# Supplementary material for: Characterization and diversity of defense systems in Providencia pathogen
Source: Front Immunol. 2026 Feb 12;17:1755933. doi: 10.3389/fimmu.2026.1755933 (PMC12935923; doi:10.3389/fimmu.2026.1755933)
Supplement: Supplementary file 2 [file DataSheet2.zip]

Archive with 10 entries (9 files):
- Supplementary_Data/
- Supplementary_Data/Supplemenatry_Figure_Legends.docx
- Supplementary_Data/Supplemenatry_Tables.docx
- Supplementary_Data/Supplementary_Data_1.xlsx
- Supplementary_Data/Supplementary_Data_2.xlsx
- Supplementary_Data/Supplementary_Data_3.xlsx
- Supplementary_Data/Supplementary_Data_4.xlsx
- Supplementary_Data/Supplementary_Data_5.xlsx
- Supplementary_Data/Supplementary_Data_6.xlsx
- Supplementary_Data/Supplementary_Data_7.zip
