# Supplementary material for: Characterization and diversity of defense systems in Providencia pathogen
Source: Front Immunol. 2026 Feb 12;17:1755933. doi: 10.3389/fimmu.2026.1755933 (PMC12935923; doi:10.3389/fimmu.2026.1755933)
Supplement: Supplementary file 2 [file DataSheet2.zip › Supplementary_Data/Supplementary_Data_1.xlsx]

## Sheet: Stats_of_Fig1a
Supplementary_Data_1 Statistical Analysis Results of Defense System Counts Across Different Genera (Related to Figure 1a)
One-way ANOVA Results
Test_Method	F_Statistic	P_Value	Significance_Level	Overall_Difference_Conclusion
One-way ANOVA	62.4	7.36e-95	0.05	Significant Difference Exists
Tukey HSD Post-hoc Test Results
group1	group2	meandiff	p-adj	lower	upper	reject
Brucella	Clostridioides	3.3248	0	2.4863	4.1634	TRUE
Brucella	Clostridium	3.0317	0	2.1491	3.9143	TRUE
Brucella	Haemophilus	2.1822	0	1.3013	3.063	TRUE
Brucella	Mycobacterium	0.4734	0.942	-0.6917	1.6386	FALSE
Brucella	Providencia	5.7539	0	4.7917	6.7162	TRUE
Brucella	Ralstonia	1.4505	0.807	-1.3698	4.2707	FALSE
Brucella	Staphylococcus	3.0136	0	2.2352	3.7921	TRUE
Brucella	Yersinia	2.7749	0	1.884	3.6657	TRUE
Clostridioides	Clostridium	-0.2931	0.751	-0.8307	0.2445	FALSE
Clostridioides	Haemophilus	-1.1427	0	-1.6775	-0.6078	TRUE
Clostridioides	Mycobacterium	-2.8514	0	-3.7829	-1.9199	TRUE
Clostridioides	Providencia	2.4291	0	1.7687	3.0894	TRUE
Clostridioides	Ralstonia	-1.8744	0.453	-4.6064	0.8576	FALSE
Clostridioides	Staphylococcus	-0.3112	0.105	-0.6519	0.0294	FALSE
Clostridioides	Yersinia	-0.55	0.0509	-1.1011	0.0011	FALSE
Clostridium	Haemophilus	-0.8496	0.0004	-1.4511	-0.248	TRUE
Clostridium	Mycobacterium	-2.5583	0	-3.5296	-1.5869	TRUE
Clostridium	Providencia	2.7222	0	2.0068	3.4376	TRUE
Clostridium	Ralstonia	-1.5813	0.691	-4.3271	1.1646	FALSE
Clostridium	Staphylococcus	-0.0181	1	-0.4561	0.4199	FALSE
Clostridium	Yersinia	-0.2569	0.933	-0.8729	0.3592	FALSE
Haemophilus	Mycobacterium	-1.7087	0	-2.6785	-0.7389	TRUE
Haemophilus	Providencia	3.5718	0	2.8584	4.2851	TRUE
Haemophilus	Ralstonia	-0.7317	0.996	-3.477	2.0136	FALSE
Haemophilus	Staphylococcus	0.8315	0	0.3969	1.2661	TRUE
Haemophilus	Yersinia	0.5927	0.0679	-0.0209	1.2063	FALSE
Mycobacterium	Providencia	5.2805	0	4.2362	6.3248	TRUE
Mycobacterium	Ralstonia	0.977	0.979	-1.8722	3.8263	FALSE
Mycobacterium	Staphylococcus	2.5402	0	1.6624	3.418	TRUE
Mycobacterium	Yersinia	2.3014	0	1.3226	3.2803	TRUE
Providencia	Ralstonia	-4.3035	0.0001	-7.0759	-1.531	TRUE
Providencia	Staphylococcus	-2.7403	0	-3.3224	-2.1582	TRUE
Providencia	Yersinia	-2.9791	0	-3.7047	-2.2535	TRUE
Ralstonia	Staphylococcus	1.5632	0.691	-1.151	4.2773	FALSE
Ralstonia	Yersinia	1.3244	0.858	-1.4241	4.0729	FALSE
Staphylococcus	Yersinia	-0.2388	0.788	-0.6932	0.2156	FALSE

## Sheet: Stats_of_Fig1b
Supplementary_Data_1 Statistical Analysis Results of Defense System Counts Across Different Species (Related to Figure 1b)
One-way ANOVA Results
Test_Method	F_Statistic	P_Value	Significance_Level	Overall_Difference_Conclusion
One-way ANOVA	65	5.04e-217	0.05	Significant Difference Exists
Tukey HSD Post-hoc Test Results
group1	group2	meandiff	p-adj	lower	upper	reject
Brucella canis	Brucella suis	0.2759	1	-1.6767	2.2284	FALSE
Brucella canis	Clostridioides difficile	3.5411	0	1.7794	5.3027	TRUE
Brucella canis	Clostridium perfringens	3.2479	0	1.4631	5.0328	TRUE
Brucella canis	Haemophilus haemolyticus	4	0.0001	1.2127	6.7873	TRUE
Brucella canis	Haemophilus influenzae	2.3305	0.0006	0.5443	4.1167	TRUE
Brucella canis	Mycobacterium avium	0.5185	1	-1.4496	2.4866	FALSE
Brucella canis	Mycobacterium colombiense	2	0.999	-3.1858	7.1858	FALSE
Brucella canis	Mycobacterium gordonae	4	0.409	-1.1858	9.1858	FALSE
Brucella canis	Providencia rettgeri	5.5238	0	3.6378	7.4099	TRUE
Brucella canis	Providencia stuartii	6.72	0	4.734	8.706	TRUE
Brucella canis	Ralstonia pickettii	1.6667	0.97	-1.6434	4.9767	FALSE
Brucella canis	Staphylococcus argenteus	3.5	0	1.3829	5.6171	TRUE
Brucella canis	Staphylococcus aureus	3.4891	0	1.7571	5.221	TRUE
Brucella canis	Staphylococcus epidermidis	1.2139	0.643	-0.5513	2.9791	FALSE
Brucella canis	Staphylococcus haemolyticus	1.5946	0.255	-0.3117	3.5009	FALSE
Brucella canis	Staphylococcus hominis	1.2353	0.872	-0.8609	3.3315	FALSE
Brucella canis	Staphylococcus saprophyticus	1.1111	0.945	-0.9664	3.1886	FALSE
Brucella canis	Staphylococcus warneri	1.4	0.732	-0.7405	3.5405	FALSE
Brucella canis	Yersinia enterocolitica	3.9143	0	1.9983	5.8303	TRUE
Brucella canis	Yersinia pestis	2.5714	0.0001	0.7552	4.3876	TRUE
Brucella suis	Clostridioides difficile	3.2652	0	2.2958	4.2346	TRUE
Brucella suis	Clostridium perfringens	2.9721	0	1.9612	3.9829	TRUE
Brucella suis	Haemophilus haemolyticus	3.7241	0	1.3566	6.0917	TRUE
Brucella suis	Haemophilus influenzae	2.0546	0	1.0413	3.068	TRUE
Brucella suis	Mycobacterium avium	0.2427	1	-1.0649	1.5502	FALSE
Brucella suis	Mycobacterium colombiense	1.7241	1	-3.2487	6.6969	FALSE
Brucella suis	Mycobacterium gordonae	3.7241	0.47	-1.2487	8.6969	FALSE
Brucella suis	Providencia rettgeri	5.2479	0	4.0675	6.4284	TRUE
Brucella suis	Providencia stuartii	6.4441	0	5.1098	7.7785	TRUE
Brucella suis	Ralstonia pickettii	1.3908	0.986	-1.5744	4.356	FALSE
Brucella suis	Staphylococcus argenteus	3.2241	0	1.7015	4.7467	TRUE
Brucella suis	Staphylococcus aureus	3.2132	0	2.2989	4.1275	TRUE
Brucella suis	Staphylococcus epidermidis	0.938	0.0774	-0.0377	1.9138	FALSE
Brucella suis	Staphylococcus haemolyticus	1.3187	0.0167	0.1061	2.5313	TRUE
Brucella suis	Staphylococcus hominis	0.9594	0.761	-0.534	2.4529	FALSE
Brucella suis	Staphylococcus saprophyticus	0.8352	0.903	-0.6318	2.3023	FALSE
Brucella suis	Staphylococcus warneri	1.1241	0.543	-0.4308	2.6791	FALSE
Brucella suis	Yersinia enterocolitica	3.6384	0	2.4107	4.8661	TRUE
Brucella suis	Yersinia pestis	2.2956	0	1.2303	3.3608	TRUE
Clostridioides difficile	Clostridium perfringens	-0.2931	0.955	-0.8526	0.2664	FALSE
Clostridioides difficile	Haemophilus haemolyticus	0.4589	1	-1.7538	2.6717	FALSE
Clostridioides difficile	Haemophilus influenzae	-1.2106	0	-1.7745	-0.6466	TRUE
Clostridioides difficile	Mycobacterium avium	-3.0225	0	-4.023	-2.0221	TRUE
Clostridioides difficile	Mycobacterium colombiense	-1.5411	1	-6.4421	3.36	FALSE
Clostridioides difficile	Mycobacterium gordonae	0.4589	1	-4.4421	5.36	FALSE
Clostridioides difficile	Providencia rettgeri	1.9827	0	1.1553	2.8102	TRUE
Clostridioides difficile	Providencia stuartii	3.1789	0	2.1437	4.2141	TRUE
Clostridioides difficile	Ralstonia pickettii	-1.8744	0.719	-4.7176	0.9688	FALSE
Clostridioides difficile	Staphylococcus argenteus	-0.0411	1	-1.3097	1.2276	FALSE
Clostridioides difficile	Staphylococcus aureus	-0.052	1	-0.4085	0.3045	FALSE
Clostridioides difficile	Staphylococcus epidermidis	-2.3272	0	-2.8204	-1.8339	TRUE
Clostridioides difficile	Staphylococcus haemolyticus	-1.9465	0	-2.8191	-1.0738	TRUE
Clostridioides difficile	Staphylococcus hominis	-2.3058	0	-3.5393	-1.0722	TRUE
Clostridioides difficile	Staphylococcus saprophyticus	-2.43	0	-3.6314	-1.2285	TRUE
Clostridioides difficile	Staphylococcus warneri	-2.1411	0	-3.4484	-0.8337	TRUE
Clostridioides difficile	Yersinia enterocolitica	0.3732	0.997	-0.5203	1.2668	FALSE
Clostridioides difficile	Yersinia pestis	-0.9696	0	-1.6223	-0.317	TRUE
Clostridium perfringens	Haemophilus haemolyticus	0.7521	1	-1.4792	2.9833	FALSE
Clostridium perfringens	Haemophilus influenzae	-0.9174	0	-1.55	-0.2849	TRUE
Clostridium perfringens	Mycobacterium avium	-2.7294	0	-3.77	-1.6888	TRUE
Clostridium perfringens	Mycobacterium colombiense	-1.2479	1	-6.1573	3.6614	FALSE
Clostridium perfringens	Mycobacterium gordonae	0.7521	1	-4.1573	5.6614	FALSE
Clostridium perfringens	Providencia rettgeri	2.2759	0	1.4003	3.1515	TRUE
Clostridium perfringens	Providencia stuartii	3.4721	0	2.3979	4.5462	TRUE
Clostridium perfringens	Ralstonia pickettii	-1.5813	0.925	-4.4388	1.2763	FALSE
Clostridium perfringens	Staphylococcus argenteus	0.2521	1	-1.0485	1.5527	FALSE
Clostridium perfringens	Staphylococcus aureus	0.2411	0.952	-0.2163	0.6985	FALSE
Clostridium perfringens	Staphylococcus epidermidis	-2.034	0	-2.6045	-1.4636	TRUE
Clostridium perfringens	Staphylococcus haemolyticus	-1.6533	0	-2.5718	-0.7348	TRUE
Clostridium perfringens	Staphylococcus hominis	-2.0126	0	-3.279	-0.7463	TRUE
Clostridium perfringens	Staphylococcus saprophyticus	-2.1368	0	-3.372	-0.9017	TRUE
Clostridium perfringens	Staphylococcus warneri	-1.8479	0.0002	-3.1863	-0.5096	TRUE
Clostridium perfringens	Yersinia enterocolitica	0.6664	0.58	-0.272	1.6047	FALSE
Clostridium perfringens	Yersinia pestis	-0.6765	0.0882	-1.3893	0.0362	FALSE
Haemophilus haemolyticus	Haemophilus influenzae	-1.6695	0.473	-3.9019	0.5629	FALSE
Haemophilus haemolyticus	Mycobacterium avium	-3.4815	0	-5.8619	-1.1011	TRUE
Haemophilus haemolyticus	Mycobacterium colombiense	-2	0.999	-7.3559	3.3559	FALSE
Haemophilus haemolyticus	Mycobacterium gordonae	0	1	-5.3559	5.3559	FALSE
Haemophilus haemolyticus	Providencia rettgeri	1.5238	0.72	-0.7892	3.8368	FALSE
Haemophilus haemolyticus	Providencia stuartii	2.72	0.0087	0.3248	5.1152	TRUE
Haemophilus haemolyticus	Ralstonia pickettii	-2.3333	0.734	-5.9039	1.2372	FALSE
Haemophilus haemolyticus	Staphylococcus argenteus	-0.5	1	-3.005	2.005	FALSE
Haemophilus haemolyticus	Staphylococcus aureus	-0.5109	1	-2.7001	1.6782	FALSE
Haemophilus haemolyticus	Staphylococcus epidermidis	-2.7861	0.0014	-5.0017	-0.5705	TRUE
Haemophilus haemolyticus	Staphylococcus haemolyticus	-2.4054	0.0338	-4.735	-0.0758	TRUE
Haemophilus haemolyticus	Staphylococcus hominis	-2.7647	0.0121	-5.2521	-0.2773	TRUE
Haemophilus haemolyticus	Staphylococcus saprophyticus	-2.8889	0.0054	-5.3605	-0.4173	TRUE
Haemophilus haemolyticus	Staphylococcus warneri	-2.6	0.035	-5.1248	-0.0752	TRUE
Haemophilus haemolyticus	Yersinia enterocolitica	-0.0857	1	-2.4232	2.2518	FALSE
Haemophilus haemolyticus	Yersinia pestis	-1.4286	0.783	-3.685	0.8278	FALSE
Haemophilus influenzae	Mycobacterium avium	-1.812	0	-2.855	-0.769	TRUE
Haemophilus influenzae	Mycobacterium colombiense	-0.3305	1	-5.2404	4.5794	FALSE
Haemophilus influenzae	Mycobacterium gordonae	1.6695	1	-3.2404	6.5794	FALSE
Haemophilus influenzae	Providencia rettgeri	3.1933	0	2.3148	4.0718	TRUE
Haemophilus influenzae	Providencia stuartii	4.3895	0	3.313	5.4659	TRUE
Haemophilus influenzae	Ralstonia pickettii	-0.6638	1	-3.5223	2.1946	FALSE
Haemophilus influenzae	Staphylococcus argenteus	1.1695	0.148	-0.133	2.472	FALSE
Haemophilus influenzae	Staphylococcus aureus	1.1585	0	0.6957	1.6214	TRUE
Haemophilus influenzae	Staphylococcus epidermidis	-1.1166	0	-1.6914	-0.5418	TRUE
Haemophilus influenzae	Staphylococcus haemolyticus	-0.7359	0.339	-1.6571	0.1853	FALSE
Haemophilus influenzae	Staphylococcus hominis	-1.0952	0.203	-2.3636	0.1731	FALSE
Haemophilus influenzae	Staphylococcus saprophyticus	-1.2194	0.059	-2.4566	0.0178	FALSE
Haemophilus influenzae	Staphylococcus warneri	-0.9305	0.624	-2.2707	0.4097	FALSE
Haemophilus influenzae	Yersinia enterocolitica	1.5838	0	0.6427	2.5248	TRUE
Haemophilus influenzae	Yersinia pestis	0.2409	1	-0.4753	0.9572	FALSE
Mycobacterium avium	Mycobacterium colombiense	1.4815	1	-3.4975	6.4604	FALSE
Mycobacterium avium	Mycobacterium gordonae	3.4815	0.611	-1.4975	8.4604	FALSE
Mycobacterium avium	Providencia rettgeri	5.0053	0	3.7993	6.2113	TRUE
Mycobacterium avium	Providencia stuartii	6.2015	0	4.8445	7.5585	TRUE
Mycobacterium avium	Ralstonia pickettii	1.1481	0.999	-1.8273	4.1236	FALSE
Mycobacterium avium	Staphylococcus argenteus	2.9815	0	1.439	4.524	TRUE
Mycobacterium avium	Staphylococcus aureus	2.9705	0	2.0234	3.9176	TRUE
Mycobacterium avium	Staphylococcus epidermidis	0.6954	0.634	-0.3112	1.702	FALSE
Mycobacterium avium	Staphylococcus haemolyticus	1.0761	0.192	-0.1614	2.3136	FALSE
Mycobacterium avium	Staphylococcus hominis	0.7168	0.985	-0.797	2.2305	FALSE
Mycobacterium avium	Staphylococcus saprophyticus	0.5926	0.998	-0.8951	2.0803	FALSE
Mycobacterium avium	Staphylococcus warneri	0.8815	0.916	-0.693	2.456	FALSE
Mycobacterium avium	Yersinia enterocolitica	3.3958	0	2.1434	4.6481	TRUE
Mycobacterium avium	Yersinia pestis	2.0529	0	0.9594	3.1464	TRUE
Mycobacterium colombiense	Mycobacterium gordonae	2	1	-4.9144	8.9144	FALSE
Mycobacterium colombiense	Providencia rettgeri	3.5238	0.574	-1.4233	8.4709	FALSE
Mycobacterium colombiense	Providencia stuartii	4.72	0.0906	-0.266	9.706	FALSE
Mycobacterium colombiense	Ralstonia pickettii	-0.3333	1	-5.9789	5.3123	FALSE
Mycobacterium colombiense	Staphylococcus argenteus	1.5	1	-3.5397	6.5397	FALSE
Mycobacterium colombiense	Staphylococcus aureus	1.4891	1	-3.4014	6.3795	FALSE
Mycobacterium colombiense	Staphylococcus epidermidis	-0.7861	1	-5.6884	4.1162	FALSE
Mycobacterium colombiense	Staphylococcus haemolyticus	-0.4054	1	-5.3603	4.5494	FALSE
Mycobacterium colombiense	Staphylococcus hominis	-0.7647	1	-5.7957	4.2663	FALSE
Mycobacterium colombiense	Staphylococcus saprophyticus	-0.8889	1	-5.9121	4.1343	FALSE
Mycobacterium colombiense	Staphylococcus warneri	-0.6	1	-5.6496	4.4496	FALSE
Mycobacterium colombiense	Yersinia enterocolitica	1.9143	0.999	-3.0443	6.8729	FALSE
Mycobacterium colombiense	Yersinia pestis	0.5714	1	-4.3494	5.4923	FALSE
Mycobacterium gordonae	Providencia rettgeri	1.5238	1	-3.4233	6.4709	FALSE
Mycobacterium gordonae	Providencia stuartii	2.72	0.934	-2.266	7.706	FALSE
Mycobacterium gordonae	Ralstonia pickettii	-2.3333	0.997	-7.9789	3.3123	FALSE
Mycobacterium gordonae	Staphylococcus argenteus	-0.5	1	-5.5397	4.5397	FALSE
Mycobacterium gordonae	Staphylococcus aureus	-0.5109	1	-5.4014	4.3795	FALSE
Mycobacterium gordonae	Staphylococcus epidermidis	-2.7861	0.905	-7.6884	2.1162	FALSE
Mycobacterium gordonae	Staphylococcus haemolyticus	-2.4054	0.98	-7.3603	2.5494	FALSE
Mycobacterium gordonae	Staphylococcus hominis	-2.7647	0.929	-7.7957	2.2663	FALSE
Mycobacterium gordonae	Staphylococcus saprophyticus	-2.8889	0.895	-7.9121	2.1343	FALSE
Mycobacterium gordonae	Staphylococcus warneri	-2.6	0.962	-7.6496	2.4496	FALSE
Mycobacterium gordonae	Yersinia enterocolitica	-0.0857	1	-5.0443	4.8729	FALSE
Mycobacterium gordonae	Yersinia pestis	-1.4286	1	-6.3494	3.4923	FALSE
Providencia rettgeri	Providencia stuartii	1.1962	0.0715	-0.0389	2.4312	FALSE
Providencia rettgeri	Ralstonia pickettii	-3.8571	0.0005	-6.779	-0.9353	TRUE
Providencia rettgeri	Staphylococcus argenteus	-2.0238	0.0001	-3.4602	-0.5874	TRUE
Providencia rettgeri	Staphylococcus aureus	-2.0348	0	-2.7969	-1.2727	TRUE
Providencia rettgeri	Staphylococcus epidermidis	-4.3099	0	-5.1448	-3.475	TRUE
Providencia rettgeri	Staphylococcus haemolyticus	-3.9292	0	-5.0316	-2.8268	TRUE
Providencia rettgeri	Staphylococcus hominis	-4.2885	0	-5.694	-2.8831	TRUE
Providencia rettgeri	Staphylococcus saprophyticus	-4.4127	0	-5.7901	-3.0353	TRUE
Providencia rettgeri	Staphylococcus warneri	-4.1238	0	-5.5945	-2.6532	TRUE
Providencia rettgeri	Yersinia enterocolitica	-1.6095	0.0001	-2.7285	-0.4905	TRUE
Providencia rettgeri	Yersinia pestis	-2.9524	0	-3.8903	-2.0145	TRUE
Providencia stuartii	Ralstonia pickettii	-5.0533	0	-8.0407	-2.066	TRUE
Providencia stuartii	Staphylococcus argenteus	-3.22	0	-4.7853	-1.6547	TRUE
Providencia stuartii	Staphylococcus aureus	-3.2309	0	-4.2147	-2.2472	TRUE
Providencia stuartii	Staphylococcus epidermidis	-5.5061	0	-6.5473	-4.4649	TRUE
Providencia stuartii	Staphylococcus haemolyticus	-5.1254	0	-6.3912	-3.8596	TRUE
Providencia stuartii	Staphylococcus hominis	-5.4847	0	-7.0217	-3.9477	TRUE
Providencia stuartii	Staphylococcus saprophyticus	-5.6089	0	-7.1202	-4.0975	TRUE
Providencia stuartii	Staphylococcus warneri	-5.32	0	-6.9168	-3.7232	TRUE
Providencia stuartii	Yersinia enterocolitica	-2.8057	0	-4.086	-1.5254	TRUE
Providencia stuartii	Yersinia pestis	-4.1486	0	-5.274	-3.0231	TRUE
Ralstonia pickettii	Staphylococcus argenteus	1.8333	0.86	-1.2427	4.9094	FALSE
Ralstonia pickettii	Staphylococcus aureus	1.8224	0.754	-1.0025	4.6472	FALSE
Ralstonia pickettii	Staphylococcus epidermidis	-0.4528	1	-3.2981	2.3926	FALSE
Ralstonia pickettii	Staphylococcus haemolyticus	-0.0721	1	-3.0071	2.8629	FALSE
Ralstonia pickettii	Staphylococcus hominis	-0.4314	1	-3.4931	2.6304	FALSE
Ralstonia pickettii	Staphylococcus saprophyticus	-0.5556	1	-3.6045	2.4934	FALSE
Ralstonia pickettii	Staphylococcus warneri	-0.2667	1	-3.3589	2.8255	FALSE
Ralstonia pickettii	Yersinia enterocolitica	2.2476	0.429	-0.6937	5.1889	FALSE
Ralstonia pickettii	Yersinia pestis	0.9048	1	-1.9725	3.782	FALSE
Staphylococcus argenteus	Staphylococcus aureus	-0.0109	1	-1.238	1.2161	FALSE
Staphylococcus argenteus	Staphylococcus epidermidis	-2.2861	0	-3.5596	-1.0126	TRUE
Staphylococcus argenteus	Staphylococcus haemolyticus	-1.9054	0.0007	-3.3683	-0.4425	TRUE
Staphylococcus argenteus	Staphylococcus hominis	-2.2647	0.0004	-3.9677	-0.5617	TRUE
Staphylococcus argenteus	Staphylococcus saprophyticus	-2.3889	0.0001	-4.0688	-0.709	TRUE
Staphylococcus argenteus	Staphylococcus warneri	-2.1	0.0036	-3.8572	-0.3428	TRUE
Staphylococcus argenteus	Yersinia enterocolitica	0.4143	1	-1.0612	1.8898	FALSE
Staphylococcus argenteus	Yersinia pestis	-0.9286	0.633	-2.2719	0.4147	FALSE
Staphylococcus aureus	Staphylococcus epidermidis	-2.2751	0	-2.6486	-1.9017	TRUE
Staphylococcus aureus	Staphylococcus haemolyticus	-1.8945	0	-2.7054	-1.0835	TRUE
Staphylococcus aureus	Staphylococcus hominis	-2.2538	0	-3.4445	-1.0631	TRUE
Staphylococcus aureus	Staphylococcus saprophyticus	-2.3779	0	-3.5354	-1.2205	TRUE
Staphylococcus aureus	Staphylococcus warneri	-2.0891	0	-3.356	-0.8221	TRUE
Staphylococcus aureus	Yersinia enterocolitica	0.4252	0.965	-0.4082	1.2587	FALSE
Staphylococcus aureus	Yersinia pestis	-0.9176	0	-1.4851	-0.3501	TRUE
Staphylococcus epidermidis	Staphylococcus haemolyticus	0.3807	0.995	-0.499	1.2604	FALSE
Staphylococcus epidermidis	Staphylococcus hominis	0.0214	1	-1.2171	1.2599	FALSE
Staphylococcus epidermidis	Staphylococcus saprophyticus	-0.1028	1	-1.3094	1.1038	FALSE
Staphylococcus epidermidis	Staphylococcus warneri	0.1861	1	-1.1259	1.4981	FALSE
Staphylococcus epidermidis	Yersinia enterocolitica	2.7004	0	1.7999	3.6008	TRUE
Staphylococcus epidermidis	Yersinia pestis	1.3575	0	0.6955	2.0196	TRUE
Staphylococcus haemolyticus	Staphylococcus hominis	-0.3593	1	-1.7919	1.0733	FALSE
Staphylococcus haemolyticus	Staphylococcus saprophyticus	-0.4835	1	-1.8885	0.9215	FALSE
Staphylococcus haemolyticus	Staphylococcus warneri	-0.1946	1	-1.6912	1.302	FALSE
Staphylococcus haemolyticus	Yersinia enterocolitica	2.3197	0	1.1668	3.4725	TRUE
Staphylococcus haemolyticus	Yersinia pestis	0.9768	0.0507	-0.0012	1.9548	FALSE
Staphylococcus hominis	Staphylococcus saprophyticus	-0.1242	1	-1.7777	1.5294	FALSE
Staphylococcus hominis	Staphylococcus warneri	0.1647	1	-1.5673	1.8967	FALSE
Staphylococcus hominis	Yersinia enterocolitica	2.679	0	1.2336	4.1244	TRUE
Staphylococcus hominis	Yersinia pestis	1.3361	0.0395	0.0259	2.6463	TRUE
Staphylococcus saprophyticus	Staphylococcus warneri	0.2889	1	-1.4204	1.9982	FALSE
Staphylococcus saprophyticus	Yersinia enterocolitica	2.8032	0	1.3851	4.2213	TRUE
Staphylococcus saprophyticus	Yersinia pestis	1.4603	0.008	0.1803	2.7403	TRUE
Staphylococcus warneri	Yersinia enterocolitica	2.5143	0	1.0054	4.0231	TRUE
Staphylococcus warneri	Yersinia pestis	1.1714	0.23	-0.2085	2.5513	FALSE
Yersinia enterocolitica	Yersinia pestis	-1.3429	0.0003	-2.3396	-0.3461	TRUE

## Sheet: Stats_of_Fig1c
Supplementary_Data_1 Statistical Analysis Results of Defense System Counts Across Different Genera (Related to Supplementary Figure 1a)
One-way ANOVA Results
Test_Method	F_Statistic	P_Value	Significance_Level	Overall_Difference_Conclusion
One-way ANOVA	89.4	1.51e-133	0.05	Significant Difference Exists
Tukey HSD Post-hoc Test Results
group1	group2	meandiff	p-adj	lower	upper	reject
Brucella	Clostridioides	4.4118	0	3.5304	5.2932	TRUE
Brucella	Clostridium	4.1887	0	3.2611	5.1164	TRUE
Brucella	Haemophilus	3.9952	0	3.0693	4.9211	TRUE
Brucella	Mycobacterium	0.7838	0.553	-0.4409	2.0085	FALSE
Brucella	Providencia	6.5599	0	5.5485	7.5713	TRUE
Brucella	Ralstonia	1.4505	0.847	-1.5139	4.4148	FALSE
Brucella	Staphylococcus	3.11	0	2.2918	3.9282	TRUE
Brucella	Yersinia	3.5249	0	2.5885	4.4612	TRUE
Clostridioides	Clostridium	-0.2231	0.951	-0.7882	0.342	FALSE
Clostridioides	Haemophilus	-0.4166	0.342	-0.9788	0.1456	FALSE
Clostridioides	Mycobacterium	-3.628	0	-4.6071	-2.6489	TRUE
Clostridioides	Providencia	2.1481	0	1.454	2.8422	TRUE
Clostridioides	Ralstonia	-2.9614	0.0373	-5.833	-0.0897	TRUE
Clostridioides	Staphylococcus	-1.3018	0	-1.6598	-0.9437	TRUE
Clostridioides	Yersinia	-0.8869	0.0001	-1.4662	-0.3077	TRUE
Clostridium	Haemophilus	-0.1936	0.99	-0.8259	0.4387	FALSE
Clostridium	Mycobacterium	-3.405	0	-4.4259	-2.384	TRUE
Clostridium	Providencia	2.3712	0	1.6192	3.1232	TRUE
Clostridium	Ralstonia	-2.7383	0.0788	-5.6245	0.1479	FALSE
Clostridium	Staphylococcus	-1.0787	0	-1.5391	-0.6184	TRUE
Clostridium	Yersinia	-0.6639	0.0394	-1.3114	-0.0164	TRUE
Haemophilus	Mycobacterium	-3.2114	0	-4.2308	-2.192	TRUE
Haemophilus	Providencia	2.5647	0	1.8149	3.3145	TRUE
Haemophilus	Ralstonia	-2.5447	0.135	-5.4303	0.3409	FALSE
Haemophilus	Staphylococcus	-0.8852	0	-1.3419	-0.4284	TRUE
Haemophilus	Yersinia	-0.4703	0.365	-1.1153	0.1747	FALSE
Mycobacterium	Providencia	5.7761	0	4.6785	6.8738	TRUE
Mycobacterium	Ralstonia	0.6667	0.999	-2.3282	3.6615	FALSE
Mycobacterium	Staphylococcus	2.3262	0	1.4036	3.2489	TRUE
Mycobacterium	Yersinia	2.7411	0	1.7122	3.77	TRUE
Providencia	Ralstonia	-5.1095	0	-8.0236	-2.1953	TRUE
Providencia	Staphylococcus	-3.4499	0	-4.0617	-2.838	TRUE
Providencia	Yersinia	-3.035	0	-3.7977	-2.2724	TRUE
Ralstonia	Staphylococcus	1.6596	0.678	-1.1933	4.5124	FALSE
Ralstonia	Yersinia	2.0744	0.387	-0.8146	4.9634	FALSE
Staphylococcus	Yersinia	0.4148	0.149	-0.0628	0.8925	FALSE

## Sheet: Stats_of_Fig1d
Supplementary_Data_1 Statistical Analysis Results of Defense System Counts Across Different Species (Related to Supplementary Figure 1b)
One-way ANOVA Results
Test_Method	F_Statistic	P_Value	Significance_Level	Overall_Difference_Conclusion
One-way ANOVA	64.9	8.9e-217	0.05	Significant Difference Exists
Tukey HSD Post-hoc Test Results
group1	group2	meandiff	p-adj	lower	upper	reject
Brucella canis	Brucella suis	0.2759	1	-1.8386	2.3903	FALSE
Brucella canis	Clostridioides difficile	4.628	0	2.7202	6.5358	TRUE
Brucella canis	Clostridium perfringens	4.405	0	2.4721	6.3378	TRUE
Brucella canis	Haemophilus haemolyticus	5.2	0	2.1815	8.2185	TRUE
Brucella canis	Haemophilus influenzae	4.1695	0	2.2351	6.1039	TRUE
Brucella canis	Mycobacterium avium	0.7778	1	-1.3536	2.9091	FALSE
Brucella canis	Mycobacterium colombiense	2	1	-3.6159	7.6159	FALSE
Brucella canis	Mycobacterium gordonae	6	0.0215	0.3841	11.6159	TRUE
Brucella canis	Providencia rettgeri	6.2143	0	4.1718	8.2568	TRUE
Brucella canis	Providencia stuartii	7.72	0	5.5693	9.8707	TRUE
Brucella canis	Ralstonia pickettii	1.6667	0.988	-1.9179	5.2512	FALSE
Brucella canis	Staphylococcus argenteus	3.5	0	1.2073	5.7927	TRUE
Brucella canis	Staphylococcus aureus	3.5562	0	1.6806	5.4318	TRUE
Brucella canis	Staphylococcus epidermidis	1.3904	0.531	-0.5212	3.302	FALSE
Brucella canis	Staphylococcus haemolyticus	2.0541	0.053	-0.0104	4.1185	FALSE
Brucella canis	Staphylococcus hominis	2.4706	0.0166	0.2005	4.7407	TRUE
Brucella canis	Staphylococcus saprophyticus	1.6667	0.493	-0.5832	3.9165	FALSE
Brucella canis	Staphylococcus warneri	1.8667	0.324	-0.4514	4.1847	FALSE
Brucella canis	Yersinia enterocolitica	4.1429	0	2.0679	6.2178	TRUE
Brucella canis	Yersinia pestis	3.5584	0	1.5916	5.5253	TRUE
Brucella suis	Clostridioides difficile	4.3522	0	3.3023	5.402	TRUE
Brucella suis	Clostridium perfringens	4.1291	0	3.0344	5.2238	TRUE
Brucella suis	Haemophilus haemolyticus	4.9241	0	2.3602	7.488	TRUE
Brucella suis	Haemophilus influenzae	3.8936	0	2.7962	4.991	TRUE
Brucella suis	Mycobacterium avium	0.5019	1	-0.9141	1.9179	FALSE
Brucella suis	Mycobacterium colombiense	1.7241	1	-3.6611	7.1094	FALSE
Brucella suis	Mycobacterium gordonae	5.7241	0.0231	0.3389	11.1094	TRUE
Brucella suis	Providencia rettgeri	5.9384	0	4.6601	7.2168	TRUE
Brucella suis	Providencia stuartii	7.4441	0	5.9991	8.8892	TRUE
Brucella suis	Ralstonia pickettii	1.3908	0.995	-1.8204	4.602	FALSE
Brucella suis	Staphylococcus argenteus	3.2241	0	1.5752	4.873	TRUE
Brucella suis	Staphylococcus aureus	3.2803	0	2.2902	4.2705	TRUE
Brucella suis	Staphylococcus epidermidis	1.1145	0.0257	0.0578	2.1712	TRUE
Brucella suis	Staphylococcus haemolyticus	1.7782	0.0003	0.465	3.0914	TRUE
Brucella suis	Staphylococcus hominis	2.1947	0.0003	0.5774	3.8121	TRUE
Brucella suis	Staphylococcus saprophyticus	1.3908	0.182	-0.198	2.9796	FALSE
Brucella suis	Staphylococcus warneri	1.5908	0.0925	-0.0931	3.2748	FALSE
Brucella suis	Yersinia enterocolitica	3.867	0	2.5374	5.1965	TRUE
Brucella suis	Yersinia pestis	3.2826	0	2.129	4.4362	TRUE
Clostridioides difficile	Clostridium perfringens	-0.2231	0.999	-0.829	0.3828	FALSE
Clostridioides difficile	Haemophilus haemolyticus	0.572	1	-1.8243	2.9683	FALSE
Clostridioides difficile	Haemophilus influenzae	-0.4585	0.465	-1.0693	0.1522	FALSE
Clostridioides difficile	Mycobacterium avium	-3.8502	0	-4.9336	-2.7668	TRUE
Clostridioides difficile	Mycobacterium colombiense	-2.628	0.975	-7.9356	2.6795	FALSE
Clostridioides difficile	Mycobacterium gordonae	1.372	1	-3.9356	6.6795	FALSE
Clostridioides difficile	Providencia rettgeri	1.5863	0	0.6902	2.4823	TRUE
Clostridioides difficile	Providencia stuartii	3.092	0	1.9709	4.2131	TRUE
Clostridioides difficile	Ralstonia pickettii	-2.9614	0.077	-6.0404	0.1177	FALSE
Clostridioides difficile	Staphylococcus argenteus	-1.128	0.288	-2.5019	0.2459	FALSE
Clostridioides difficile	Staphylococcus aureus	-1.0718	0	-1.4579	-0.6857	TRUE
Clostridioides difficile	Staphylococcus epidermidis	-3.2376	0	-3.7718	-2.7035	TRUE
Clostridioides difficile	Staphylococcus haemolyticus	-2.574	0	-3.519	-1.6289	TRUE
Clostridioides difficile	Staphylococcus hominis	-2.1574	0	-3.4933	-0.8216	TRUE
Clostridioides difficile	Staphylococcus saprophyticus	-2.9614	0	-4.2625	-1.6602	TRUE
Clostridioides difficile	Staphylococcus warneri	-2.7614	0	-4.1771	-1.3456	TRUE
Clostridioides difficile	Yersinia enterocolitica	-0.4852	0.971	-1.4528	0.4825	FALSE
Clostridioides difficile	Yersinia pestis	-1.0696	0	-1.7763	-0.3628	TRUE
Clostridium perfringens	Haemophilus haemolyticus	0.795	1	-1.6213	3.2114	FALSE
Clostridium perfringens	Haemophilus influenzae	-0.2355	1	-0.9205	0.4496	FALSE
Clostridium perfringens	Mycobacterium avium	-3.6272	0	-4.7541	-2.5002	TRUE
Clostridium perfringens	Mycobacterium colombiense	-2.405	0.991	-7.7216	2.9116	FALSE
Clostridium perfringens	Mycobacterium gordonae	1.595	1	-3.7216	6.9116	FALSE
Clostridium perfringens	Providencia rettgeri	1.8093	0	0.8611	2.7576	TRUE
Clostridium perfringens	Providencia stuartii	3.315	0	2.1518	4.4783	TRUE
Clostridium perfringens	Ralstonia pickettii	-2.7383	0.167	-5.8329	0.3563	FALSE
Clostridium perfringens	Staphylococcus argenteus	-0.905	0.761	-2.3135	0.5035	FALSE
Clostridium perfringens	Staphylococcus aureus	-0.8488	0	-1.3441	-0.3534	TRUE
Clostridium perfringens	Staphylococcus epidermidis	-3.0146	0	-3.6323	-2.3968	TRUE
Clostridium perfringens	Staphylococcus haemolyticus	-2.3509	0	-3.3456	-1.3562	TRUE
Clostridium perfringens	Staphylococcus hominis	-1.9344	0.0001	-3.3058	-0.563	TRUE
Clostridium perfringens	Staphylococcus saprophyticus	-2.7383	0	-4.0759	-1.4007	TRUE
Clostridium perfringens	Staphylococcus warneri	-2.5383	0	-3.9877	-1.0889	TRUE
Clostridium perfringens	Yersinia enterocolitica	-0.2621	1	-1.2783	0.7541	FALSE
Clostridium perfringens	Yersinia pestis	-0.8465	0.0148	-1.6184	-0.0747	TRUE
Haemophilus haemolyticus	Haemophilus influenzae	-1.0305	0.996	-3.448	1.387	FALSE
Haemophilus haemolyticus	Mycobacterium avium	-4.4222	0	-7.0001	-1.8444	TRUE
Haemophilus haemolyticus	Mycobacterium colombiense	-3.2	0.927	-9.0001	2.6001	FALSE
Haemophilus haemolyticus	Mycobacterium gordonae	0.8	1	-5.0001	6.6001	FALSE
Haemophilus haemolyticus	Providencia rettgeri	1.0143	0.998	-1.4906	3.5192	FALSE
Haemophilus haemolyticus	Providencia stuartii	2.52	0.0692	-0.0739	5.1139	FALSE
Haemophilus haemolyticus	Ralstonia pickettii	-3.5333	0.127	-7.4001	0.3334	FALSE
Haemophilus haemolyticus	Staphylococcus argenteus	-1.7	0.797	-4.4128	1.0128	FALSE
Haemophilus haemolyticus	Staphylococcus aureus	-1.6438	0.627	-4.0146	0.727	FALSE
Haemophilus haemolyticus	Staphylococcus epidermidis	-3.8096	0	-6.209	-1.4103	TRUE
Haemophilus haemolyticus	Staphylococcus haemolyticus	-3.1459	0.0016	-5.6688	-0.6231	TRUE
Haemophilus haemolyticus	Staphylococcus hominis	-2.7294	0.0428	-5.4231	-0.0357	TRUE
Haemophilus haemolyticus	Staphylococcus saprophyticus	-3.5333	0.0005	-6.21	-0.8567	TRUE
Haemophilus haemolyticus	Staphylococcus warneri	-3.3333	0.0025	-6.0675	-0.5991	TRUE
Haemophilus haemolyticus	Yersinia enterocolitica	-1.0571	0.997	-3.5885	1.4742	FALSE
Haemophilus haemolyticus	Yersinia pestis	-1.6416	0.686	-4.0851	0.802	FALSE
Haemophilus influenzae	Mycobacterium avium	-3.3917	0	-4.5213	-2.2622	TRUE
Haemophilus influenzae	Mycobacterium colombiense	-2.1695	0.998	-7.4866	3.1477	FALSE
Haemophilus influenzae	Mycobacterium gordonae	1.8305	1	-3.4866	7.1477	FALSE
Haemophilus influenzae	Providencia rettgeri	2.0448	0	1.0934	2.9961	TRUE
Haemophilus influenzae	Providencia stuartii	3.5505	0	2.3848	4.7163	TRUE
Haemophilus influenzae	Ralstonia pickettii	-2.5028	0.316	-5.5984	0.5927	FALSE
Haemophilus influenzae	Staphylococcus argenteus	-0.6695	0.984	-2.0801	0.7411	FALSE
Haemophilus influenzae	Staphylococcus aureus	-0.6133	0.0023	-1.1145	-0.1121	TRUE
Haemophilus influenzae	Staphylococcus epidermidis	-2.7791	0	-3.4016	-2.1566	TRUE
Haemophilus influenzae	Staphylococcus haemolyticus	-2.1154	0	-3.1131	-1.1178	TRUE
Haemophilus influenzae	Staphylococcus hominis	-1.6989	0.0019	-3.0725	-0.3253	TRUE
Haemophilus influenzae	Staphylococcus saprophyticus	-2.5028	0	-3.8426	-1.163	TRUE
Haemophilus influenzae	Staphylococcus warneri	-2.3028	0	-3.7542	-0.8514	TRUE
Haemophilus influenzae	Yersinia enterocolitica	-0.0266	1	-1.0457	0.9925	FALSE
Haemophilus influenzae	Yersinia pestis	-0.611	0.367	-1.3867	0.1646	FALSE
Mycobacterium avium	Mycobacterium colombiense	1.2222	1	-4.1697	6.6141	FALSE
Mycobacterium avium	Mycobacterium gordonae	5.2222	0.0715	-0.1697	10.6141	FALSE
Mycobacterium avium	Providencia rettgeri	5.4365	0	4.1304	6.7426	TRUE
Mycobacterium avium	Providencia stuartii	6.9422	0	5.4726	8.4118	TRUE
Mycobacterium avium	Ralstonia pickettii	0.8889	1	-2.3334	4.1112	FALSE
Mycobacterium avium	Staphylococcus argenteus	2.7222	0	1.0518	4.3927	TRUE
Mycobacterium avium	Staphylococcus aureus	2.7784	0	1.7528	3.8041	TRUE
Mycobacterium avium	Staphylococcus epidermidis	0.6126	0.913	-0.4775	1.7027	FALSE
Mycobacterium avium	Staphylococcus haemolyticus	1.2763	0.0853	-0.0639	2.6164	FALSE
Mycobacterium avium	Staphylococcus hominis	1.6928	0.0338	0.0535	3.3321	TRUE
Mycobacterium avium	Staphylococcus saprophyticus	0.8889	0.927	-0.7223	2.5	FALSE
Mycobacterium avium	Staphylococcus warneri	1.0889	0.77	-0.6162	2.794	FALSE
Mycobacterium avium	Yersinia enterocolitica	3.3651	0	2.0089	4.7213	TRUE
Mycobacterium avium	Yersinia pestis	2.7807	0	1.5964	3.9649	TRUE
Mycobacterium colombiense	Mycobacterium gordonae	4	0.946	-3.4879	11.4879	FALSE
Mycobacterium colombiense	Providencia rettgeri	4.2143	0.37	-1.1431	9.5717	FALSE
Mycobacterium colombiense	Providencia stuartii	5.72	0.0242	0.3204	11.1196	TRUE
Mycobacterium colombiense	Ralstonia pickettii	-0.3333	1	-6.4472	5.7805	FALSE
Mycobacterium colombiense	Staphylococcus argenteus	1.5	1	-3.9577	6.9577	FALSE
Mycobacterium colombiense	Staphylococcus aureus	1.5562	1	-3.7398	6.8523	FALSE
Mycobacterium colombiense	Staphylococcus epidermidis	-0.6096	1	-5.9185	4.6993	FALSE
Mycobacterium colombiense	Staphylococcus haemolyticus	0.0541	1	-5.3118	5.4199	FALSE
Mycobacterium colombiense	Staphylococcus hominis	0.4706	1	-4.9777	5.9189	FALSE
Mycobacterium colombiense	Staphylococcus saprophyticus	-0.3333	1	-5.7732	5.1065	FALSE
Mycobacterium colombiense	Staphylococcus warneri	-0.1333	1	-5.6017	5.3351	FALSE
Mycobacterium colombiense	Yersinia enterocolitica	2.1429	0.998	-3.227	7.5127	FALSE
Mycobacterium colombiense	Yersinia pestis	1.5584	1	-3.7706	6.8875	FALSE
Mycobacterium gordonae	Providencia rettgeri	0.2143	1	-5.1431	5.5717	FALSE
Mycobacterium gordonae	Providencia stuartii	1.72	1	-3.6796	7.1196	FALSE
Mycobacterium gordonae	Ralstonia pickettii	-4.3333	0.584	-10.4472	1.7805	FALSE
Mycobacterium gordonae	Staphylococcus argenteus	-2.5	0.99	-7.9577	2.9577	FALSE
Mycobacterium gordonae	Staphylococcus aureus	-2.4438	0.989	-7.7398	2.8523	FALSE
Mycobacterium gordonae	Staphylococcus epidermidis	-4.6096	0.194	-9.9185	0.6993	FALSE
Mycobacterium gordonae	Staphylococcus haemolyticus	-3.9459	0.508	-9.3118	1.4199	FALSE
Mycobacterium gordonae	Staphylococcus hominis	-3.5294	0.748	-8.9777	1.9189	FALSE
Mycobacterium gordonae	Staphylococcus saprophyticus	-4.3333	0.345	-9.7732	1.1065	FALSE
Mycobacterium gordonae	Staphylococcus warneri	-4.1333	0.451	-9.6017	1.3351	FALSE
Mycobacterium gordonae	Yersinia enterocolitica	-1.8571	1	-7.227	3.5127	FALSE
Mycobacterium gordonae	Yersinia pestis	-2.4416	0.989	-7.7706	2.8875	FALSE
Providencia rettgeri	Providencia stuartii	1.5057	0.0099	0.1682	2.8432	TRUE
Providencia rettgeri	Ralstonia pickettii	-4.5476	0.0001	-7.7118	-1.3834	TRUE
Providencia rettgeri	Staphylococcus argenteus	-2.7143	0	-4.2698	-1.1588	TRUE
Providencia rettgeri	Staphylococcus aureus	-2.6581	0	-3.4834	-1.8328	TRUE
Providencia rettgeri	Staphylococcus epidermidis	-4.8239	0	-5.728	-3.9198	TRUE
Providencia rettgeri	Staphylococcus haemolyticus	-4.1602	0	-5.354	-2.9664	TRUE
Providencia rettgeri	Staphylococcus hominis	-3.7437	0	-5.2657	-2.2217	TRUE
Providencia rettgeri	Staphylococcus saprophyticus	-4.5476	0	-6.0393	-3.056	TRUE
Providencia rettgeri	Staphylococcus warneri	-4.3476	0	-5.9402	-2.755	TRUE
Providencia rettgeri	Yersinia enterocolitica	-2.0714	0	-3.2832	-0.8596	TRUE
Providencia rettgeri	Yersinia pestis	-2.6558	0	-3.6715	-1.6402	TRUE
Providencia stuartii	Ralstonia pickettii	-6.0533	0	-9.2885	-2.8182	TRUE
Providencia stuartii	Staphylococcus argenteus	-4.22	0	-5.9152	-2.5248	TRUE
Providencia stuartii	Staphylococcus aureus	-4.1638	0	-5.2292	-3.0984	TRUE
Providencia stuartii	Staphylococcus epidermidis	-6.3296	0	-7.4571	-5.2021	TRUE
Providencia stuartii	Staphylococcus haemolyticus	-5.6659	0	-7.0367	-4.2952	TRUE
Providencia stuartii	Staphylococcus hominis	-5.2494	0	-6.9139	-3.5849	TRUE
Providencia stuartii	Staphylococcus saprophyticus	-6.0533	0	-7.6901	-4.4166	TRUE
Providencia stuartii	Staphylococcus warneri	-5.8533	0	-7.5826	-4.1241	TRUE
Providencia stuartii	Yersinia enterocolitica	-3.5771	0	-4.9636	-2.1906	TRUE
Providencia stuartii	Yersinia pestis	-4.1616	0	-5.3804	-2.9428	TRUE
Ralstonia pickettii	Staphylococcus argenteus	1.8333	0.928	-1.4979	5.1646	FALSE
Ralstonia pickettii	Staphylococcus aureus	1.8895	0.817	-1.1696	4.9487	FALSE
Ralstonia pickettii	Staphylococcus epidermidis	-0.2763	1	-3.3576	2.8051	FALSE
Ralstonia pickettii	Staphylococcus haemolyticus	0.3874	1	-2.7911	3.5658	FALSE
Ralstonia pickettii	Staphylococcus hominis	0.8039	1	-2.5118	4.1196	FALSE
Ralstonia pickettii	Staphylococcus saprophyticus	0	1	-3.3019	3.3019	FALSE
Ralstonia pickettii	Staphylococcus warneri	0.2	1	-3.1487	3.5487	FALSE
Ralstonia pickettii	Yersinia enterocolitica	2.4762	0.394	-0.7091	5.6614	FALSE
Ralstonia pickettii	Yersinia pestis	1.8918	0.839	-1.2241	5.0077	FALSE
Staphylococcus argenteus	Staphylococcus aureus	0.0562	1	-1.2726	1.385	FALSE
Staphylococcus argenteus	Staphylococcus epidermidis	-2.1096	0	-3.4888	-0.7305	TRUE
Staphylococcus argenteus	Staphylococcus haemolyticus	-1.4459	0.128	-3.0302	0.1383	FALSE
Staphylococcus argenteus	Staphylococcus hominis	-1.0294	0.919	-2.8737	0.8148	FALSE
Staphylococcus argenteus	Staphylococcus saprophyticus	-1.8333	0.0456	-3.6526	-0.0141	TRUE
Staphylococcus argenteus	Staphylococcus warneri	-1.6333	0.212	-3.5363	0.2696	FALSE
Staphylococcus argenteus	Yersinia enterocolitica	0.6429	0.998	-0.955	2.2407	FALSE
Staphylococcus argenteus	Yersinia pestis	0.0584	1	-1.3963	1.5132	FALSE
Staphylococcus aureus	Staphylococcus epidermidis	-2.1658	0	-2.5703	-1.7614	TRUE
Staphylococcus aureus	Staphylococcus haemolyticus	-1.5022	0	-2.3804	-0.6239	TRUE
Staphylococcus aureus	Staphylococcus hominis	-1.0856	0.244	-2.3751	0.2039	FALSE
Staphylococcus aureus	Staphylococcus saprophyticus	-1.8895	0	-3.143	-0.6361	TRUE
Staphylococcus aureus	Staphylococcus warneri	-1.6895	0.0021	-3.0616	-0.3175	TRUE
Staphylococcus aureus	Yersinia enterocolitica	0.5867	0.742	-0.3159	1.4892	FALSE
Staphylococcus aureus	Yersinia pestis	0.0022	1	-0.6124	0.6168	FALSE
Staphylococcus epidermidis	Staphylococcus haemolyticus	0.6637	0.618	-0.289	1.6164	FALSE
Staphylococcus epidermidis	Staphylococcus hominis	1.0802	0.324	-0.2611	2.4215	FALSE
Staphylococcus epidermidis	Staphylococcus saprophyticus	0.2763	1	-1.0304	1.583	FALSE
Staphylococcus epidermidis	Staphylococcus warneri	0.4763	1	-0.9446	1.8972	FALSE
Staphylococcus epidermidis	Yersinia enterocolitica	2.7525	0	1.7773	3.7276	TRUE
Staphylococcus epidermidis	Yersinia pestis	2.1681	0	1.4511	2.885	TRUE
Staphylococcus haemolyticus	Staphylococcus hominis	0.4165	1	-1.1348	1.9679	FALSE
Staphylococcus haemolyticus	Staphylococcus saprophyticus	-0.3874	1	-1.909	1.1342	FALSE
Staphylococcus haemolyticus	Staphylococcus warneri	-0.1874	1	-1.8081	1.4333	FALSE
Staphylococcus haemolyticus	Yersinia enterocolitica	2.0888	0	0.8403	3.3373	TRUE
Staphylococcus haemolyticus	Yersinia pestis	1.5044	0.0001	0.4452	2.5635	TRUE
Staphylococcus hominis	Staphylococcus saprophyticus	-0.8039	0.992	-2.5946	0.9868	FALSE
Staphylococcus hominis	Staphylococcus warneri	-0.6039	1	-2.4796	1.2717	FALSE
Staphylococcus hominis	Yersinia enterocolitica	1.6723	0.0215	0.107	3.2375	TRUE
Staphylococcus hominis	Yersinia pestis	1.0879	0.422	-0.331	2.5067	FALSE
Staphylococcus saprophyticus	Staphylococcus warneri	0.2	1	-1.6511	2.0511	FALSE
Staphylococcus saprophyticus	Yersinia enterocolitica	2.4762	0	0.9405	4.0119	TRUE
Staphylococcus saprophyticus	Yersinia pestis	1.8918	0.0002	0.5056	3.278	TRUE
Staphylococcus warneri	Yersinia enterocolitica	2.2762	0.0001	0.6422	3.9102	TRUE
Staphylococcus warneri	Yersinia pestis	1.6918	0.0091	0.1974	3.1861	TRUE
Yersinia enterocolitica	Yersinia pestis	-0.5844	0.938	-1.6638	0.495	FALSE
