# Supplementary material for: Characterization and diversity of defense systems in Providencia pathogen
Source: Front Immunol. 2026 Feb 12;17:1755933. doi: 10.3389/fimmu.2026.1755933 (PMC12935923; doi:10.3389/fimmu.2026.1755933)
Supplement: Supplementary file 2 [file DataSheet2.zip › Supplementary_Data/Supplementary_Data_2.xlsx]

## Sheet: Sheet1
Supplementary_Data_2 Information on the strain details, defense systems, antimicrobial resistance (AMR), and virulence factors (VF) corresponding to each Providencia strain.
accession_id	type	subtype	id_no_version	sys_id	strain	country	disease	iso	date	taxonid	data_source	bioproject	name	host	biosample	index_anno	mlst	infraspecific_name	isolate	seq_rel_date	asm_name	asm_submitter	genome_size	replicon_count	scaffold_count	contig_count	total_gene_count	protein_coding_gene_count	non_coding_gene_count	pubmed_id	species	ref_id	Sequence(s)	CRISPR array(s)	Nb CRISPRs	Evidence-levels	Cas cluster(s)	Nb Cas	Cas Types/Subtypes	CRISPR_arrays	CRISPR_Cas	accession_id_Table2_CRI	data_y	group_clean	species_Table3_CRI	accession_id_Table3_CRI	CRISPR_Spacers	group_clean_Table3_CRI	accession_id_all_amr_st
GCA_000259175.1	Cas, DS-1, GAPS2, Mokosh, PsyrTA, RM, RosmerTA	CAS_Class1-Subtype-I-F, DS-1, GAPS2, Mokosh_TypeII, PsyrTA, RM_Type_III, RosmerTA	GCA_000259175	GCA_000259175.1_ASM25917v1_protein.faa_GAPS2_2	MRSN 2154	Afghanistan	Unknown	Blood/Body fluid	2011	588	ncbi	PRJNA88059	Providencia stuartii MRSN 2154	Human	SAMN02604304	4		strain=MRSN 2154	na	2012-04-18	ASM25917v1	Walter Reed Army Institute of Research	4402109	1	1	1	4194	4099	95	22740665	Providencia_stuartii	GCA000259175	CP003488	CP003488_1[926662;926810] (evidence-level=1), CP003488_2[3363490;3363650] (evidence-level=1), CP003488_3[3671895;3671998] (evidence-level=1), CP003488_4[3839179;3839686] (evidence-level=4), CP003488_5[3852851;3853058] (evidence-level=1), CP003488_6[3957641;3957788] (evidence-level=1), CP003488_7[3963734;3964061] (evidence-level=4),	7	Nb_arrays_evidence-level_1=5,Nb_arrays_evidence-level_2=0,Nb_arrays_evidence-level_3=0,Nb_arrays_evidence-level_4=2	CP003488.1_CAS_Class1-Subtype-I-F_1[3844150;3852710],	1	CP003488.1_CAS_Class1-Subtype-I-F_1 (n=1),	2	Yes	GCA_000259175	2	Providencia stuartii	Providencia_stuartii	GCA_000259175	13	Providencia stuartii	GCA_000259175.1
GCA_000754345.1	GAPS2, Mokosh, RM	GAPS2, Mokosh_TypeII, RM_Type_IV	GCA_000754345	GCA_000754345.1_ASM75434v1_protein.faa_GAPS2_1	ATCC 33672	Unknown	Unknown	Unknown	2014	588	ncbi	PRJNA244575	Providencia stuartii	Unknown	SAMN02904571	4		strain=ATCC 33672	na	2014-09-12	ASM75434v1	Los Alamos National Laboratory	4334817	2	2	2	4005	3881	102	25342690	Providencia_stuartii	GCA000754345	CP008920	CP008920_1[67536;68043] (evidence-level=4), CP008920_2[2822915;2823303] (evidence-level=4), CP008920_3[2836461;2837509] (evidence-level=4), CP008920_4[2910211;2910838] (evidence-level=4), CP008920_5[2931630;2932558] (evidence-level=4), CP008920_6[2939769;2940036] (evidence-level=4),	6	Nb_arrays_evidence-level_1=0,Nb_arrays_evidence-level_2=0,Nb_arrays_evidence-level_3=0,Nb_arrays_evidence-level_4=6	CP008920.1_CAS_Class1-Subtype-I-F_1[2827760;2836320],	1	CP008920.1_CAS_Class1-Subtype-I-F_1 (n=1),	6	Yes	GCA_000754345	6	Providencia stuartii	Providencia_stuartii	GCA_000754345	60	Providencia stuartii	GCA_000754345.1
GCA_000783455.2	CBASS, Cas, GAPS2, HEC-05, Mokosh, PD-Lambda-5, PD-T7-2, PsyrTA, RM	CAS_Class1-Subtype-I-F, CBASS_I, GAPS2, HEC-05, Mokosh_TypeII, PD-Lambda-5, PD-T7-2, PsyrTA, RM_Type_I	GCA_000783455	GCA_000783455.2_ASM78345v2_protein.faa_PD-Lambda-5_8	FDAARGOS_87	USA	Respiratory system	Tracheal/Alveolar wash	2013	588	ncbi	PRJNA231221	Providencia stuartii	Human	SAMN02934542	4		strain=FDAARGOS_87	na	2018-08-20	ASM78345v2	US Food and Drug Administration	4561501	3	5	5	4331	4073	107	na	Providencia_stuartii	GCA000783455	CP031508	CP031508_1[1311015;1311164] (evidence-level=1), CP031508_2[4201823;4202167] (evidence-level=4), CP031508_3[4211134;4211641] (evidence-level=4), CP031508_4[4284453;4284961] (evidence-level=4), CP031508_5[4299628;4299894] (evidence-level=4), CP031508_6[4305840;4306289] (evidence-level=4),	6	Nb_arrays_evidence-level_1=1,Nb_arrays_evidence-level_2=0,Nb_arrays_evidence-level_3=0,Nb_arrays_evidence-level_4=5	CP031508.1_CAS_Class1-Subtype-I-F_1[4202433;4210993],	1	CP031508.1_CAS_Class1-Subtype-I-F_1 (n=1),	5	Yes	GCA_000783455	5	Providencia stuartii	Providencia_stuartii	GCA_000783455	31	Providencia stuartii
GCA_001558855.2	Cas, DS-12B, DarTG, GAPS2, Lamassu-Fam, Mokosh, PD-T4-7, PsyrTA, RM	CAS_Class1-Subtype-I-F, DS-12B, DarTG, GAPS2, Lamassu-Hydrolase_Protease, Mokosh_TypeII, PD-T4-7, PsyrTA, RM_Type_IIG	GCA_001558855	GCA_001558855.2_ASM155885v2_protein.faa_RM_Type_IIG_9	FDAARGOS_145	USA	Urinary system	Urine	2014	588	ncbi	PRJNA231221	Providencia stuartii	Human	SAMN03996292	4		strain=FDAARGOS_145	na	2018-02-05	ASM155885v2	University of Maryland School of Medicine Institute for Genome Sciences (IGS) - sequencing center	4305109	1	1	1	4033	3789	105	na	Providencia_stuartii	GCA001558855	CP014024	CP014024_1[16432;16696] (evidence-level=3), CP014024_2[1446871;1447077] (evidence-level=1), CP014024_3[1468011;1468398] (evidence-level=4), CP014024_4[1541214;1542142] (evidence-level=4), CP014024_5[1551109;1551513] (evidence-level=4),	5	Nb_arrays_evidence-level_1=1,Nb_arrays_evidence-level_2=0,Nb_arrays_evidence-level_3=1,Nb_arrays_evidence-level_4=3	CP014024.2_CAS_Class1-Subtype-I-F_1[1542283;1550843],	1	CP014024.2_CAS_Class1-Subtype-I-F_1 (n=1),	4	Yes	GCA_001558855	4	Providencia stuartii	Providencia_stuartii	GCA_001558855	29	Providencia stuartii	GCA_001558855.2
GCA_001888205.1	Cas, GAPS2, Mokosh, PsyrTA, SEFIR	CAS_Class1-Subtype-I-F, GAPS2, Mokosh_TypeII, PsyrTA, SEFIR	GCA_001888205	GCA_001888205.1_ASM188820v1_protein.faa_CAS_Class1-Subtype-I-F_5	BE2467	USA	Urinary system	Urine	1983	588	ncbi	PRJNA340005	Providencia stuartii	Human	SAMN05629093	4		strain=BE2467	na	2016-12-02	ASM188820v1	University of Michigan Medical School	4607493	3	3	3	4312	4105	106	27895127	Providencia_stuartii	GCA001888205	CP017054	CP017054_1[112500;112947] (evidence-level=4), CP017054_2[126122;126749] (evidence-level=4), CP017054_3[199451;199838] (evidence-level=4), CP017054_4[218951;219399] (evidence-level=4), CP017054_5[225347;225796] (evidence-level=4), CP017054_6[1636567;1636834] (evidence-level=4),	6	Nb_arrays_evidence-level_1=0,Nb_arrays_evidence-level_2=0,Nb_arrays_evidence-level_3=0,Nb_arrays_evidence-level_4=6	CP017054.1_CAS_Class1-Subtype-I-F_1[117421;125981],	1	CP017054.1_CAS_Class1-Subtype-I-F_1 (n=1),	6	Yes	GCA_001888205	6	Providencia stuartii	Providencia_stuartii	GCA_001888205	41	Providencia stuartii	GCA_001888205.1
GCA_002947315.1	Cas, GAPS2, Gao_RL, Lamassu-Fam, RM, RloC	CAS_Class1-Subtype-I-F, GAPS2, Gao_RL, Lamassu-DS-30, RM_Type_I, RM_Type_II, RM_Type_IIG, RM_Type_IIG_2, RloC	GCA_002947315	GCA_002947315.1_ASM294731v1_protein.faa_RM_Type_IIG_8	AR_0026	Unknown	Unknown	Unknown	2018	588	ncbi	PRJNA292901	Providencia stuartii	Unknown	SAMN04014867	4		strain=AR_0026	na	2018-02-18	ASM294731v1	Centers for Disease Control and Prevention	4368167	1	1	1	4100	3821	105	na	Providencia_stuartii	GCA002947315	CP026704	CP026704_1[283410;283557] (evidence-level=1), CP026704_2[3006937;3007040] (evidence-level=1), CP026704_3[3157730;3158135] (evidence-level=4), CP026704_4[3167974;3168542] (evidence-level=4), CP026704_5[3242121;3242688] (evidence-level=4),	5	Nb_arrays_evidence-level_1=2,Nb_arrays_evidence-level_2=0,Nb_arrays_evidence-level_3=0,Nb_arrays_evidence-level_4=3	CP026704.1_CAS_Class1-Subtype-I-F_1[3158401;3167833],	1	CP026704.1_CAS_Class1-Subtype-I-F_1 (n=1),	3	Yes	GCA_002947315	3	Providencia stuartii	Providencia_stuartii	GCA_002947315	23	Providencia stuartii	GCA_002947315.1
GCA_002983665.1	Cas, GAPS2, Mokosh, PsyrTA, SEFIR	CAS_Class1-Subtype-I-F, GAPS2, Mokosh_TypeII, PsyrTA, SEFIR	GCA_002983665	GCA_002983665.1_ASM298366v1_protein.faa_PsyrTA_3	FDAARGOS_291	USA	Unknown	Urine	2014	588	ncbi	PRJNA231221	Providencia stuartii	Human	SAMN06173304	4		strain=FDAARGOS_291	na	2018-03-09	ASM298366v1	University of Maryland School of Medicine Institute for Genome Sciences (IGS) - sequencing center	4394489	1	1	1	4118	3854	104	na	Providencia_stuartii	GCA002983665	CP027398	CP027398_1[1148259;1148526] (evidence-level=4), CP027398_2[2509285;2509734] (evidence-level=4), CP027398_3[2515682;2516130] (evidence-level=4), CP027398_4[2535243;2535630] (evidence-level=4), CP027398_5[2608331;2608958] (evidence-level=4), CP027398_6[2622133;2622580] (evidence-level=4),	6	Nb_arrays_evidence-level_1=0,Nb_arrays_evidence-level_2=0,Nb_arrays_evidence-level_3=0,Nb_arrays_evidence-level_4=6	CP027398.1_CAS_Class1-Subtype-I-F_1[2609099;2617659],	1	CP027398.1_CAS_Class1-Subtype-I-F_1 (n=1),	6	Yes	GCA_002983665	6	Providencia stuartii	Providencia_stuartii	GCA_002983665	41	Providencia stuartii	GCA_002983665.1
GCA_008693805.1	Cas, GAPS2, Lamassu-Fam, Mokosh, PsyrTA, RM, ShosTA	CAS_Class1-Subtype-I-F, GAPS2, Lamassu-Cap4_nuclease, Mokosh_TypeII, PsyrTA, RM_Type_I, ShosTA	GCA_008693805	GCA_008693805.1_ASM869380v1_protein.faa_ShosTA_5	FDAARGOS_645	USA	Unknown	Environment (hospital)	2019	588	ncbi	PRJNA231221	Providencia stuartii	Human	SAMN11056360	4		strain=FDAARGOS_645	na	2019-09-25	ASM869380v1	US Food and Drug Administration	4529766	2	2	2	4269	4019	106	na	Providencia_stuartii	GCA008693805	CP044076	CP044076_1[75566;76193] (evidence-level=4), CP044076_2[94528;95155] (evidence-level=4), CP044076_3[100994;101381] (evidence-level=4), CP044076_4[1484092;1484539] (evidence-level=4), CP044076_5[4321631;4321899] (evidence-level=4), CP044076_6[4335064;4335573] (evidence-level=4),	6	Nb_arrays_evidence-level_1=0,Nb_arrays_evidence-level_2=0,Nb_arrays_evidence-level_3=0,Nb_arrays_evidence-level_4=6	CP044076.1_CAS_Class1-Subtype-I-F_1[4326363;4334923],	1	CP044076.1_CAS_Class1-Subtype-I-F_1 (n=1),	6	Yes	GCA_008693805	6	Providencia stuartii	Providencia_stuartii	GCA_008693805	45	Providencia stuartii	GCA_008693805.1
GCA_010320365.1	AbiE, Cas, GAPS2, Gabija, Mokosh, PsyrTA, RM	AbiE, CAS_Class1-Subtype-I-F, GAPS2, Gabija, Mokosh_TypeII, PsyrTA, RM_Type_IIG_2, RM_Type_IV	GCA_010320365	GCA_010320365.1_ASM1032036v1_protein.faa_Mokosh_TypeII_4	BML2537	Japan	Unknown	Unknown	2018	588	ncbi	PRJDB8793	Providencia stuartii	Human	SAMD00185880	4		strain=BML2537	na	2020-01-24	ASM1032036v1	Juntendo University	4571403	2	2	2	4321	4220	101	na	Providencia_stuartii	GCA010320365	AP022374	AP022374_1[1728804;1729071] (evidence-level=4), AP022374_2[1742236;1742985] (evidence-level=4), AP022374_3[1815686;1816193] (evidence-level=4), AP022374_4[1833899;1834527] (evidence-level=4), AP022374_5[1840473;1840980] (evidence-level=4), AP022374_6[3205420;3205687] (evidence-level=4),	6	Nb_arrays_evidence-level_1=0,Nb_arrays_evidence-level_2=0,Nb_arrays_evidence-level_3=0,Nb_arrays_evidence-level_4=6	AP022374.1_CAS_Class1-Subtype-I-F_1[1733535;1742095],	1	AP022374.1_CAS_Class1-Subtype-I-F_1 (n=1),	6	Yes	GCA_010320365	6	Providencia stuartii	Providencia_stuartii	GCA_010320365	46	Providencia stuartii	GCA_010320365.1
GCA_010669105.1	AbiO, CBASS, Cas, DS-1, GAPS2, Gabija, PD-T7-2, PrrC, PsyrTA, RM, Retron, RloC	AbiO, CAS_Class1-Subtype-I-F, CBASS_I, DS-1, GAPS2, Gabija, PD-T7-2, PrrC, PsyrTA, RM_Type_I, RM_Type_IV, Retron_I_C, RloC	GCA_010669105	GCA_010669105.1_ASM1066910v1_protein.faa_AbiO_1	MF1	China	Unknown	Environment	2018	588	ncbi	PRJNA605087	Providencia stuartii	Unknown	SAMN14048635	4		strain=MF1	na	2020-02-17	ASM1066910v1	Shandong First Medical University	4528609	2	2	2	4246	3998	106	na	Providencia_stuartii	GCA010669105	CP048621	CP048621_1[1397514;1398081] (evidence-level=4), CP048621_2[2823278;2823485] (evidence-level=1), CP048621_3[2830625;2830892] (evidence-level=4), CP048621_4[2849367;2849814] (evidence-level=4), CP048621_5[2922514;2922902] (evidence-level=4), CP048621_6[2974292;2974620] (evidence-level=4),	6	Nb_arrays_evidence-level_1=1,Nb_arrays_evidence-level_2=0,Nb_arrays_evidence-level_3=0,Nb_arrays_evidence-level_4=5	CP048621.1_CAS_Class1-Subtype-I-F_1[2923043;2931603],	1	CP048621.1_CAS_Class1-Subtype-I-F_1 (n=1),	5	Yes	GCA_010669105	5	Providencia stuartii	Providencia_stuartii	GCA_010669105	31	Providencia stuartii	GCA_010669105.1
GCA_016128115.1	AbiE, CBASS, Cas, GAPS2, Mokosh, PD-Lambda-5, PsyrTA, RM	AbiE, CAS_Class1-Subtype-I-F, CBASS_I, GAPS2, Mokosh_TypeII, PD-Lambda-5, PsyrTA, RM_Type_I, RM_Type_IV	GCA_016128115	GCA_016128115.1_ASM1612811v1_protein.faa_CAS_Class1-Subtype-I-F_12	FDAARGOS_1040	USA	Unknown	Unknown	2020	588	ncbi	PRJNA231221	Providencia stuartii	Unknown	SAMN16357209	4		strain=FDAARGOS_1040	na	2020-12-20	ASM1612811v1	US Food and Drug Administration	4335208	2	2	2	3995	3774	107	na	Providencia_stuartii	GCA016128115	CP066071	CP066071_1[2730090;2730478] (evidence-level=4), CP066071_2[2743636;2744684] (evidence-level=4), CP066071_3[2817386;2818013] (evidence-level=4), CP066071_4[2838805;2839733] (evidence-level=4), CP066071_5[2846944;2847211] (evidence-level=4), CP066071_6[4260667;4261174] (evidence-level=4),	6	Nb_arrays_evidence-level_1=0,Nb_arrays_evidence-level_2=0,Nb_arrays_evidence-level_3=0,Nb_arrays_evidence-level_4=6	CP066071.1_CAS_Class1-Subtype-I-F_1[2734935;2743495],	1	CP066071.1_CAS_Class1-Subtype-I-F_1 (n=1),	6	Yes	GCA_016128115	6	Providencia stuartii	Providencia_stuartii	GCA_016128115	60	Providencia stuartii	GCA_016128115.1
GCA_018128385.1	AbiD, Cas, GAPS2, Mokosh, PsyrTA, RM, SEFIR	AbiD, CAS_Class1-Subtype-I-F, GAPS2, Mokosh_TypeII, PsyrTA, RM_Type_IIG_2, RM_Type_III, RM_Type_IV, SEFIR	GCA_018128385	GCA_018128385.1_ASM1812838v1_protein.faa_GAPS2_2	3347685	Switzerland	Unknown	Wound	2020	588	ncbi	PRJNA698767	Providencia stuartii	Human	SAMN17736026	4		strain=3347685	na	2021-04-22	ASM1812838v1	University of Bern	4664788	2	2	2	4404	4113	105	na	Providencia_stuartii	GCA018128385	CP071068	CP071068_1[1464275;1464422] (evidence-level=1), CP071068_2[1477587;1478336] (evidence-level=4), CP071068_3[1551036;1551543] (evidence-level=4), CP071068_4[1569249;1569877] (evidence-level=4), CP071068_5[1575823;1576330] (evidence-level=4), CP071068_6[2955317;2955765] (evidence-level=4),	6	Nb_arrays_evidence-level_1=1,Nb_arrays_evidence-level_2=0,Nb_arrays_evidence-level_3=0,Nb_arrays_evidence-level_4=5	CP071068.1_CAS_Class1-Subtype-I-F_1[1468886;1477446],	1	CP071068.1_CAS_Class1-Subtype-I-F_1 (n=1),	5	Yes	GCA_018128385	5	Providencia stuartii	Providencia_stuartii	GCA_018128385	45	Providencia stuartii	GCA_018128385.1
GCA_023066315.1	AbiJ, DS-31, MazEF	AbiJ, DS-31, MazEF	GCA_023066315	GCA_023066315.1_ASM2306631v1_protein.faa_AbiJ_1	p_dmpro_s749a_NDM1	Bangladesh	Unknown	Wound	2017	588	ncbi	PRJNA714521	Providencia stuartii	Human	SAMN26445363	4		strain=p_dmpro_s749a_NDM1	na	2022-04-20	ASM2306631v1	Cardiff University School of Medicine	111974	1	1	1	124	118	0	na																			GCA_023066315.1
GCA_023520575.1	Cas, GAPS2, Mokosh, RM, TgvAB	CAS_Class1-Subtype-I-F, GAPS2, Mokosh_TypeII, RM_Type_I, RM_Type_IIG, RM_Type_IV, TgvAB	GCA_023520575	GCA_023520575.1_ASM2352057v1_protein.faa_CAS_Class1-Subtype-I-F_8	P14	Unknown	Unknown	Unknown	2022	588	ncbi	PRJNA837367	Providencia stuartii	Human	SAMN28204728	4		strain=P14	na	2022-05-23	ASM2352057v1	Wenzhou Medical University	4657131	3	3	3	4389	4157	105	na	Providencia_stuartii	GCA023520575	CP097380	CP097380_1[1341077;1341405] (evidence-level=4), CP097380_2[2777725;2777933] (evidence-level=1), CP097380_3[2783881;2784570] (evidence-level=4), CP097380_4[2808481;2808869] (evidence-level=4), CP097380_5[2843439;2843887] (evidence-level=4), CP097380_6[2928538;2929405] (evidence-level=4), CP097380_7[2942579;2943328] (evidence-level=4),	7	Nb_arrays_evidence-level_1=1,Nb_arrays_evidence-level_2=0,Nb_arrays_evidence-level_3=0,Nb_arrays_evidence-level_4=6	CP097380.1_CAS_Class1-Subtype-I-F_1[2929546;2938106],	1	CP097380.1_CAS_Class1-Subtype-I-F_1 (n=1),	6	Yes	GCA_023520575	6	Providencia stuartii	Providencia_stuartii	GCA_023520575	55	Providencia stuartii	GCA_023520575.1
GCA_023547145.1	All_UG, Cas, DarTG, GAPS2, Nantosuelta, Prometheus, RM	CAS_Class1-Subtype-I-F, DarTG, GAPS2, Nantosuelta, Prometheus, RM_Type_I, RM_Type_II, RM_Type_III, RM_Type_IV, UG4	GCA_023547145	GCA_023547145.1_ASM2354714v1_protein.faa_Prometheus_4	CMC-4104	Unknown	Unknown	Animal	2022	588	ncbi	PRJNA824933	Providencia stuartii	Human	SAMN27484493	4		strain=CMC-4104	na	2022-05-25	ASM2354714v1	Virginia Tech	4837555	4	4	4	4579	4336	108	na	Providencia_stuartii	GCA023547145	CP095443	CP095443_1[2735411;2736217] (evidence-level=4), CP095443_2[2799363;2799634] (evidence-level=4), CP095443_3[2811594;2812101] (evidence-level=4), CP095443_4[2885670;2885747] (evidence-level=1), CP095443_5[2886035;2886243] (evidence-level=1), CP095443_6[4067528;4067647] (evidence-level=1),	6	Nb_arrays_evidence-level_1=3,Nb_arrays_evidence-level_2=0,Nb_arrays_evidence-level_3=0,Nb_arrays_evidence-level_4=3	CP095443.1_CAS_Class1-Subtype-I-F_2[2793102;2799086], CP095443.1_CAS_Class1-Subtype-I-F_1[2736348;2738742],	2	CP095443.1_CAS_Class1-Subtype-I-F_1 (n=1), CP095443.1_CAS_Class1-Subtype-I-F_2 (n=1),	3	Yes	GCA_023547145	3	Providencia stuartii	Providencia_stuartii	GCA_023547145	25	Providencia stuartii	GCA_023547145.1
GCA_023970715.1	AbiD, Cas, DS-31, GAPS2, HEC-05, Hachiman, Kiwa, MazEF, Paris, RM, RloC, SanaTA, dGTPase	AbiD, CAS_Class1-Subtype-I-F, DS-31, GAPS2, HEC-05, Hachiman, Kiwa, MazEF, PARIS_I, RM_Type_I, RM_Type_IIG, RloC, SanaTA, dGTPase	GCA_023970715	GCA_023970715.1_ASM2397071v1_protein.faa_PARIS_I_9	TYL-Y13	Unknown	Unknown	Unknown	2022	588	ncbi	PRJNA848435	Providencia stuartii	Unknown	SAMN29005954	4		strain=TYL-Y13	na	2022-06-28	ASM2397071v1	School of Environment and Resources	4623541	3	3	3	4266	4119	105	na	Providencia_stuartii	GCA023970715	CP099526	CP099526_1[1624417;1625523] (evidence-level=4), CP099526_2[1634184;1635592] (evidence-level=4), CP099526_3[3542145;3542251] (evidence-level=1), CP099526_4[3750407;3750521] (evidence-level=1), CP099526_5[3929168;3929279] (evidence-level=1), CP099526_6[4109062;4109168] (evidence-level=1),	6	Nb_arrays_evidence-level_1=4,Nb_arrays_evidence-level_2=0,Nb_arrays_evidence-level_3=0,Nb_arrays_evidence-level_4=2	CP099526.1_CAS_Class1-Subtype-I-F_1[1625690;1634053],	1	CP099526.1_CAS_Class1-Subtype-I-F_1 (n=1),	2	Yes	GCA_023970715	2	Providencia stuartii	Providencia_stuartii	GCA_023970715	41	Providencia stuartii	GCA_023970715.1
GCA_027286025.1	Cas, Dnd, GAPS2, Hna, PrrC, PsyrTA	CAS_Class1-Subtype-I-F, Dnd_ABCDEFGH, GAPS2, Hna, PrrC, PsyrTA	GCA_027286025	GCA_027286025.1_ASM2728602v1_protein.faa_CAS_Class1-Subtype-I-F_8	2020CK-00448	USA	Unknown	Urine	2020	588	ncbi	PRJNA812595	Providencia stuartii	Human	SAMN17039451	4		strain=2020CK-00448	na	2022-12-26	ASM2728602v1	Utah Public Health Laboratory Infectious Disease submission group	4373466	1	1	1	4037	3807	105	na	Providencia_stuartii	GCA027286025	CP114579	CP114579_1[1386875;1387437] (evidence-level=4), CP114579_2[2736812;2737019] (evidence-level=1), CP114579_3[2744126;2744573] (evidence-level=4), CP114579_4[2765392;2765839] (evidence-level=4), CP114579_5[2838544;2839232] (evidence-level=4), CP114579_6[2848325;2848776] (evidence-level=4),	6	Nb_arrays_evidence-level_1=1,Nb_arrays_evidence-level_2=0,Nb_arrays_evidence-level_3=0,Nb_arrays_evidence-level_4=5	CP114579.1_CAS_Class1-Subtype-I-F_1[2839373;2847933],	1	CP114579.1_CAS_Class1-Subtype-I-F_1 (n=1),	5	Yes	GCA_027286025	5	Providencia stuartii	Providencia_stuartii	GCA_027286025	40	Providencia stuartii	GCA_027286025.1
GCA_027286045.1	AbiO, Cas, GAPS2, Gabija, Hna, PsyrTA, RM, RloC	AbiO, CAS_Class1-Subtype-I-F, GAPS2, Gabija, Hna, PsyrTA, RM_Type_IV, RloC	GCA_027286045	GCA_027286045.1_ASM2728604v1_protein.faa_GAPS2_2	2021CK-01196	USA	Unknown	Other	2021	588	ncbi	PRJNA812595	Providencia stuartii	Human	SAMN20674993	4		strain=2021CK-01196	na	2022-12-26	ASM2728604v1	Utah Public Health Laboratory Infectious Disease submission group	4520663	2	2	2	4287	4077	106	na	Providencia_stuartii	GCA027286045	CP114580	CP114580_1[1647962;1648367] (evidence-level=4), CP114580_2[1657334;1657722] (evidence-level=4), CP114580_3[1730423;1730870] (evidence-level=4), CP114580_4[1749345;1749612] (evidence-level=4), CP114580_5[1756752;1756959] (evidence-level=1), CP114580_6[3190156;3190723] (evidence-level=4),	6	Nb_arrays_evidence-level_1=1,Nb_arrays_evidence-level_2=0,Nb_arrays_evidence-level_3=0,Nb_arrays_evidence-level_4=5	CP114580.1_CAS_Class1-Subtype-I-F_1[1648633;1657193],	1	CP114580.1_CAS_Class1-Subtype-I-F_1 (n=1),	5	Yes	GCA_027286045	5	Providencia stuartii	Providencia_stuartii	GCA_027286045	32	Providencia stuartii	GCA_027286045.1
GCA_027286065.1	AbiO, Cas, GAPS2, Gabija, Hna, PsyrTA, RM, RloC	AbiO, CAS_Class1-Subtype-I-F, GAPS2, Gabija, Hna, PsyrTA, RM_Type_IV, RloC	GCA_027286065	GCA_027286065.1_ASM2728606v1_protein.faa_RloC_6	2021CK-01296	USA	Unknown	Urine	2021	588	ncbi	PRJNA812595	Providencia stuartii	Human	SAMN20960141	4		strain=2021CK-01296	na	2022-12-26	ASM2728606v1	Utah Public Health Laboratory Infectious Disease submission group	4386877	1	1	1	4170	3938	106	na	Providencia_stuartii	GCA027286065	CP114582	CP114582_1[2686705;2687272] (evidence-level=4), CP114582_2[4120489;4120696] (evidence-level=1), CP114582_3[4127837;4128104] (evidence-level=4), CP114582_4[4146579;4147026] (evidence-level=4), CP114582_5[4219730;4220118] (evidence-level=4), CP114582_6[4271050;4271378] (evidence-level=4),	6	Nb_arrays_evidence-level_1=1,Nb_arrays_evidence-level_2=0,Nb_arrays_evidence-level_3=0,Nb_arrays_evidence-level_4=5	CP114582.1_CAS_Class1-Subtype-I-F_1[4220259;4228819],	1	CP114582.1_CAS_Class1-Subtype-I-F_1 (n=1),	5	Yes	GCA_027286065	5	Providencia stuartii	Providencia_stuartii	GCA_027286065	31	Providencia stuartii	GCA_027286065.1
GCA_029277825.1	AbiD, AbiE, All_UG, BREX, Cas, DarTG, GAPS2, Menshen, PD-T7-2, Prometheus, RM, Retron, pAgo	AbiD, AbiE, BREX_I, CAS_Class1-Subtype-I-F, DarTG, GAPS2, Menshen, PD-T7-2, Prometheus, RM_Type_I, RM_Type_IV, Retron_II, UG4, pAgo_S2B	GCA_029277825	GCA_029277825.1_ASM2927782v1_protein.faa_Prometheus_9	CAVP496	USA	Blood	Human	2023	588	ncbi	PRJNA942364	Providencia stuartii	Human	SAMN33687286	3	-	strain=CAVP496	na	2023-03-20	ASM2927782v1	University of Virginia	4653186	6	6	6	4306	4118	106	na	Providencia_stuartii	GCA029277825	CP119540	CP119540_1[2732003;2732930] (evidence-level=4), CP119540_2[2741944;2742090] (evidence-level=1), CP119540_3[2881888;2881964] (evidence-level=1), CP119540_4[2882253;2882940] (evidence-level=4), CP119540_5[4175721;4175840] (evidence-level=1),	5	Nb_arrays_evidence-level_1=3,Nb_arrays_evidence-level_2=0,Nb_arrays_evidence-level_3=0,Nb_arrays_evidence-level_4=2	CP119540.1_CAS_Class1-Subtype-I-F_1[2733061;2741667],	1	CP119540.1_CAS_Class1-Subtype-I-F_1 (n=1),	2	Yes	GCA_029277825	2	Providencia stuartii	Providencia_stuartii	GCA_029277825	26	Providencia stuartii	GCA_029277825.1
GCA_029277985.1	AbiD, AbiE, All_UG, BREX, Cas, DarTG, GAPS2, Menshen, PD-T7-2, Prometheus, RM, Retron, pAgo	AbiD, AbiE, BREX_I, CAS_Class1-Subtype-I-F, DarTG, GAPS2, Menshen, PD-T7-2, Prometheus, RM_Type_I, RM_Type_IV, Retron_II, UG4, pAgo_S2B	GCA_029277985	GCA_029277985.1_ASM2927798v1_protein.faa_Prometheus_9	CAVP490	USA	Blood	Human	2023	588	ncbi	PRJNA942364	Providencia stuartii	Human	SAMN33687285	3	-	strain=CAVP490	na	2023-03-20	ASM2927798v1	University of Virginia	4622190	6	6	6	4278	4091	107	na	Providencia_stuartii	GCA029277985	CP119546	CP119546_1[2732406;2733333] (evidence-level=4), CP119546_2[2742347;2742493] (evidence-level=1), CP119546_3[2882291;2882367] (evidence-level=1), CP119546_4[2882656;2883343] (evidence-level=4), CP119546_5[4176521;4176640] (evidence-level=1),	5	Nb_arrays_evidence-level_1=3,Nb_arrays_evidence-level_2=0,Nb_arrays_evidence-level_3=0,Nb_arrays_evidence-level_4=2	CP119546.1_CAS_Class1-Subtype-I-F_1[2733464;2742070],	1	CP119546.1_CAS_Class1-Subtype-I-F_1 (n=1),	2	Yes	GCA_029277985	2	Providencia stuartii	Providencia_stuartii	GCA_029277985	26	Providencia stuartii	GCA_029277985.1
GCA_029278185.1	AbiD, AbiE, All_UG, BREX, Cas, DarTG, GAPS2, Menshen, PD-T7-2, Prometheus, RM, Retron, pAgo	AbiD, AbiE, BREX_I, CAS_Class1-Subtype-I-F, DarTG, GAPS2, Menshen, PD-T7-2, Prometheus, RM_Type_I, RM_Type_IV, Retron_II, UG4, pAgo_S2B	GCA_029278185	GCA_029278185.1_ASM2927818v1_protein.faa_Prometheus_9	CAVP450	USA	Blood	Human	2023	588	ncbi	PRJNA942364	Providencia stuartii	Human	SAMN33687284	3	-	strain=CAVP450	na	2023-03-20	ASM2927818v1	University of Virginia	4655992	7	7	7	4310	4121	107	na	Providencia_stuartii	GCA029278185	CP119552	CP119552_1[2732406;2733333] (evidence-level=4), CP119552_2[2742347;2742493] (evidence-level=1), CP119552_3[2882291;2882367] (evidence-level=1), CP119552_4[2882656;2883343] (evidence-level=4), CP119552_5[4176125;4176244] (evidence-level=1),	5	Nb_arrays_evidence-level_1=3,Nb_arrays_evidence-level_2=0,Nb_arrays_evidence-level_3=0,Nb_arrays_evidence-level_4=2	CP119552.1_CAS_Class1-Subtype-I-F_1[2733464;2742070],	1	CP119552.1_CAS_Class1-Subtype-I-F_1 (n=1),	2	Yes	GCA_029278185	2	Providencia stuartii	Providencia_stuartii	GCA_029278185	26	Providencia stuartii	GCA_029278185.1
GCA_030179155.1	AbiP2, Cas, GAPS2, Gabija, Mokosh, PsyrTA, RM, SEFIR	AbiP2, CAS_Class1-Subtype-I-F, GAPS2, Gabija, Mokosh_TypeII, PsyrTA, RM_Type_IIG_2, RM_Type_IV, SEFIR	GCA_030179155	GCA_030179155.1_ASM3017915v1_protein.faa_PsyrTA_5	2017-45-35	USA	Unknown	Genital tract	2017	588	ncbi	PRJNA288601	Providencia stuartii	Human	SAMN30974106	4	-	strain=2017-45-35	na	2023-06-06	ASM3017915v1	Centers for Disease Control and Prevention. Division of Healthcare Quality Promotion	4745105	2	2	2	4532	4288	105	na	Providencia_stuartii	GCA030179155	CP109733	CP109733_1[898707;899214] (evidence-level=4), CP109733_2[905160;905788] (evidence-level=4), CP109733_3[923493;924000] (evidence-level=4), CP109733_4[996701;997450] (evidence-level=4), CP109733_5[1010615;1010882] (evidence-level=4), CP109733_6[4022672;4023120] (evidence-level=4),	6	Nb_arrays_evidence-level_1=0,Nb_arrays_evidence-level_2=0,Nb_arrays_evidence-level_3=0,Nb_arrays_evidence-level_4=6	CP109733.1_CAS_Class1-Subtype-I-F_1[997591;1006151],	1	CP109733.1_CAS_Class1-Subtype-I-F_1 (n=1),	6	Yes	GCA_030179155	6	Providencia stuartii	Providencia_stuartii	GCA_030179155	49	Providencia stuartii	GCA_030179155.1
GCA_035747985.1	Cas, GAPS2, Lamassu-Fam, Mokosh, PrrC, PsyrTA, RM, RosmerTA	CAS_Class1-Subtype-I-F, GAPS2, Lamassu-Cap4_nuclease, Mokosh_TypeII, PrrC, PsyrTA, RM_Type_III, RM_Type_IV, RosmerTA	GCA_035747985	GCA_035747985.1_ASM3574798v1_protein.faa_CAS_Class1-Subtype-I-F_10	41	Italy	Other	Abdominal drainage	2022	588	ncbi	PRJNA948429	Providencia stuartii	Human	SAMN33902913	3	-	strain=41	na	2024-01-17	ASM3574798v1	Sapienza University of Rome	4487528	2	2	2	4248	4040	105	na	Providencia_stuartii	GCA035747985	CP142095	CP142095_1[1296551;1296818] (evidence-level=4), CP142095_2[2674116;2674443] (evidence-level=4), CP142095_3[2680389;2680536] (evidence-level=1), CP142095_4[2785211;2785659] (evidence-level=4), CP142095_5[2798823;2799330] (evidence-level=4),	5	Nb_arrays_evidence-level_1=1,Nb_arrays_evidence-level_2=0,Nb_arrays_evidence-level_3=0,Nb_arrays_evidence-level_4=4	CP142095.1_CAS_Class1-Subtype-I-F_1[2785800;2794360],	1	CP142095.1_CAS_Class1-Subtype-I-F_1 (n=1),	4	Yes	GCA_035747985	4	Providencia stuartii	Providencia_stuartii	GCA_035747985	24	Providencia stuartii	GCA_035747985.1
GCA_038069215.2	AbiO, Cas, GAPS2, Gabija, Hna, PsyrTA, RM, RloC	AbiO, CAS_Class1-Subtype-I-F, GAPS2, Gabija, Hna, PsyrTA, RM_Type_IV, RloC	GCA_038069215	GCA_038069215.2_ASM3806921v2_protein.faa_GAPS2_2	2024CK-00366	USA	Other	Urine	2024	588	ncbi	PRJNA812595	Providencia stuartii	Human	SAMN40921369	0		strain=2024CK-00366	na	2024-05-15	ASM3806921v2	Utah Public Health Laboratory Infectious Disease submission group	4474304	2	2	2	4220	4002	106	na	Providencia_stuartii	GCA038069215	CP155463	CP155463_1[1646658;1647063] (evidence-level=4), CP155463_2[1656030;1656418] (evidence-level=4), CP155463_3[1729119;1729566] (evidence-level=4), CP155463_4[1748041;1748308] (evidence-level=4), CP155463_5[1755448;1755655] (evidence-level=1), CP155463_6[3142489;3143056] (evidence-level=4),	6	Nb_arrays_evidence-level_1=1,Nb_arrays_evidence-level_2=0,Nb_arrays_evidence-level_3=0,Nb_arrays_evidence-level_4=5	CP155463.1_CAS_Class1-Subtype-I-F_1[1647329;1655889],	1	CP155463.1_CAS_Class1-Subtype-I-F_1 (n=1),	5	Yes	GCA_038069215	5	Providencia stuartii	Providencia_stuartii	GCA_038069215	32	Providencia stuartii
GCA_042165595.2	AbiO, Cas, GAPS2, Gabija, Hna, PsyrTA, RM, RloC	AbiO, CAS_Class1-Subtype-I-F, GAPS2, Gabija, Hna, PsyrTA, RM_Type_IV, RloC	GCA_042165595	GCA_042165595.2_ASM4216559v2_protein.faa_GAPS2_2	2024CK-01390	USA	Other	Wound	2024	588	ncbi	PRJNA288601	Providencia stuartii	Human	SAMN43815359	0		strain=2024CK-01390	na	2024-12-05	ASM4216559v2	Centers for Disease Control and Prevention. Division of Healthcare Quality Promotion	4501481	3	3	3	4264	4044	106	na	Providencia_stuartii	GCA042165595	CP174022	CP174022_1[1646659;1647064] (evidence-level=4), CP174022_2[1656031;1656419] (evidence-level=4), CP174022_3[1729120;1729567] (evidence-level=4), CP174022_4[1748042;1748309] (evidence-level=4), CP174022_5[1755449;1755656] (evidence-level=1), CP174022_6[3142492;3143059] (evidence-level=4),	6	Nb_arrays_evidence-level_1=1,Nb_arrays_evidence-level_2=0,Nb_arrays_evidence-level_3=0,Nb_arrays_evidence-level_4=5	CP174022.1_CAS_Class1-Subtype-I-F_1[1647330;1655890],	1	CP174022.1_CAS_Class1-Subtype-I-F_1 (n=1),	5	Yes	GCA_042165595	5	Providencia stuartii	Providencia_stuartii	GCA_042165595	32	Providencia stuartii
GCA_046116575.1	Cas, DS-6, GAPS2, Lamassu-Fam, Mokosh, PsyrTA, RM, RosmerTA	CAS_Class1-Subtype-I-F, DS-6, GAPS2, Lamassu-Cap4_nuclease, Mokosh_TypeII, PsyrTA, RM_Type_III, RosmerTA	GCA_046116575	GCA_046116575.1_ASM4611657v1_protein.faa_CAS_Class1-Subtype-I-F_8	P31067	China	Other	Sputum	2023	588	ncbi	PRJNA1195415	Providencia stuartii	Human	SAMN45220280	0		strain=P31067	na	2024-12-16	ASM4611657v1	Jinan University	4647783	3	3	3	4457	4225	104	na	Providencia_stuartii	GCA046116575	CP175958	CP175958_1[1382211;1382354] (evidence-level=1), CP175958_2[2735106;2735433] (evidence-level=4), CP175958_3[2741378;2741526] (evidence-level=1), CP175958_4[2846122;2846449] (evidence-level=4), CP175958_5[2859614;2860121] (evidence-level=4), CP175958_6[3028223;3028326] (evidence-level=1), CP175958_7[3870167;3870296] (evidence-level=1),	7	Nb_arrays_evidence-level_1=4,Nb_arrays_evidence-level_2=0,Nb_arrays_evidence-level_3=0,Nb_arrays_evidence-level_4=3	CP175958.1_CAS_Class1-Subtype-I-F_1[2846590;2855150],	1	CP175958.1_CAS_Class1-Subtype-I-F_1 (n=1),	3	Yes	GCA_046116575	3	Providencia stuartii	Providencia_stuartii	GCA_046116575	18	Providencia stuartii
GCA_050158205.1	AbiE, BREX, CBASS, Cas, GAPS2, Gabija, Mokosh, PD-T7-2, PrrC, PsyrTA, RM, dGTPase	AbiE, BREX_I, CAS_Class1-Subtype-I-F, CBASS_I, GAPS2, Gabija, Mokosh_TypeII, PD-T7-2, PrrC, PsyrTA, RM_Type_I, RM_Type_III, RM_Type_IV, dGTPase	GCA_050158205	GCA_050158205.1_ASM5015820v1_protein.faa_CAS_Class1-Subtype-I-F_17	A26614	Germany	Unknown	Other	2022	588	ncbi	PRJNA1136676	Providencia stuartii	Human	SAMN42539136	0		strain=A26614	na	2025-05-06	ASM5015820v1	University Hospital Muenster	4757709	2	2	2	4495	4233	105	na	Providencia_stuartii	GCA050158205	CP181870	CP181870_1[1567873;1568740] (evidence-level=4), CP181870_2[2954650;2955037] (evidence-level=4), CP181870_3[2960878;2961085] (evidence-level=1), CP181870_4[2980298;2980866] (evidence-level=4), CP181870_5[3053740;3054368] (evidence-level=4), CP181870_6[3067584;3068031] (evidence-level=4),	6	Nb_arrays_evidence-level_1=1,Nb_arrays_evidence-level_2=0,Nb_arrays_evidence-level_3=0,Nb_arrays_evidence-level_4=5	CP181870.1_CAS_Class1-Subtype-I-F_1[3054509;3063069],	1	CP181870.1_CAS_Class1-Subtype-I-F_1 (n=1),	5	Yes	GCA_050158205	5	Providencia stuartii	Providencia_stuartii	GCA_050158205	45	Providencia stuartii
GCA_051549715.1	AbiE, BREX, CBASS, Cas, GAPS2, Gabija, Mokosh, PD-T7-2, PrrC, PsyrTA, RM, dGTPase	AbiE, BREX_I, CAS_Class1-Subtype-I-F, CBASS_I, GAPS2, Gabija, Mokosh_TypeII, PD-T7-2, PrrC, PsyrTA, RM_Type_I, RM_Type_III, RM_Type_IV, dGTPase	GCA_051549715	GCA_051549715.1_ASM5154971v1_protein.faa_PsyrTA_10					2025									strain=KP220580	na	2025-07-28	ASM5154971v1	University of Galway	4799856	2	2	2	4554	4314	105	na	Providencia_stuartii	GCA051549715	CP196137	CP196137_1[2078397;2078844] (evidence-level=4), CP196137_2[2092060;2092688] (evidence-level=4), CP196137_3[2165562;2166130] (evidence-level=4), CP196137_4[2184618;2184825] (evidence-level=1), CP196137_5[2190666;2191053] (evidence-level=4), CP196137_6[3576251;3577118] (evidence-level=4),	6	Nb_arrays_evidence-level_1=1,Nb_arrays_evidence-level_2=0,Nb_arrays_evidence-level_3=0,Nb_arrays_evidence-level_4=5	CP196137.1_CAS_Class1-Subtype-I-F_1[2083359;2091919],	1	CP196137.1_CAS_Class1-Subtype-I-F_1 (n=1),	5	Yes	GCA_051549715	5	Providencia stuartii	Providencia_stuartii	GCA_051549715	45	Providencia stuartii
GCA_963855485.1	AbiD, AbiE, Cas, GAPS2, Mokosh, PsyrTA, RM, SEFIR	AbiD, AbiE, CAS_Class1-Subtype-I-F, GAPS2, Mokosh_TypeII, PsyrTA, RM_Type_IIG_2, RM_Type_III, RM_Type_IV, SEFIR	GCA_963855485	GCA_963855485.1_PS13962019_protein.faa_PsyrTA_5	PS13962019BGR	Bulgaria	Other	Unknown	2019	588	ncbi	PRJEB70804	Providencia stuartii	Human	SAMEA114785911	4	-	strain=PS13962019BGR	PS13962019	2023-12-15	PS13962019	ncipd	4807772	2	2	2	4679	4495	142	na	Providencia_stuartii	GCA963855485	OY979117	OY979117_1[1485930;1486378] (evidence-level=4), OY979117_2[2862808;2863315] (evidence-level=4), OY979117_3[2869261;2869889] (evidence-level=4), OY979117_4[2887595;2888102] (evidence-level=4), OY979117_5[2960803;2961552] (evidence-level=4), OY979117_6[2974717;2974864] (evidence-level=1),	6	Nb_arrays_evidence-level_1=1,Nb_arrays_evidence-level_2=0,Nb_arrays_evidence-level_3=0,Nb_arrays_evidence-level_4=5	OY979117.1_CAS_Class1-Subtype-I-F_1[2961693;2970253],	1	OY979117.1_CAS_Class1-Subtype-I-F_1 (n=1),	5	Yes	GCA_963855485	5	Providencia stuartii	Providencia_stuartii	GCA_963855485	45	Providencia stuartii	GCA_963855485.1
GCA_963855525.1	AbiD, AbiE, Cas, GAPS2, MazEF, Mokosh, PsyrTA, RM, SEFIR, TIR-IV	AbiD, AbiE, CAS_Class1-Subtype-I-F, GAPS2, MazEF, Mokosh_TypeII, PsyrTA, RM_Type_IIG_2, RM_Type_III, RM_Type_IV, SEFIR, TIR-IV	GCA_963855525	GCA_963855525.1_PS9952019_protein.faa_PsyrTA_6	PS9952019BGR	Bulgaria	Other	Unknown	2019	588	ncbi	PRJEB70804	Providencia stuartii	Human	SAMEA114785910	4	-	strain=PS9952019BGR	PS9952019	2023-12-15	PS9952019	ncipd	4860614	3	3	3	4755	4566	142	na	Providencia_stuartii	GCA963855525	OY979223	OY979223_1[1485932;1486380] (evidence-level=4), OY979223_2[2865338;2865845] (evidence-level=4), OY979223_3[2871791;2872419] (evidence-level=4), OY979223_4[2890125;2890632] (evidence-level=4), OY979223_5[2963331;2964080] (evidence-level=4), OY979223_6[2977245;2977392] (evidence-level=1),	6	Nb_arrays_evidence-level_1=1,Nb_arrays_evidence-level_2=0,Nb_arrays_evidence-level_3=0,Nb_arrays_evidence-level_4=5	OY979223.1_CAS_Class1-Subtype-I-F_1[2964221;2972781],	1	OY979223.1_CAS_Class1-Subtype-I-F_1 (n=1),	5	Yes	GCA_963855525	5	Providencia stuartii	Providencia_stuartii	GCA_963855525	45	Providencia stuartii	GCA_963855525.1
GCA_000314835.2	Lamassu-Fam, MazEF, PrrC, RM	Lamassu-Cap4_nuclease, MazEF, PrrC, RM_Type_III	GCA_000314835	GCA_000314835.2_ASM31483v2_protein.faa_Lamassu-Cap4_nuclease_1	Dmel1	USA	Unknown	Animal	1999	587	ncbi	PRJNA82575	Providencia rettgeri Dmel1	Insect	SAMN02429043	3		strain=Dmel1	na	2013-05-22	ASM31483v2	Cornell University	4348646	2	2	10	3919	3848	71	23145767
GCA_001874625.1	Cas, DS-31, GAPS2, MazEF, PD-T4-3, PD-T4-8, RM, RloC, Shango, TgvAB	CAS_Class1-Subtype-I-F, DS-31, GAPS2, MazEF, PD-T4-3, PD-T4-8, RM_Type_IIG, RloC, Shango, TgvAB	GCA_001874625	GCA_001874625.1_ASM187462v1_protein.faa_CAS_Class1-Subtype-I-F_10	RB151	Colombia	Unknown	Urine	2013	587	ncbi	PRJNA342046	Providencia rettgeri	Human	SAMN05734415	4		strain=RB151	na	2016-11-10	ASM187462v1	University of Technology Sydney	4889093	2	2	2	4596	4484	100	28104655;28854628	Providencia_rettgeri	GCA001874625	CP017671	CP017671_1[1691416;1692406] (evidence-level=4), CP017671_2[1701043;1701671] (evidence-level=4), CP017671_3[3999417;3999516] (evidence-level=1),	3	Nb_arrays_evidence-level_1=1,Nb_arrays_evidence-level_2=0,Nb_arrays_evidence-level_3=0,Nb_arrays_evidence-level_4=2	CP017671.1_CAS_Class1-Subtype-I-F_1[1692556;1700912],	1	CP017671.1_CAS_Class1-Subtype-I-F_1 (n=1),	2	Yes	GCA_001874625	2	Providencia rettgeri	Providencia_rettgeri	GCA_001874625	26	Providencia rettgeri	GCA_001874625.1
GCA_002984195.1	AbiD, Cas, FS_HsdR_like, GAPS2, Lamassu-Fam, PD-T4-8, RM, RloC, Septu, TgvAB	AbiD, CAS_Class1-Subtype-I-F, FS_HsdR_like, GAPS2, Lamassu-Cap4_nuclease, PD-T4-8, RM_Type_I, RM_Type_IV, RloC, Septu, TgvAB	GCA_002984195	GCA_002984195.1_ASM298419v1_protein.faa_RM_Type_I_11	FDAARGOS_330	USA	Urinary system	Urine	2015	587	ncbi	PRJNA231221	Providencia rettgeri	Human	SAMN06173343	4		strain=FDAARGOS_330	na	2018-03-09	ASM298419v1	University of Maryland School of Medicine Institute for Genome Sciences (IGS) - sequencing center	4518601	1	1	1	4211	4038	102	na	Providencia_rettgeri	GCA002984195	CP027418	CP027418_1[668534;668633] (evidence-level=1), CP027418_2[3103461;3104451] (evidence-level=4), CP027418_3[3113089;3113837] (evidence-level=4), CP027418_4[3945245;3945355] (evidence-level=1),	4	Nb_arrays_evidence-level_1=2,Nb_arrays_evidence-level_2=0,Nb_arrays_evidence-level_3=0,Nb_arrays_evidence-level_4=2	CP027418.1_CAS_Class1-Subtype-I-F_1[3104601;3112958],	1	CP027418.1_CAS_Class1-Subtype-I-F_1 (n=1),	2	Yes	GCA_002984195	2	Providencia rettgeri	Providencia_rettgeri	GCA_002984195	28	Providencia rettgeri	GCA_002984195.1
GCA_003204135.1	DS-17, GAPS2, GAPS4, MazEF, RM	DS-17, GAPS2, GAPS4, MazEF, RM_Type_IIG	GCA_003204135	GCA_003204135.1_ASM320413v1_protein.faa_MazEF_4	AR_0082	Unknown	Unknown	Unknown	2018	587	ncbi	PRJNA292904	Providencia rettgeri	Unknown	SAMN04014923	4		strain=AR_0082	na	2018-06-10	ASM320413v1	Centers for Disease Control and Prevention	4454136	2	2	2	4174	3997	103	na																			GCA_003204135.1
GCA_010318885.1	Cas, GAPS2, Gabija, Lamassu-Fam, MazEF, Prometheus, RM, Retron, Rst_HelicaseDUF2290, Septu	CAS_Class1-Subtype-I-F, GAPS2, Gabija, Lamassu-Mrr, MazEF, Prometheus, RM_Type_I, RM_Type_III, RM_Type_IV, Retron_I_A, Rst_HelicaseDUF2290, Septu	GCA_010318885	GCA_010318885.1_ASM1031888v1_protein.faa_RM_Type_III_14	BML2496	Japan	Unknown	Unknown	2018	587	ncbi	PRJDB8793	Providencia rettgeri	Human	SAMD00185877	4		strain=BML2496	na	2020-01-24	ASM1031888v1	Juntendo University	4651003	1	1	1	4330	4230	100	na	Providencia_rettgeri	GCA010318885	AP022371	AP022371_1[1142008;1142138] (evidence-level=1), AP022371_2[1417872;1417982] (evidence-level=1), AP022371_3[1484213;1486941] (evidence-level=4), AP022371_4[1495637;1497645] (evidence-level=4),	4	Nb_arrays_evidence-level_1=2,Nb_arrays_evidence-level_2=0,Nb_arrays_evidence-level_3=0,Nb_arrays_evidence-level_4=2	AP022371.1_CAS_Class1-Subtype-I-F_1[1487152;1495506],	1	AP022371.1_CAS_Class1-Subtype-I-F_1 (n=1),	2	Yes	GCA_010318885	2	Providencia rettgeri	Providencia_rettgeri	GCA_010318885	77	Providencia rettgeri	GCA_010318885.1
GCA_010319105.1	DS-12B, GAPS2, Gabija, Gao_Tmn, Lamassu-Fam, MazEF, RM, Retron, RosmerTA	DS-12B, GAPS2, Gabija, Gao_Tmn, Lamassu-Mrr, MazEF, RM_Type_I, Retron_III, RosmerTA	GCA_010319105	GCA_010319105.1_ASM1031910v1_protein.faa_RM_Type_I_10	BML2526	Japan	Unknown	Unknown	2018	587	ncbi	PRJDB8793	Providencia rettgeri	Human	SAMD00185878	4		strain=BML2526	na	2020-01-24	ASM1031910v1	Juntendo University	4342905	1	1	1	3976	3876	100	na																			GCA_010319105.1
GCA_010319405.1	DS-12B, GAPS2, Gabija, Gao_Tmn, Lamassu-Fam, MazEF, RM, Retron, RosmerTA	DS-12B, GAPS2, Gabija, Gao_Tmn, Lamassu-Mrr, MazEF, RM_Type_I, Retron_III, RosmerTA	GCA_010319405	GCA_010319405.1_ASM1031940v1_protein.faa_Lamassu-Mrr_5	BML2576	Japan	Unknown	Unknown	2018	587	ncbi	PRJDB8793	Providencia rettgeri	Human	SAMD00185881	4		strain=BML2576	na	2020-01-24	ASM1031940v1	Juntendo University	4351300	1	1	1	3992	3892	100	na																			GCA_010319405.1
GCA_010320145.1	GAPS2, MazEF, NLR, Prometheus, RM, SEFIR	GAPS2, MazEF, NLR_like_bNACHT01, Prometheus, RM_Type_I, SEFIR	GCA_010320145	GCA_010320145.1_ASM1032014v1_protein.faa_SEFIR_5	BML2531	Japan	Unknown	Unknown	2018	587	ncbi	PRJDB8793	Providencia rettgeri	Human	SAMD00185879	4		strain=BML2531	na	2020-01-24	ASM1032014v1	Juntendo University	4781307	2	2	2	4490	4392	98	na																			GCA_010320145.1
GCA_013255915.1	AbiH, GAPS2, MazEF, PD-T7-3, Prometheus, RM, SEFIR, Septu	AbiH, GAPS2, MazEF, PD-T7-3, Prometheus, RM_Type_I, SEFIR, Septu	GCA_013255915	GCA_013255915.1_ASM1325591v1_protein.faa_Septu_8	YPR31	China	Unknown	Abdominal drainage	2017	587	ncbi	PRJNA634613	Providencia rettgeri	Birds	SAMN15002271	4		strain=YPR31	na	2020-06-03	ASM1325591v1	South China Agricultural University	4741336	2	2	2	4411	4249	103	na																			GCA_013255915.1
GCA_013283975.1	Gao_Tmn, RM, Septu, Taranis	Gao_Tmn, RM_Type_IV, Septu, Taranis	GCA_013283975	GCA_013283975.1_ASM1328397v1_protein.faa_RM_Type_IV_4	HH18	Unknown	Unknown	Other	2009	587	ncbi	PRJNA609701	Providencia rettgeri	Unknown	SAMN14258343	4		strain=HH18	na	2020-06-07	ASM1328397v1	Canadian Food Inspection Agency	4489522	1	1	1	4264	1990	102	na	Providencia_rettgeri	GCA013283975	CP054158	CP054158_1[379116;379214] (evidence-level=1), CP054158_2[3047528;3047600] (evidence-level=1), CP054158_3[4105905;4106533] (evidence-level=4), CP054158_4[4115177;4116163] (evidence-level=4),	4	Nb_arrays_evidence-level_1=2,Nb_arrays_evidence-level_2=0,Nb_arrays_evidence-level_3=0,Nb_arrays_evidence-level_4=2	CP054158.1_CAS_Class1-Subtype-I-F_1[4106664;4115027],	1	CP054158.1_CAS_Class1-Subtype-I-F_1 (n=1),	2	Yes	GCA_013283975	2	Providencia rettgeri	Providencia_rettgeri	GCA_013283975	26	Providencia rettgeri	GCA_013283975.1
GCA_013423885.1	GAPS2, RM, Retron, dGTPase	GAPS2, RM_Type_I, RM_Type_II, Retron_VI, dGTPase	GCA_013423885	GCA_013423885.1_ASM1342388v1_protein.faa_RM_Type_II_8	G0519	China	Blood	Animal	2018	587	ncbi	PRJNA645291	Providencia rettgeri	Reptile	SAMN15501686	4		strain=G0519	na	2020-07-19	ASM1342388v1	Tianjin Agricultural University	4512181	2	2	2	4168	4004	104	na																			GCA_013423885.1
GCA_013694385.2	CBASS, GAPS2, Lamassu-Fam, MazEF, Nantosuelta, Prometheus, RM, Septu	CBASS_II, GAPS2, Lamassu-Cap4_nuclease, MazEF, Nantosuelta, Prometheus, RM_Type_I, RM_Type_IV, Septu	GCA_013694385	GCA_013694385.2_ASM1369438v2_protein.faa_GAPS2_4	PROV275	China	Other	Urine	2014	587	ncbi	PRJNA647128	Providencia rettgeri	Human	SAMN15576635	4		strain=PROV275	na	2025-05-27	ASM1369438v2	Beijing Institute of Microbiology and Epidemiology	5015875	4	4	4	4801	4597	104	na																			GCA_013694385.1
GCA_013702025.1	AbiE, GAPS2, Gabija, PD-T7-2, RM, RloC, RosmerTA, Septu, TgvAB	AbiE, GAPS2, Gabija, PD-T7-2, RM_Type_I, RM_Type_IV, RloC, RosmerTA, Septu, TgvAB	GCA_013702025	GCA_013702025.1_ASM1370202v1_protein.faa_TgvAB_8	PROV002	China	Other	Urine	2013	587	ncbi	PRJNA647134	Providencia rettgeri	Human	SAMN15576908	4		strain=PROV002	na	2020-07-27	ASM1370202v1	Beijing Institute of Microbiology and Epidemiology	4674814	1	1	1	4265	4096	102	na																			GCA_013702025.1
GCA_013702245.1	AbiD, AbiE, Cas, GAPS2, Lamassu-Fam, RM, Rst_RT-nitrilase-Tm, SanaTA, Sirona	AbiD, AbiE, CAS_Class1-Subtype-I-F, GAPS2, Lamassu-Cap4_nuclease, RM_Type_I, RM_Type_IV, Rst_RT-Tm, SanaTA, Sirona	GCA_013702245	GCA_013702245.1_ASM1370224v1_protein.faa_AbiD_1	PROV087	China	Urinary system	Animal	2016	587	ncbi	PRJNA647144	Providencia rettgeri	Human	SAMN15577107	4		strain=PROV087	na	2020-07-27	ASM1370224v1	Beijing Institute of Microbiology and Epidemiology	4337992	1	1	1	3948	3770	103	na	Providencia_rettgeri	GCA013702245	CP059347	CP059347_1[1075006;1075149] (evidence-level=1), CP059347_2[2944492;2945298] (evidence-level=4), CP059347_3[2956865;2957018] (evidence-level=1), CP059347_4[3578700;3578826] (evidence-level=1), CP059347_5[3617053;3617152] (evidence-level=1), CP059347_6[3836325;3836438] (evidence-level=1),	6	Nb_arrays_evidence-level_1=5,Nb_arrays_evidence-level_2=0,Nb_arrays_evidence-level_3=0,Nb_arrays_evidence-level_4=1	CP059347.1_CAS_Class1-Subtype-I-F_1[2945429;2953761],	1	CP059347.1_CAS_Class1-Subtype-I-F_1 (n=1),	1	Yes	GCA_013702245	1	Providencia rettgeri	Providencia_rettgeri	GCA_013702245	13	Providencia rettgeri	GCA_013702245.1
GCA_013702265.1	AbiD, GAPS2, Gabija, Gao_Iet, Gao_Tmn, PD-T4-3, PsyrTA, RM	AbiD, GAPS2, Gabija, Gao_Iet, Gao_Tmn, PD-T4-3, PsyrTA, RM_Type_I	GCA_013702265	GCA_013702265.1_ASM1370226v1_protein.faa_GAPS2_2	PROV023	China	Unknown	Feces	2017	587	ncbi	PRJNA647146	Providencia rettgeri	Unknown	SAMN15577109	4		strain=PROV023	na	2020-07-27	ASM1370226v1	Beijing Institute of Microbiology and Epidemiology	4023756	1	1	1	3721	3551	107	na																			GCA_013702265.1
GCA_014394705.1	AbiH, GAPS2, MazEF, PD-T7-3, Prometheus, RM, SEFIR, Septu	AbiH, GAPS2, MazEF, PD-T7-3, Prometheus, RM_Type_I, SEFIR, Septu	GCA_014394705	GCA_014394705.1_ASM1439470v1_protein.faa_AbiH_1	YPR25	China	Unknown	Abdominal drainage	2017	587	ncbi	PRJNA634613	Providencia rettgeri	Birds	SAMN15897916	4		strain=YPR25	na	2020-09-02	ASM1439470v1	South China Agricultural University	4779295	4	4	4	4455	4294	103	na																			GCA_014394705.1
GCA_014489375.1	AbiH, Cas, GAPS2, Gao_Tmn, Prometheus, RM, Septu	AbiH, CAS_Class1-Subtype-I-F, GAPS2, Gao_Tmn, Prometheus, RM_Type_I, Septu	GCA_014489375	GCA_014489375.1_ASM1448937v1_protein.faa_CAS_Class1-Subtype-I-F_10	FZB001	China	Unknown	Environment	2018	587	ncbi	PRJNA658950	Providencia rettgeri	Unknown	SAMN15893423	4		strain=FZB001	na	2020-09-06	ASM1448937v1	Ocean University of China	4581419	1	1	1	4239	4100	104	na	Providencia_rettgeri	GCA014489375	CP060821	CP060821_1[576569;576659] (evidence-level=1), CP060821_2[2885525;2885655] (evidence-level=1), CP060821_3[3304136;3304644] (evidence-level=4), CP060821_4[3313329;3313716] (evidence-level=4),	4	Nb_arrays_evidence-level_1=2,Nb_arrays_evidence-level_2=0,Nb_arrays_evidence-level_3=0,Nb_arrays_evidence-level_4=2	CP060821.1_CAS_Class1-Subtype-I-F_1[3304856;3313198],	1	CP060821.1_CAS_Class1-Subtype-I-F_1 (n=1),	2	Yes	GCA_014489375	2	Providencia rettgeri	Providencia_rettgeri	GCA_014489375	14	Providencia rettgeri
GCA_015571575.1	AbiAlpha, AbiD, AbiE, DS-6, Dnd, GAPS2, Prometheus, PrrC, PsyrTA, RM, RexAB, RosmerTA, SanaTA, Septu	AbiAlpha, AbiD, AbiE, DS-6, Dnd_ABCDEFGH, GAPS2, Prometheus, PrrC, PsyrTA, RM_Type_I, RM_Type_IV, RexAB, RosmerTA, SanaTA, Septu	GCA_015571575	GCA_015571575.1_ASM1557157v1_protein.faa_RosmerTA_11	Res13-Sevr-LER2-35	Canada	Unknown	Feces	2017	587	ncbi	PRJNA662792	Providencia rettgeri	Mammal	SAMN16304245	4		strain=Res13-Sevr-LER2-35	na	2020-11-18	ASM1557157v1	Government of Canada	4546463	3	3	3	4243	4077	103	na																			GCA_015571575.1
GCA_016406205.1	BREX, Cas, GAPS2, PD-Lambda-1	BREX_III, CAS_Class1-Subtype-I-F, GAPS2, PD-Lambda-1	GCA_016406205	GCA_016406205.1_ASM1640620v1_protein.faa_GAPS2_3	R39	China	Unknown	Other	2017	587	ncbi	PRJNA686254	Providencia rettgeri	Unknown	SAMN17109661	4		strain=R39	na	2020-12-27	ASM1640620v1	Wenzhou Medical University	4542390	3	3	3	4164	3998	103	na	Providencia_rettgeri	GCA016406205	CP066315	CP066315_1[1663497;1663884] (evidence-level=4), CP066315_2[1672522;1673810] (evidence-level=4), CP066315_3[2763223;2763295] (evidence-level=1), CP066315_4[2990988;2991098] (evidence-level=1), CP066315_5[3746809;3746908] (evidence-level=1),	5	Nb_arrays_evidence-level_1=3,Nb_arrays_evidence-level_2=0,Nb_arrays_evidence-level_3=0,Nb_arrays_evidence-level_4=2	CP066315.1_CAS_Class1-Subtype-I-F_1[1664034;1672391],	1	CP066315.1_CAS_Class1-Subtype-I-F_1 (n=1),	2	Yes	GCA_016406205	2	Providencia rettgeri	Providencia_rettgeri	GCA_016406205	27	Providencia rettgeri	GCA_016406205.1
GCA_018771265.1	BREX, Cas, GAPS2, PD-Lambda-1	BREX_III, CAS_Class1-Subtype-I-F, GAPS2, PD-Lambda-1	GCA_018771265	GCA_018771265.1_ASM1877126v1_protein.faa_GAPS2_3	W986	China	Unknown	Unknown	2019	587	ncbi	PRJNA734116	Providencia rettgeri	Human	SAMN19471671	4		strain=W986	na	2021-06-08	ASM1877126v1	Ningbo First Hospital	4515465	1	1	1	4147	3975	103	na	Providencia_rettgeri	GCA018771265	CP076258	CP076258_1[1665577;1665964] (evidence-level=4), CP076258_2[1674602;1675890] (evidence-level=4), CP076258_3[2769303;2769375] (evidence-level=1), CP076258_4[2997068;2997178] (evidence-level=1), CP076258_5[3756009;3756108] (evidence-level=1),	5	Nb_arrays_evidence-level_1=3,Nb_arrays_evidence-level_2=0,Nb_arrays_evidence-level_3=0,Nb_arrays_evidence-level_4=2	CP076258.1_CAS_Class1-Subtype-I-F_1[1666114;1674471],	1	CP076258.1_CAS_Class1-Subtype-I-F_1 (n=1),	2	Yes	GCA_018771265	2	Providencia rettgeri	Providencia_rettgeri	GCA_018771265	27	Providencia rettgeri	GCA_018771265.1
GCA_018861215.2	Cas, DS-31, GAPS2, HEC-08, MazEF, PD-T4-3, RM, Retron, Septu	CAS_Class1-Subtype-I-F, DS-31, GAPS2, HEC-08, MazEF, PD-T4-3, RM_Type_I, RM_Type_II, Retron_II, Septu	GCA_018861215	GCA_018861215.2_ASM1886121v2_protein.faa_PD-T4-3_7	PreM15973	Argentina	Central nervous system	Other	2013	587	ncbi	PRJNA735191	Providencia rettgeri	Human	SAMN19573044	4		strain=PreM15793	na	2023-04-26	ASM1886121v2	Servicio Antimicrobianos, INEI-ANLIS "Dr. Carlos G. Malbran"	4719187	4	4	4	4368	4085	100	na	Providencia_rettgeri	GCA018861215	CP076406	CP076406_1[1183340;1183441] (evidence-level=1), CP076406_2[2765850;2766177] (evidence-level=4), CP076406_3[2774861;2775249] (evidence-level=4), CP076406_4[2776534;2777582] (evidence-level=4), CP076406_5[2844000;2844110] (evidence-level=1), CP076406_6[3454355;3454487] (evidence-level=1), CP076406_7[3625417;3625599] (evidence-level=1), CP076406_8[3625735;3625862] (evidence-level=1),	8	Nb_arrays_evidence-level_1=5,Nb_arrays_evidence-level_2=0,Nb_arrays_evidence-level_3=0,Nb_arrays_evidence-level_4=3	CP076406.1_CAS_Class1-Subtype-I-F_1[2766307;2774649],	1	CP076406.1_CAS_Class1-Subtype-I-F_1 (n=1),	3	Yes	GCA_018861215	3	Providencia rettgeri	Providencia_rettgeri	GCA_018861215	26	Providencia rettgeri	GCA_018861215.1
GCA_018861235.2	Cas, DS-31, GAPS2, MazEF, PD-T4-3, RM, Retron, Septu	CAS_Class1-Subtype-I-F, DS-31, GAPS2, MazEF, PD-T4-3, RM_Type_I, RM_Type_II, Retron_II, Septu	GCA_018861235	GCA_018861235.2_ASM1886123v2_protein.faa_PD-T4-3_5	PreM15628	Argentina	Other	Urine	2013	587	ncbi	PRJNA735191	Providencia rettgeri	Human	SAMN19571474	4		strain=PreM15628	na	2023-04-26	ASM1886123v2	Servicio Antimicrobianos, INEI-ANLIS "Dr. Carlos G. Malbran"	4816168	4	4	4	4458	4158	98	na	Providencia_rettgeri	GCA018861235	CP076405	CP076405_1[1183214;1183315] (evidence-level=1), CP076405_2[2766154;2766481] (evidence-level=4), CP076405_3[2775165;2775553] (evidence-level=4), CP076405_4[2776838;2777886] (evidence-level=4), CP076405_5[2843949;2844059] (evidence-level=1), CP076405_6[3454353;3454485] (evidence-level=1), CP076405_7[3625414;3625596] (evidence-level=1), CP076405_8[3625732;3625859] (evidence-level=1),	8	Nb_arrays_evidence-level_1=5,Nb_arrays_evidence-level_2=0,Nb_arrays_evidence-level_3=0,Nb_arrays_evidence-level_4=3	CP076405.1_CAS_Class1-Subtype-I-F_1[2766611;2774953],	1	CP076405.1_CAS_Class1-Subtype-I-F_1 (n=1),	3	Yes	GCA_018861235	3	Providencia rettgeri	Providencia_rettgeri	GCA_018861235	26	Providencia rettgeri	GCA_018861235.1
GCA_018861255.2	Cas, DS-31, GAPS2, MazEF, PD-T4-3, RM, Retron, Septu	CAS_Class1-Subtype-I-F, DS-31, GAPS2, MazEF, PD-T4-3, RM_Type_I, RM_Type_II, Retron_II, Septu	GCA_018861255	GCA_018861255.2_ASM1886125v2_protein.faa_PD-T4-3_5	PreM15758	Argentina	Reproductive system	Urine	2013	587	ncbi	PRJNA735191	Providencia rettgeri	Human	SAMN19573043	4		strain=PreM15758	na	2023-04-26	ASM1886125v2	Servicio Antimicrobianos, INEI-ANLIS "Dr. Carlos G. Malbran"	4802027	5	5	5	4455	4157	98	na	Providencia_rettgeri	GCA018861255	CP076407	CP076407_1[1183353;1183454] (evidence-level=1), CP076407_2[2765305;2765632] (evidence-level=4), CP076407_3[2774316;2774704] (evidence-level=4), CP076407_4[2775989;2777037] (evidence-level=4), CP076407_5[2843451;2843561] (evidence-level=1), CP076407_6[3453958;3454090] (evidence-level=1), CP076407_7[3625019;3625201] (evidence-level=1), CP076407_8[3625337;3625464] (evidence-level=1),	8	Nb_arrays_evidence-level_1=5,Nb_arrays_evidence-level_2=0,Nb_arrays_evidence-level_3=0,Nb_arrays_evidence-level_4=3	CP076407.1_CAS_Class1-Subtype-I-F_1[2765762;2774104],	1	CP076407.1_CAS_Class1-Subtype-I-F_1 (n=1),	3	Yes	GCA_018861255	3	Providencia rettgeri	Providencia_rettgeri	GCA_018861255	26	Providencia rettgeri	GCA_018861255.1
GCA_019047885.1	All_UG, GAPS2, Hachiman, Lamassu-Fam, Mokosh, Prometheus, RM, SEFIR, pAgo	GAPS2, Hachiman, Lamassu-Cap4_nuclease, Mokosh_TypeII, Prometheus, RM_Type_I, RM_Type_II, SEFIR, UG4, pAgo_S2B	GCA_019047885	GCA_019047885.1_ASM1904788v1_protein.faa_RM_Type_II_12	FDAARGOS 1449	Germany	Unknown	Unknown	2021	587	ncbi	PRJNA231221	Providencia rettgeri	Unknown	SAMN16357591	4		strain=FDAARGOS 1449	na	2021-06-28	ASM1904788v1	US Food and Drug Administration	4777252	1	1	1	4441	4274	103	na																			GCA_019047885.1
GCA_019048105.1	GAPS2, Retron, RloC	GAPS2, Retron_VI, RloC	GCA_019048105	GCA_019048105.1_ASM1904810v1_protein.faa_RloC_3	FDAARGOS 1450	Germany	Unknown	Unknown	2021	587	ncbi	PRJNA231221	Providencia rettgeri	Unknown	SAMN16357592	4		strain=FDAARGOS 1450	na	2021-06-28	ASM1904810v1	US Food and Drug Administration	4641942	3	3	3	4315	4114	106	na																			GCA_019048105.1
GCA_019048545.1	DS-14, FS_HsdR_like, GAPS2, Retron, RloC	DS-14, FS_HsdR_like, GAPS2, Retron_I_A, RloC	GCA_019048545	GCA_019048545.1_ASM1904854v1_protein.faa_FS_HsdR_like_2	FDAARGOS 1451	Germany	Unknown	Unknown	2021	587	ncbi	PRJNA231221	Providencia rettgeri	Unknown	SAMN16357593	4		strain=FDAARGOS 1451	na	2021-06-28	ASM1904854v1	US Food and Drug Administration	4383816	1	1	1	4010	3875	103	na																			GCA_019048545.1
GCA_019890815.1	AbiD, GAPS2, MazEF, RM, SanaTA	AbiD, GAPS2, MazEF, RM_Type_IV, SanaTA	GCA_019890815	GCA_019890815.1_ASM1989081v1_protein.faa_RM_Type_IV_5	VCSW10	China	Unknown	Environment	2018	587	ncbi	PRJNA758822	Providencia rettgeri	Unknown	SAMN21036987	4		strain=VCSW10	na	2021-09-07	ASM1989081v1	The Independent Schools Foundation Academy	4707718	4	4	4	4415	4207	105	na																			GCA_019890815.1
GCA_020683065.1	Cas, GAPS2, MazEF, PD-T4-3, RM, Retron, Septu	CAS_Class1-Subtype-I-F, GAPS2, MazEF, PD-T4-3, RM_Type_I, RM_Type_II, Retron_II, Septu	GCA_020683065	GCA_020683065.1_ASM2068306v1_protein.faa_PD-T4-3_3	06-1619	Unknown	Unknown	Unknown	2021	587	ncbi	PRJNA770740	Providencia rettgeri	Unknown	SAMN14226984	4		strain=06-1619	na	2021-10-31	ASM2068306v1	Universidad El Bosque	4381808	1	1	1	4020	3827	103	na	Providencia_rettgeri	GCA020683065	CP085688	CP085688_1[1175751;1175852] (evidence-level=1), CP085688_2[2825781;2826108] (evidence-level=4), CP085688_3[2834792;2836320] (evidence-level=4), CP085688_4[2902737;2902847] (evidence-level=1), CP085688_5[3515810;3515942] (evidence-level=1), CP085688_6[3658066;3658248] (evidence-level=1), CP085688_7[3658384;3658511] (evidence-level=1),	7	Nb_arrays_evidence-level_1=5,Nb_arrays_evidence-level_2=0,Nb_arrays_evidence-level_3=0,Nb_arrays_evidence-level_4=2	CP085688.1_CAS_Class1-Subtype-I-F_1[2826238;2834580],	1	CP085688.1_CAS_Class1-Subtype-I-F_1 (n=1),	2	Yes	GCA_020683065	2	Providencia rettgeri	Providencia_rettgeri	GCA_020683065	26	Providencia rettgeri	GCA_020683065.1
GCA_020808945.1	DS-1, GAPS2, Hachiman, MazEF, RM, Retron, Septu	DS-1, GAPS2, Hachiman, MazEF, RM_Type_II, Retron_I_C, Septu	GCA_020808945	GCA_020808945.1_ASM2080894v1_protein.faa_Retron_I_C_6	KM4	China	Unknown	Animal	2020	587	ncbi	PRJNA776982	Providencia rettgeri	Unknown	SAMN22826408	4		strain=KM4	na	2021-11-09	ASM2080894v1	Shanghai Ocean University	4550106	2	2	2	4220	4065	105	na																			GCA_020808945.1
GCA_020985345.1	BREX, DS-14, GAPS2, Gabija, Retron	BREX_III, DS-14, GAPS2, Gabija, Retron_VI	GCA_020985345	GCA_020985345.1_ASM2098534v1_protein.faa_Retron_VI_6	L1	China	Unknown	Environment	2019	587	ncbi	PRJNA778043	Providencia rettgeri	Unknown	SAMN22900650	4		strain=L1	na	2021-11-25	ASM2098534v1	Ecology Institute	4447672	1	1	1	4069	3936	103	na																			GCA_020985345.1
GCA_022846595.1	DS-12B, GAPS2, Gabija, Gao_Tmn, Lamassu-Fam, MazEF, RM, Retron, RosmerTA	DS-12B, GAPS2, Gabija, Gao_Tmn, Lamassu-Mrr, MazEF, RM_Type_I, Retron_III, RosmerTA	GCA_022846595	GCA_022846595.1_ASM2284659v1_protein.faa_Lamassu-Mrr_5	NR1418	Japan	Unknown	Unknown	2015	587	ncbi	PRJDB13095	Providencia rettgeri	Human	SAMD00446302	4		strain=NR1418	na	2022-03-23	ASM2284659v1	Nara Medical University	4672514	3	3	3	4372	4272	100	na																			GCA_022846595.1
GCA_023184555.1	GAPS2, Gabija, Gao_Mza, Gao_Tmn, MazEF, Ogmios, Septu	GAPS2, Gabija, Gao_Mza, Gao_Tmn, MazEF, Ogmios, Septu	GCA_023184555	GCA_023184555.1_ASM2318455v1_protein.faa_Ogmios_6	PROV_UAMS_01	Unknown	Unknown	Urine	2022	587	ncbi	PRJNA789997	Providencia rettgeri	Human	SAMN24180573	4		strain=PROV_UAMS_01	na	2022-04-29	ASM2318455v1	University of Arkansas for Medical Sciences	4266731	1	1	1	3887	3754	104	na																			GCA_023184555.1
GCA_023205015.1	AbiE, Cas, DS-1, FS_HsdR_like, GAPS2, MazEF, Prometheus, RM, RloC, Rst_3HP, SanaTA	AbiE, CAS_Class1-Subtype-I-F, DS-1, FS_HsdR_like, GAPS2, MazEF, Prometheus, RM_Type_I, RM_Type_II, RM_Type_IV, RloC, Rst_3HP, SanaTA	GCA_023205015	GCA_023205015.1_ASM2320501v1_protein.faa_GAPS2_5	Pre20-95	Unknown	Central nervous system	Unknown	2022	587	ncbi	PRJNA830690	Providencia rettgeri	Human	SAMN27737498	4		strain=Pre20-95	na	2022-05-02	ASM2320501v1	Zhengzhou University	4624026	2	2	2	4285	4131	104	na	Providencia_rettgeri	GCA023205015	CP096258	CP096258_1[38281;38428] (evidence-level=1), CP096258_2[1781947;1783054] (evidence-level=4), CP096258_3[1791687;1791954] (evidence-level=4), CP096258_4[3588518;3588604] (evidence-level=1),	4	Nb_arrays_evidence-level_1=2,Nb_arrays_evidence-level_2=0,Nb_arrays_evidence-level_3=0,Nb_arrays_evidence-level_4=2	CP096258.1_CAS_Class1-Subtype-I-F_1[1783210;1791556],	1	CP096258.1_CAS_Class1-Subtype-I-F_1 (n=1),	2	Yes	GCA_023205015	2	Providencia rettgeri	Providencia_rettgeri	GCA_023205015	21	Providencia rettgeri	GCA_023205015.1
GCA_023650895.1	CBASS, GAPS2, Lamassu-Fam, MazEF, Nantosuelta, Prometheus, RM, Septu	CBASS_II, GAPS2, Lamassu-Cap4_nuclease, MazEF, Nantosuelta, Prometheus, RM_Type_I, RM_Type_IV, Septu	GCA_023650895	GCA_023650895.1_ASM2365089v1_protein.faa_MazEF_6	18004577	China	Other	Urine	2018	587	ncbi	PRJNA799674	Providencia rettgeri	Human	SAMN25186315	4		strain=18004577	na	2022-06-06	ASM2365089v1	Shandong Provincial Hospital Affiliated to Shandong University	5067041	3	3	3	4875	4668	113	na																			GCA_023650895.1
GCA_025583505.2	AbiP2, CBASS, GAPS2, MazEF, PD-T7-2, Prometheus, PrrC, RM, SanaTA	AbiP2, CBASS_I, GAPS2, MazEF, PD-T7-2, Prometheus, PrrC, RM_Type_I, RM_Type_IIG_2, SanaTA	GCA_025583505	GCA_025583505.2_ASM2558350v2_protein.faa_Prometheus_8	YZLc5-3	China	Unknown	Feces	2019	587	ncbi	PRJNA877800	Providencia rettgeri	Birds	SAMN30724597	4		strain=YZLc5-3	na	2023-06-01	ASM2558350v2	Yangzhou University	4701568	4	4	4	4354	4182	105	na																			GCA_025583505.1
GCA_025916175.1	AbiH, Cas, GAPS2, Olokun, PD-T7-2, RM	AbiH, CAS_Class1-Subtype-I-F, GAPS2, Olokun, PD-T7-2, RM_Type_II, RM_Type_IV	GCA_025916175	GCA_025916175.1_ASM2591617v1_protein.faa_PD-T7-2_4	12105	Unknown	Unknown	Urine	2022	587	ncbi	PRJNA862704	Providencia rettgeri	Human	SAMN29990039	4		strain=12105	P12105	2022-10-31	ASM2591617v1	Universidad El Bosque	4662952	2	2	2	4376	4195	105	na	Providencia_rettgeri	GCA025916175	CP109846	CP109846_1[3045532;3046039] (evidence-level=4), CP109846_2[3054677;3055364] (evidence-level=4),	2	Nb_arrays_evidence-level_1=0,Nb_arrays_evidence-level_2=0,Nb_arrays_evidence-level_3=0,Nb_arrays_evidence-level_4=2	CP109846.1_CAS_Class1-Subtype-I-F_1[3046170;3054527],	1	CP109846.1_CAS_Class1-Subtype-I-F_1 (n=1),	2	Yes	GCA_025916175	2	Providencia rettgeri	Providencia_rettgeri	GCA_025916175	19	Providencia rettgeri	GCA_025916175.1
GCA_029011985.1	AbiE, GAPS2, Gabija, PD-T7-2, RM, RloC, RosmerTA, Septu, TgvAB	AbiE, GAPS2, Gabija, PD-T7-2, RM_Type_I, RM_Type_IV, RloC, RosmerTA, Septu, TgvAB	GCA_029011985	GCA_029011985.1_ASM2901198v1_protein.faa_TgvAB_8	YK205	China	Unknown	Unknown	2019	587	ncbi	PRJNA691968	Providencia rettgeri	Unknown	SAMN24018725	3	-	strain=YK205	na	2023-03-06	ASM2901198v1	Ghent University	4627770	1	1	1	4229	4064	102	na																			GCA_029011985.1
GCA_034330845.2	GAPS2, Kiwa, MazEF, Retron	GAPS2, Kiwa, MazEF, Retron_I_C	GCA_034330845	GCA_034330845.2_ASM3433084v2_protein.faa_Retron_I_C_5	2023CK-01506	USA	Other	Wound	2023	587	ncbi	PRJNA812595	Providencia rettgeri	Human	SAMN38788851	3	-	strain=2023CK-01506	na	2024-01-14	ASM3433084v2	Utah Public Health Laboratory Infectious Disease submission group	4591482	3	3	3	4297	4136	106	na																			GCA_034330845.2
GCA_038442735.1	DS-31, DS-33, GAPS2, Gabija, Lamassu-Fam, MazEF, Nantosuelta, RM	DS-31, DS-33, GAPS2, Gabija, Lamassu-Cap4_nuclease, MazEF, Nantosuelta, RM_Type_I, RM_Type_II	GCA_038442735	GCA_038442735.1_ASM3844273v1_protein.faa_Gabija_4	P50213	China	Unknown	Urine	2022	587	ncbi	PRJNA1044018	Providencia rettgeri	Human	SAMN38368905	3	-	strain=P50213	na	2024-04-23	ASM3844273v1	China-Japan Friendship Hospital	5008806	4	4	4	4838	4667	104	na																			GCA_038442735.1
GCA_040208285.1	DRT, GAPS2, Hachiman, Hna, MazEF, Paris, RM, Septu	DRT_3, GAPS2, Hachiman, Hna, MazEF, PARIS_I, RM_Type_I, RM_Type_II, Septu	GCA_040208285	GCA_040208285.1_ASM4020828v1_protein.faa_Septu_8	9923	China	Unknown	Unknown	2022	587	ncbi	PRJNA1119364	Providencia rettgeri	Unknown	SAMN41651217	2	-	strain=9923	na	2024-06-17	ASM4020828v1	Huazhong Agricultural University	4554974	2	2	2	4242	4094	104	na																			GCA_040208285.1
GCA_041075285.1	AbiO, Cas, DRT, Hachiman, MazEF	AbiO, CAS_Class1-Subtype-I-F, DRT8, DRT_4, Hachiman, MazEF	GCA_041075285	GCA_041075285.1_UNIL_MWF_119_2024_protein.faa_MazEF_6		Unknown	Unknown	Unknown	2024	587	ncbi	PRJNA991498	Providencia rettgeri	Unknown	SAMN42447758	2	-	strain=119	na	2024-08-06	UNIL_MWF_119_2024	University of Lausanne	4350954	1	1	1	3959	3814	105	na	Providencia_rettgeri	GCA041075285	CP163512	CP163512_1[444157;444229] (evidence-level=1), CP163512_2[614027;614116] (evidence-level=1), CP163512_3[1055197;1055403] (evidence-level=1), CP163512_4[2050672;2052320] (evidence-level=4), CP163512_5[2061437;2062966] (evidence-level=4), CP163512_6[2453875;2454131] (evidence-level=2), CP163512_7[2966019;2966106] (evidence-level=1), CP163512_8[3335478;3335699] (evidence-level=1),	8	Nb_arrays_evidence-level_1=5,Nb_arrays_evidence-level_2=1,Nb_arrays_evidence-level_3=0,Nb_arrays_evidence-level_4=2	CP163512.1_CAS_Class1-Subtype-I-F_1[2052451;2061217],	1	CP163512.1_CAS_Class1-Subtype-I-F_1 (n=1),	2	Yes	GCA_041075285	2	Providencia rettgeri	Providencia_rettgeri	GCA_041075285	51	Providencia rettgeri	GCA_041075285.1
GCA_042142345.2	All_UG, GAPS2, MazEF, RM, Retron	GAPS2, MazEF, RM_Type_II, Retron_I_C, UG17	GCA_042142345	GCA_042142345.2_ASM4214234v2_protein.faa_Retron_I_C_4		USA	Other	Wound	2024	587	ncbi	PRJNA288601	Providencia rettgeri	Human	SAMN43847393	0		na	2024CB-00564	2025-05-12	ASM4214234v2	Centers for Disease Control and Prevention. Division of Healthcare Quality Promotion	4574117	5	5	5	4232	4062	105	na
[truncated: 11 more columns]
