# Supplementary material for: Characterization and diversity of defense systems in Providencia pathogen
Source: Front Immunol. 2026 Feb 12;17:1755933. doi: 10.3389/fimmu.2026.1755933 (PMC12935923; doi:10.3389/fimmu.2026.1755933)
Supplement: Supplementary file 2 [file DataSheet2.zip › Supplementary_Data/Supplementary_Data_3.xlsx]

## Sheet: 3a-CRISPR_Cas_Summary
Supplementary Data 3a CRISPR-Cas Distribution Summary in Providencia Strains.
species	ref_id	Sequence(s)	CRISPR array(s)	Nb CRISPRs	Evidence-levels	Cas cluster(s)	Nb Cas	Cas Types/Subtypes
Providencia_rettgeri	GCA000314835	CM001774	CM001774_1[124729;124946] (evidence-level=1), CM001774_2[631975;632097] (evidence-level=1), CM001774_3[3420836;3420936] (evidence-level=1), CM001774_4[3637824;3637984] (evidence-level=1), CM001774_5[4047080;4047393] (evidence-level=2),	5	Nb_arrays_evidence-level_1=4,Nb_arrays_evidence-level_2=1,Nb_arrays_evidence-level_3=0,Nb_arrays_evidence-level_4=0		0
Providencia_rettgeri	GCA000314835	CM001856		0	Nb_arrays_evidence-level_1=0,Nb_arrays_evidence-level_2=0,Nb_arrays_evidence-level_3=0,Nb_arrays_evidence-level_4=0		0
Providencia_rettgeri	GCA001874625	CP017671	CP017671_1[1691416;1692406] (evidence-level=4), CP017671_2[1701043;1701671] (evidence-level=4), CP017671_3[3999417;3999516] (evidence-level=1),	3	Nb_arrays_evidence-level_1=1,Nb_arrays_evidence-level_2=0,Nb_arrays_evidence-level_3=0,Nb_arrays_evidence-level_4=2	CP017671.1_CAS_Class1-Subtype-I-F_1[1692556;1700912],	1	CP017671.1_CAS_Class1-Subtype-I-F_1 (n=1),
Providencia_rettgeri	GCA001874625	CP017672		0	Nb_arrays_evidence-level_1=0,Nb_arrays_evidence-level_2=0,Nb_arrays_evidence-level_3=0,Nb_arrays_evidence-level_4=0		0
Providencia_rettgeri	GCA002984195	CP027418	CP027418_1[668534;668633] (evidence-level=1), CP027418_2[3103461;3104451] (evidence-level=4), CP027418_3[3113089;3113837] (evidence-level=4), CP027418_4[3945245;3945355] (evidence-level=1),	4	Nb_arrays_evidence-level_1=2,Nb_arrays_evidence-level_2=0,Nb_arrays_evidence-level_3=0,Nb_arrays_evidence-level_4=2	CP027418.1_CAS_Class1-Subtype-I-F_1[3104601;3112958],	1	CP027418.1_CAS_Class1-Subtype-I-F_1 (n=1),
Providencia_rettgeri	GCA003204135	CP029736	CP029736_1[126001;126314] (evidence-level=2), CP029736_2[1324579;1324678] (evidence-level=1), CP029736_3[4021957;4022120] (evidence-level=1),	3	Nb_arrays_evidence-level_1=2,Nb_arrays_evidence-level_2=1,Nb_arrays_evidence-level_3=0,Nb_arrays_evidence-level_4=0		0
Providencia_rettgeri	GCA003204135	CP029737		0	Nb_arrays_evidence-level_1=0,Nb_arrays_evidence-level_2=0,Nb_arrays_evidence-level_3=0,Nb_arrays_evidence-level_4=0		0
Providencia_rettgeri	GCA010318885	AP022371	AP022371_1[1142008;1142138] (evidence-level=1), AP022371_2[1417872;1417982] (evidence-level=1), AP022371_3[1484213;1486941] (evidence-level=4), AP022371_4[1495637;1497645] (evidence-level=4),	4	Nb_arrays_evidence-level_1=2,Nb_arrays_evidence-level_2=0,Nb_arrays_evidence-level_3=0,Nb_arrays_evidence-level_4=2	AP022371.1_CAS_Class1-Subtype-I-F_1[1487152;1495506],	1	AP022371.1_CAS_Class1-Subtype-I-F_1 (n=1),
Providencia_rettgeri	GCA010319105	AP022372	AP022372_1[2521386;2521510] (evidence-level=1),	1	Nb_arrays_evidence-level_1=1,Nb_arrays_evidence-level_2=0,Nb_arrays_evidence-level_3=0,Nb_arrays_evidence-level_4=0		0
Providencia_rettgeri	GCA010319405	AP022375	AP022375_1[1278951;1279075] (evidence-level=1),	1	Nb_arrays_evidence-level_1=1,Nb_arrays_evidence-level_2=0,Nb_arrays_evidence-level_3=0,Nb_arrays_evidence-level_4=0		0
Providencia_rettgeri	GCA010320145	AP022373	AP022373_1[1243565;1243721] (evidence-level=1),	1	Nb_arrays_evidence-level_1=1,Nb_arrays_evidence-level_2=0,Nb_arrays_evidence-level_3=0,Nb_arrays_evidence-level_4=0		0
Providencia_rettgeri	GCA010320145	AP022376	AP022376_1[10457;10590] (evidence-level=1),	1	Nb_arrays_evidence-level_1=1,Nb_arrays_evidence-level_2=0,Nb_arrays_evidence-level_3=0,Nb_arrays_evidence-level_4=0		0
Providencia_rettgeri	GCA013255915	CP053896	CP053896_1[1187168;1187371] (evidence-level=1),	1	Nb_arrays_evidence-level_1=1,Nb_arrays_evidence-level_2=0,Nb_arrays_evidence-level_3=0,Nb_arrays_evidence-level_4=0		0
Providencia_rettgeri	GCA013255915	CP053897	CP053897_1[131433;131905] (evidence-level=3),	1	Nb_arrays_evidence-level_1=0,Nb_arrays_evidence-level_2=0,Nb_arrays_evidence-level_3=1,Nb_arrays_evidence-level_4=0		0
Providencia_rettgeri	GCA013283975	CP054158	CP054158_1[379116;379214] (evidence-level=1), CP054158_2[3047528;3047600] (evidence-level=1), CP054158_3[4105905;4106533] (evidence-level=4), CP054158_4[4115177;4116163] (evidence-level=4),	4	Nb_arrays_evidence-level_1=2,Nb_arrays_evidence-level_2=0,Nb_arrays_evidence-level_3=0,Nb_arrays_evidence-level_4=2	CP054158.1_CAS_Class1-Subtype-I-F_1[4106664;4115027],	1	CP054158.1_CAS_Class1-Subtype-I-F_1 (n=1),
Providencia_rettgeri	GCA013423885	CP058958	CP058958_1[1708801;1708946] (evidence-level=1), CP058958_2[2961112;2961222] (evidence-level=1),	2	Nb_arrays_evidence-level_1=2,Nb_arrays_evidence-level_2=0,Nb_arrays_evidence-level_3=0,Nb_arrays_evidence-level_4=0		0
Providencia_rettgeri	GCA013423885	CP058959		0	Nb_arrays_evidence-level_1=0,Nb_arrays_evidence-level_2=0,Nb_arrays_evidence-level_3=0,Nb_arrays_evidence-level_4=0		0
Providencia_rettgeri	GCA013694385	CP059298	CP059298_1[2032030;2032136] (evidence-level=1), CP059298_2[2720883;2720960] (evidence-level=1),	2	Nb_arrays_evidence-level_1=2,Nb_arrays_evidence-level_2=0,Nb_arrays_evidence-level_3=0,Nb_arrays_evidence-level_4=0		0
Providencia_rettgeri	GCA013694385	CP096651		0	Nb_arrays_evidence-level_1=0,Nb_arrays_evidence-level_2=0,Nb_arrays_evidence-level_3=0,Nb_arrays_evidence-level_4=0		0
Providencia_rettgeri	GCA013694385	CP096652		0	Nb_arrays_evidence-level_1=0,Nb_arrays_evidence-level_2=0,Nb_arrays_evidence-level_3=0,Nb_arrays_evidence-level_4=0		0
Providencia_rettgeri	GCA013694385	CP096653		0	Nb_arrays_evidence-level_1=0,Nb_arrays_evidence-level_2=0,Nb_arrays_evidence-level_3=0,Nb_arrays_evidence-level_4=0		0
Providencia_rettgeri	GCA013702025	CP059345	CP059345_1[1794356;1794504] (evidence-level=1),	1	Nb_arrays_evidence-level_1=1,Nb_arrays_evidence-level_2=0,Nb_arrays_evidence-level_3=0,Nb_arrays_evidence-level_4=0		0
Providencia_rettgeri	GCA013702245	CP059347	CP059347_1[1075006;1075149] (evidence-level=1), CP059347_2[2944492;2945298] (evidence-level=4), CP059347_3[2956865;2957018] (evidence-level=1), CP059347_4[3578700;3578826] (evidence-level=1), CP059347_5[3617053;3617152] (evidence-level=1), CP059347_6[3836325;3836438] (evidence-level=1),	6	Nb_arrays_evidence-level_1=5,Nb_arrays_evidence-level_2=0,Nb_arrays_evidence-level_3=0,Nb_arrays_evidence-level_4=1	CP059347.1_CAS_Class1-Subtype-I-F_1[2945429;2953761],	1	CP059347.1_CAS_Class1-Subtype-I-F_1 (n=1),
Providencia_rettgeri	GCA013702265	CP059348	CP059348_1[292498;292628] (evidence-level=1), CP059348_2[2921436;2921535] (evidence-level=1), CP059348_3[3839520;3839637] (evidence-level=1),	3	Nb_arrays_evidence-level_1=3,Nb_arrays_evidence-level_2=0,Nb_arrays_evidence-level_3=0,Nb_arrays_evidence-level_4=0		0
Providencia_rettgeri	GCA014394705	CP060726	CP060726_1[1187168;1187371] (evidence-level=1),	1	Nb_arrays_evidence-level_1=1,Nb_arrays_evidence-level_2=0,Nb_arrays_evidence-level_3=0,Nb_arrays_evidence-level_4=0		0
Providencia_rettgeri	GCA014394705	CP060727	CP060727_1[131433;131905] (evidence-level=3),	1	Nb_arrays_evidence-level_1=0,Nb_arrays_evidence-level_2=0,Nb_arrays_evidence-level_3=1,Nb_arrays_evidence-level_4=0		0
Providencia_rettgeri	GCA014394705	CP060728	CP060728_1[21725;21868] (evidence-level=1),	1	Nb_arrays_evidence-level_1=1,Nb_arrays_evidence-level_2=0,Nb_arrays_evidence-level_3=0,Nb_arrays_evidence-level_4=0		0
Providencia_rettgeri	GCA014394705	CP060729		0	Nb_arrays_evidence-level_1=0,Nb_arrays_evidence-level_2=0,Nb_arrays_evidence-level_3=0,Nb_arrays_evidence-level_4=0		0
Providencia_rettgeri	GCA014489375	CP060821	CP060821_1[576569;576659] (evidence-level=1), CP060821_2[2885525;2885655] (evidence-level=1), CP060821_3[3304136;3304644] (evidence-level=4), CP060821_4[3313329;3313716] (evidence-level=4),	4	Nb_arrays_evidence-level_1=2,Nb_arrays_evidence-level_2=0,Nb_arrays_evidence-level_3=0,Nb_arrays_evidence-level_4=2	CP060821.1_CAS_Class1-Subtype-I-F_1[3304856;3313198],	1	CP060821.1_CAS_Class1-Subtype-I-F_1 (n=1),
Providencia_rettgeri	GCA015571575	CP062821	CP062821_1[645934;646067] (evidence-level=1), CP062821_2[976039;976182] (evidence-level=1), CP062821_3[3232176;3232280] (evidence-level=1),	3	Nb_arrays_evidence-level_1=3,Nb_arrays_evidence-level_2=0,Nb_arrays_evidence-level_3=0,Nb_arrays_evidence-level_4=0		0
Providencia_rettgeri	GCA015571575	CP062823		0	Nb_arrays_evidence-level_1=0,Nb_arrays_evidence-level_2=0,Nb_arrays_evidence-level_3=0,Nb_arrays_evidence-level_4=0		0
Providencia_rettgeri	GCA015571575	CP062822		0	Nb_arrays_evidence-level_1=0,Nb_arrays_evidence-level_2=0,Nb_arrays_evidence-level_3=0,Nb_arrays_evidence-level_4=0		0
Providencia_rettgeri	GCA016406205	CP066315	CP066315_1[1663497;1663884] (evidence-level=4), CP066315_2[1672522;1673810] (evidence-level=4), CP066315_3[2763223;2763295] (evidence-level=1), CP066315_4[2990988;2991098] (evidence-level=1), CP066315_5[3746809;3746908] (evidence-level=1),	5	Nb_arrays_evidence-level_1=3,Nb_arrays_evidence-level_2=0,Nb_arrays_evidence-level_3=0,Nb_arrays_evidence-level_4=2	CP066315.1_CAS_Class1-Subtype-I-F_1[1664034;1672391],	1	CP066315.1_CAS_Class1-Subtype-I-F_1 (n=1),
Providencia_rettgeri	GCA016406205	CP066316		0	Nb_arrays_evidence-level_1=0,Nb_arrays_evidence-level_2=0,Nb_arrays_evidence-level_3=0,Nb_arrays_evidence-level_4=0		0
Providencia_rettgeri	GCA016406205	CP066317		0	Nb_arrays_evidence-level_1=0,Nb_arrays_evidence-level_2=0,Nb_arrays_evidence-level_3=0,Nb_arrays_evidence-level_4=0		0
Providencia_rettgeri	GCA018771265	CP076258	CP076258_1[1665577;1665964] (evidence-level=4), CP076258_2[1674602;1675890] (evidence-level=4), CP076258_3[2769303;2769375] (evidence-level=1), CP076258_4[2997068;2997178] (evidence-level=1), CP076258_5[3756009;3756108] (evidence-level=1),	5	Nb_arrays_evidence-level_1=3,Nb_arrays_evidence-level_2=0,Nb_arrays_evidence-level_3=0,Nb_arrays_evidence-level_4=2	CP076258.1_CAS_Class1-Subtype-I-F_1[1666114;1674471],	1	CP076258.1_CAS_Class1-Subtype-I-F_1 (n=1),
Providencia_rettgeri	GCA018861215	CP076406	CP076406_1[1183340;1183441] (evidence-level=1), CP076406_2[2765850;2766177] (evidence-level=4), CP076406_3[2774861;2775249] (evidence-level=4), CP076406_4[2776534;2777582] (evidence-level=4), CP076406_5[2844000;2844110] (evidence-level=1), CP076406_6[3454355;3454487] (evidence-level=1), CP076406_7[3625417;3625599] (evidence-level=1), CP076406_8[3625735;3625862] (evidence-level=1),	8	Nb_arrays_evidence-level_1=5,Nb_arrays_evidence-level_2=0,Nb_arrays_evidence-level_3=0,Nb_arrays_evidence-level_4=3	CP076406.1_CAS_Class1-Subtype-I-F_1[2766307;2774649],	1	CP076406.1_CAS_Class1-Subtype-I-F_1 (n=1),
Providencia_rettgeri	GCA018861215	CP123366		0	Nb_arrays_evidence-level_1=0,Nb_arrays_evidence-level_2=0,Nb_arrays_evidence-level_3=0,Nb_arrays_evidence-level_4=0		0
Providencia_rettgeri	GCA018861215	CP123367		0	Nb_arrays_evidence-level_1=0,Nb_arrays_evidence-level_2=0,Nb_arrays_evidence-level_3=0,Nb_arrays_evidence-level_4=0		0
Providencia_rettgeri	GCA018861215	CP123368	CP123368_1[9992;10107] (evidence-level=1),	1	Nb_arrays_evidence-level_1=1,Nb_arrays_evidence-level_2=0,Nb_arrays_evidence-level_3=0,Nb_arrays_evidence-level_4=0		0
Providencia_rettgeri	GCA018861235	CP076405	CP076405_1[1183214;1183315] (evidence-level=1), CP076405_2[2766154;2766481] (evidence-level=4), CP076405_3[2775165;2775553] (evidence-level=4), CP076405_4[2776838;2777886] (evidence-level=4), CP076405_5[2843949;2844059] (evidence-level=1), CP076405_6[3454353;3454485] (evidence-level=1), CP076405_7[3625414;3625596] (evidence-level=1), CP076405_8[3625732;3625859] (evidence-level=1),	8	Nb_arrays_evidence-level_1=5,Nb_arrays_evidence-level_2=0,Nb_arrays_evidence-level_3=0,Nb_arrays_evidence-level_4=3	CP076405.1_CAS_Class1-Subtype-I-F_1[2766611;2774953],	1	CP076405.1_CAS_Class1-Subtype-I-F_1 (n=1),
Providencia_rettgeri	GCA018861235	CP123373		0	Nb_arrays_evidence-level_1=0,Nb_arrays_evidence-level_2=0,Nb_arrays_evidence-level_3=0,Nb_arrays_evidence-level_4=0		0
Providencia_rettgeri	GCA018861235	CP123374		0	Nb_arrays_evidence-level_1=0,Nb_arrays_evidence-level_2=0,Nb_arrays_evidence-level_3=0,Nb_arrays_evidence-level_4=0		0
Providencia_rettgeri	GCA018861235	CP123375		0	Nb_arrays_evidence-level_1=0,Nb_arrays_evidence-level_2=0,Nb_arrays_evidence-level_3=0,Nb_arrays_evidence-level_4=0		0
Providencia_rettgeri	GCA018861255	CP076407	CP076407_1[1183353;1183454] (evidence-level=1), CP076407_2[2765305;2765632] (evidence-level=4), CP076407_3[2774316;2774704] (evidence-level=4), CP076407_4[2775989;2777037] (evidence-level=4), CP076407_5[2843451;2843561] (evidence-level=1), CP076407_6[3453958;3454090] (evidence-level=1), CP076407_7[3625019;3625201] (evidence-level=1), CP076407_8[3625337;3625464] (evidence-level=1),	8	Nb_arrays_evidence-level_1=5,Nb_arrays_evidence-level_2=0,Nb_arrays_evidence-level_3=0,Nb_arrays_evidence-level_4=3	CP076407.1_CAS_Class1-Subtype-I-F_1[2765762;2774104],	1	CP076407.1_CAS_Class1-Subtype-I-F_1 (n=1),
Providencia_rettgeri	GCA018861255	CP123369		0	Nb_arrays_evidence-level_1=0,Nb_arrays_evidence-level_2=0,Nb_arrays_evidence-level_3=0,Nb_arrays_evidence-level_4=0		0
Providencia_rettgeri	GCA018861255	CP123370		0	Nb_arrays_evidence-level_1=0,Nb_arrays_evidence-level_2=0,Nb_arrays_evidence-level_3=0,Nb_arrays_evidence-level_4=0		0
Providencia_rettgeri	GCA018861255	CP123371		0	Nb_arrays_evidence-level_1=0,Nb_arrays_evidence-level_2=0,Nb_arrays_evidence-level_3=0,Nb_arrays_evidence-level_4=0		0
Providencia_rettgeri	GCA018861255	CP123372		0	Nb_arrays_evidence-level_1=0,Nb_arrays_evidence-level_2=0,Nb_arrays_evidence-level_3=0,Nb_arrays_evidence-level_4=0		0
Providencia_rettgeri	GCA019047885	CP077260		0	Nb_arrays_evidence-level_1=0,Nb_arrays_evidence-level_2=0,Nb_arrays_evidence-level_3=0,Nb_arrays_evidence-level_4=0		0
Providencia_rettgeri	GCA019048105	CP077317	CP077317_1[207989;208111] (evidence-level=1), CP077317_2[1187115;1187456] (evidence-level=2), CP077317_3[1235115;1235215] (evidence-level=1), CP077317_4[1615029;1615192] (evidence-level=1), CP077317_5[3130449;3130568] (evidence-level=1),	5	Nb_arrays_evidence-level_1=4,Nb_arrays_evidence-level_2=1,Nb_arrays_evidence-level_3=0,Nb_arrays_evidence-level_4=0		0
Providencia_rettgeri	GCA019048105	CP077318		0	Nb_arrays_evidence-level_1=0,Nb_arrays_evidence-level_2=0,Nb_arrays_evidence-level_3=0,Nb_arrays_evidence-level_4=0		0
Providencia_rettgeri	GCA019048105	CP077319		0	Nb_arrays_evidence-level_1=0,Nb_arrays_evidence-level_2=0,Nb_arrays_evidence-level_3=0,Nb_arrays_evidence-level_4=0		0
Providencia_rettgeri	GCA019048545	CP077388	CP077388_1[38098;38305] (evidence-level=1), CP077388_2[3131041;3131165] (evidence-level=1), CP077388_3[3631784;3631881] (evidence-level=1),	3	Nb_arrays_evidence-level_1=3,Nb_arrays_evidence-level_2=0,Nb_arrays_evidence-level_3=0,Nb_arrays_evidence-level_4=0		0
Providencia_rettgeri	GCA019890815	CP082351	CP082351_1[779319;779418] (evidence-level=1), CP082351_2[1143588;1143751] (evidence-level=1), CP082351_3[2873403;2873579] (evidence-level=1), CP082351_4[4089153;4089275] (evidence-level=1),	4	Nb_arrays_evidence-level_1=4,Nb_arrays_evidence-level_2=0,Nb_arrays_evidence-level_3=0,Nb_arrays_evidence-level_4=0		0
Providencia_rettgeri	GCA019890815	CP082352		0	Nb_arrays_evidence-level_1=0,Nb_arrays_evidence-level_2=0,Nb_arrays_evidence-level_3=0,Nb_arrays_evidence-level_4=0		0
Providencia_rettgeri	GCA019890815	CP082353		0	Nb_arrays_evidence-level_1=0,Nb_arrays_evidence-level_2=0,Nb_arrays_evidence-level_3=0,Nb_arrays_evidence-level_4=0		0
Providencia_rettgeri	GCA019890815	CP082354		0	Nb_arrays_evidence-level_1=0,Nb_arrays_evidence-level_2=0,Nb_arrays_evidence-level_3=0,Nb_arrays_evidence-level_4=0		0
Providencia_rettgeri	GCA020683065	CP085688	CP085688_1[1175751;1175852] (evidence-level=1), CP085688_2[2825781;2826108] (evidence-level=4), CP085688_3[2834792;2836320] (evidence-level=4), CP085688_4[2902737;2902847] (evidence-level=1), CP085688_5[3515810;3515942] (evidence-level=1), CP085688_6[3658066;3658248] (evidence-level=1), CP085688_7[3658384;3658511] (evidence-level=1),	7	Nb_arrays_evidence-level_1=5,Nb_arrays_evidence-level_2=0,Nb_arrays_evidence-level_3=0,Nb_arrays_evidence-level_4=2	CP085688.1_CAS_Class1-Subtype-I-F_1[2826238;2834580],	1	CP085688.1_CAS_Class1-Subtype-I-F_1 (n=1),
Providencia_rettgeri	GCA020808945	CP086257	CP086257_1[681350;681453] (evidence-level=1), CP086257_2[739397;739496] (evidence-level=1), CP086257_3[4157928;4158050] (evidence-level=1),	3	Nb_arrays_evidence-level_1=3,Nb_arrays_evidence-level_2=0,Nb_arrays_evidence-level_3=0,Nb_arrays_evidence-level_4=0		0
Providencia_rettgeri	GCA020808945	CP086258		0	Nb_arrays_evidence-level_1=0,Nb_arrays_evidence-level_2=0,Nb_arrays_evidence-level_3=0,Nb_arrays_evidence-level_4=0		0
Providencia_rettgeri	GCA020985345	CP087584	CP087584_1[3700936;3701033] (evidence-level=1), CP087584_2[4226820;4226961] (evidence-level=1),	2	Nb_arrays_evidence-level_1=2,Nb_arrays_evidence-level_2=0,Nb_arrays_evidence-level_3=0,Nb_arrays_evidence-level_4=0		0
Providencia_rettgeri	GCA022846595	AP025669	AP025669_1[1240547;1240671] (evidence-level=1),	1	Nb_arrays_evidence-level_1=1,Nb_arrays_evidence-level_2=0,Nb_arrays_evidence-level_3=0,Nb_arrays_evidence-level_4=0		0
Providencia_rettgeri	GCA022846595	AP025670		0	Nb_arrays_evidence-level_1=0,Nb_arrays_evidence-level_2=0,Nb_arrays_evidence-level_3=0,Nb_arrays_evidence-level_4=0		0
Providencia_rettgeri	GCA022846595	AP025671		0	Nb_arrays_evidence-level_1=0,Nb_arrays_evidence-level_2=0,Nb_arrays_evidence-level_3=0,Nb_arrays_evidence-level_4=0		0
Providencia_rettgeri	GCA023184555	CP090005	CP090005_1[663099;663202] (evidence-level=1), CP090005_2[3725122;3725221] (evidence-level=1), CP090005_3[4035071;4035193] (evidence-level=1),	3	Nb_arrays_evidence-level_1=3,Nb_arrays_evidence-level_2=0,Nb_arrays_evidence-level_3=0,Nb_arrays_evidence-level_4=0		0
Providencia_rettgeri	GCA023205015	CP096258	CP096258_1[38281;38428] (evidence-level=1), CP096258_2[1781947;1783054] (evidence-level=4), CP096258_3[1791687;1791954] (evidence-level=4), CP096258_4[3588518;3588604] (evidence-level=1),	4	Nb_arrays_evidence-level_1=2,Nb_arrays_evidence-level_2=0,Nb_arrays_evidence-level_3=0,Nb_arrays_evidence-level_4=2	CP096258.1_CAS_Class1-Subtype-I-F_1[1783210;1791556],	1	CP096258.1_CAS_Class1-Subtype-I-F_1 (n=1),
Providencia_rettgeri	GCA023205015	CP096259		0	Nb_arrays_evidence-level_1=0,Nb_arrays_evidence-level_2=0,Nb_arrays_evidence-level_3=0,Nb_arrays_evidence-level_4=0		0
Providencia_rettgeri	GCA023650895	CP098040	CP098040_1[565107;565213] (evidence-level=1),	1	Nb_arrays_evidence-level_1=1,Nb_arrays_evidence-level_2=0,Nb_arrays_evidence-level_3=0,Nb_arrays_evidence-level_4=0		0
Providencia_rettgeri	GCA023650895	CP098041		0	Nb_arrays_evidence-level_1=0,Nb_arrays_evidence-level_2=0,Nb_arrays_evidence-level_3=0,Nb_arrays_evidence-level_4=0		0
Providencia_rettgeri	GCA023650895	CP098042		0	Nb_arrays_evidence-level_1=0,Nb_arrays_evidence-level_2=0,Nb_arrays_evidence-level_3=0,Nb_arrays_evidence-level_4=0		0
Providencia_rettgeri	GCA025583505	CP123251	CP123251_1[715591;715731] (evidence-level=1), CP123251_2[1194863;1194965] (evidence-level=1), CP123251_3[1712058;1712202] (evidence-level=1), CP123251_4[3372363;3372446] (evidence-level=1),	4	Nb_arrays_evidence-level_1=4,Nb_arrays_evidence-level_2=0,Nb_arrays_evidence-level_3=0,Nb_arrays_evidence-level_4=0		0
Providencia_rettgeri	GCA025583505	CP123254		0	Nb_arrays_evidence-level_1=0,Nb_arrays_evidence-level_2=0,Nb_arrays_evidence-level_3=0,Nb_arrays_evidence-level_4=0		0
Providencia_rettgeri	GCA025583505	CP123253		0	Nb_arrays_evidence-level_1=0,Nb_arrays_evidence-level_2=0,Nb_arrays_evidence-level_3=0,Nb_arrays_evidence-level_4=0		0
Providencia_rettgeri	GCA025583505	CP123252		0	Nb_arrays_evidence-level_1=0,Nb_arrays_evidence-level_2=0,Nb_arrays_evidence-level_3=0,Nb_arrays_evidence-level_4=0		0
Providencia_rettgeri	GCA025916175	CP109846	CP109846_1[3045532;3046039] (evidence-level=4), CP109846_2[3054677;3055364] (evidence-level=4),	2	Nb_arrays_evidence-level_1=0,Nb_arrays_evidence-level_2=0,Nb_arrays_evidence-level_3=0,Nb_arrays_evidence-level_4=2	CP109846.1_CAS_Class1-Subtype-I-F_1[3046170;3054527],	1	CP109846.1_CAS_Class1-Subtype-I-F_1 (n=1),
Providencia_rettgeri	GCA025916175	CP109847		0	Nb_arrays_evidence-level_1=0,Nb_arrays_evidence-level_2=0,Nb_arrays_evidence-level_3=0,Nb_arrays_evidence-level_4=0		0
Providencia_rettgeri	GCA029011985	CP090217	CP090217_1[1794356;1794504] (evidence-level=1),	1	Nb_arrays_evidence-level_1=1,Nb_arrays_evidence-level_2=0,Nb_arrays_evidence-level_3=0,Nb_arrays_evidence-level_4=0		0
Providencia_rettgeri	GCA034330845	CP141742	CP141742_1[3025991;3026081] (evidence-level=1), CP141742_2[4310577;4310699] (evidence-level=1),	2	Nb_arrays_evidence-level_1=2,Nb_arrays_evidence-level_2=0,Nb_arrays_evidence-level_3=0,Nb_arrays_evidence-level_4=0		0
Providencia_rettgeri	GCA034330845	CP141743		0	Nb_arrays_evidence-level_1=0,Nb_arrays_evidence-level_2=0,Nb_arrays_evidence-level_3=0,Nb_arrays_evidence-level_4=0		0
Providencia_rettgeri	GCA034330845	CP141744		0	Nb_arrays_evidence-level_1=0,Nb_arrays_evidence-level_2=0,Nb_arrays_evidence-level_3=0,Nb_arrays_evidence-level_4=0		0
Providencia_rettgeri	GCA038442735	CP139429	CP139429_1[1102072;1102235] (evidence-level=1), CP139429_2[3051196;3051286] (evidence-level=1), CP139429_3[3919855;3919954] (evidence-level=1), CP139429_4[4281007;4281129] (evidence-level=1),	4	Nb_arrays_evidence-level_1=4,Nb_arrays_evidence-level_2=0,Nb_arrays_evidence-level_3=0,Nb_arrays_evidence-level_4=0		0
Providencia_rettgeri	GCA038442735	CP139430		0	Nb_arrays_evidence-level_1=0,Nb_arrays_evidence-level_2=0,Nb_arrays_evidence-level_3=0,Nb_arrays_evidence-level_4=0		0
Providencia_rettgeri	GCA038442735	CP139431		0	Nb_arrays_evidence-level_1=0,Nb_arrays_evidence-level_2=0,Nb_arrays_evidence-level_3=0,Nb_arrays_evidence-level_4=0		0
Providencia_rettgeri	GCA038442735	CP139432		0	Nb_arrays_evidence-level_1=0,Nb_arrays_evidence-level_2=0,Nb_arrays_evidence-level_3=0,Nb_arrays_evidence-level_4=0		0
Providencia_rettgeri	GCA040208285	CP157876	CP157876_1[677741;677839] (evidence-level=1), CP157876_2[735532;735631] (evidence-level=1), CP157876_3[3021498;3021588] (evidence-level=1), CP157876_4[4203008;4203130] (evidence-level=1),	4	Nb_arrays_evidence-level_1=4,Nb_arrays_evidence-level_2=0,Nb_arrays_evidence-level_3=0,Nb_arrays_evidence-level_4=0		0
Providencia_rettgeri	GCA040208285	CP157877		0	Nb_arrays_evidence-level_1=0,Nb_arrays_evidence-level_2=0,Nb_arrays_evidence-level_3=0,Nb_arrays_evidence-level_4=0		0
Providencia_rettgeri	GCA041075285	CP163512	CP163512_1[444157;444229] (evidence-level=1), CP163512_2[614027;614116] (evidence-level=1), CP163512_3[1055197;1055403] (evidence-level=1), CP163512_4[2050672;2052320] (evidence-level=4), CP163512_5[2061437;2062966] (evidence-level=4), CP163512_6[2453875;2454131] (evidence-level=2), CP163512_7[2966019;2966106] (evidence-level=1), CP163512_8[3335478;3335699] (evidence-level=1),	8	Nb_arrays_evidence-level_1=5,Nb_arrays_evidence-level_2=1,Nb_arrays_evidence-level_3=0,Nb_arrays_evidence-level_4=2	CP163512.1_CAS_Class1-Subtype-I-F_1[2052451;2061217],	1	CP163512.1_CAS_Class1-Subtype-I-F_1 (n=1),
Providencia_rettgeri	GCA042142345	CP190239	CP190239_1[2918239;2918329] (evidence-level=1), CP190239_2[4164568;4164690] (evidence-level=1),	2	Nb_arrays_evidence-level_1=2,Nb_arrays_evidence-level_2=0,Nb_arrays_evidence-level_3=0,Nb_arrays_evidence-level_4=0		0
Providencia_rettgeri	GCA042142345	CP190240		0	Nb_arrays_evidence-level_1=0,Nb_arrays_evidence-level_2=0,Nb_arrays_evidence-level_3=0,Nb_arrays_evidence-level_4=0		0
Providencia_rettgeri	GCA042142345	CP190241		0	Nb_arrays_evidence-level_1=0,Nb_arrays_evidence-level_2=0,Nb_arrays_evidence-level_3=0,Nb_arrays_evidence-level_4=0		0
Providencia_rettgeri	GCA042142345	CP190242		0	Nb_arrays_evidence-level_1=0,Nb_arrays_evidence-level_2=0,Nb_arrays_evidence-level_3=0,Nb_arrays_evidence-level_4=0		0
Providencia_rettgeri	GCA042142345	CP190243		0	Nb_arrays_evidence-level_1=0,Nb_arrays_evidence-level_2=0,Nb_arrays_evidence-level_3=0,Nb_arrays_evidence-level_4=0		0
Providencia_stuartii	GCA000259175	CP003488	CP003488_1[926662;926810] (evidence-level=1), CP003488_2[3363490;3363650] (evidence-level=1), CP003488_3[3671895;3671998] (evidence-level=1), CP003488_4[3839179;3839686] (evidence-level=4), CP003488_5[3852851;3853058] (evidence-level=1), CP003488_6[3957641;3957788] (evidence-level=1), CP003488_7[3963734;3964061] (evidence-level=4),	7	Nb_arrays_evidence-level_1=5,Nb_arrays_evidence-level_2=0,Nb_arrays_evidence-level_3=0,Nb_arrays_evidence-level_4=2	CP003488.1_CAS_Class1-Subtype-I-F_1[3844150;3852710],	1	CP003488.1_CAS_Class1-Subtype-I-F_1 (n=1),
Providencia_stuartii	GCA000754345	CP008920	CP008920_1[67536;68043] (evidence-level=4), CP008920_2[2822915;2823303] (evidence-level=4), CP008920_3[2836461;2837509] (evidence-level=4), CP008920_4[2910211;2910838] (evidence-level=4), CP008920_5[2931630;2932558] (evidence-level=4), CP008920_6[2939769;2940036] (evidence-level=4),	6	Nb_arrays_evidence-level_1=0,Nb_arrays_evidence-level_2=0,Nb_arrays_evidence-level_3=0,Nb_arrays_evidence-level_4=6	CP008920.1_CAS_Class1-Subtype-I-F_1[2827760;2836320],	1	CP008920.1_CAS_Class1-Subtype-I-F_1 (n=1),
Providencia_stuartii	GCA000754345	CP008919		0	Nb_arrays_evidence-level_1=0,Nb_arrays_evidence-level_2=0,Nb_arrays_evidence-level_3=0,Nb_arrays_evidence-level_4=0		0
Providencia_stuartii	GCA000783455	CP031508	CP031508_1[1311015;1311164] (evidence-level=1), CP031508_2[4201823;4202167] (evidence-level=4), CP031508_3[4211134;4211641] (evidence-level=4), CP031508_4[4284453;4284961] (evidence-level=4), CP031508_5[4299628;4299894] (evidence-level=4), CP031508_6[4305840;4306289] (evidence-level=4),	6	Nb_arrays_evidence-level_1=1,Nb_arrays_evidence-level_2=0,Nb_arrays_evidence-level_3=0,Nb_arrays_evidence-level_4=5	CP031508.1_CAS_Class1-Subtype-I-F_1[4202433;4210993],	1	CP031508.1_CAS_Class1-Subtype-I-F_1 (n=1),
Providencia_stuartii	GCA000783455	CP031512		0	Nb_arrays_evidence-level_1=0,Nb_arrays_evidence-level_2=0,Nb_arrays_evidence-level_3=0,Nb_arrays_evidence-level_4=0		0
Providencia_stuartii	GCA000783455	CP031509		0	Nb_arrays_evidence-level_1=0,Nb_arrays_evidence-level_2=0,Nb_arrays_evidence-level_3=0,Nb_arrays_evidence-level_4=0		0
Providencia_stuartii	GCA000783455	CP031510		0	Nb_arrays_evidence-level_1=0,Nb_arrays_evidence-level_2=0,Nb_arrays_evidence-level_3=0,Nb_arrays_evidence-level_4=0		0
Providencia_stuartii	GCA000783455	CP031511		0	Nb_arrays_evidence-level_1=0,Nb_arrays_evidence-level_2=0,Nb_arrays_evidence-level_3=0,Nb_arrays_evidence-level_4=0		0
Providencia_stuartii	GCA001558855	CP014024	CP014024_1[16432;16696] (evidence-level=3), CP014024_2[1446871;1447077] (evidence-level=1), CP014024_3[1468011;1468398] (evidence-level=4), CP014024_4[1541214;1542142] (evidence-level=4), CP014024_5[1551109;1551513] (evidence-level=4),	5	Nb_arrays_evidence-level_1=1,Nb_arrays_evidence-level_2=0,Nb_arrays_evidence-level_3=1,Nb_arrays_evidence-level_4=3	CP014024.2_CAS_Class1-Subtype-I-F_1[1542283;1550843],	1	CP014024.2_CAS_Class1-Subtype-I-F_1 (n=1),
Providencia_stuartii	GCA001888205	CP017054	CP017054_1[112500;112947] (evidence-level=4), CP017054_2[126122;126749] (evidence-level=4), CP017054_3[199451;199838] (evidence-level=4), CP017054_4[218951;219399] (evidence-level=4), CP017054_5[225347;225796] (evidence-level=4), CP017054_6[1636567;1636834] (evidence-level=4),	6	Nb_arrays_evidence-level_1=0,Nb_arrays_evidence-level_2=0,Nb_arrays_evidence-level_3=0,Nb_arrays_evidence-level_4=6	CP017054.1_CAS_Class1-Subtype-I-F_1[117421;125981],	1	CP017054.1_CAS_Class1-Subtype-I-F_1 (n=1),
Providencia_stuartii	GCA001888205	CP017055		0	Nb_arrays_evidence-level_1=0,Nb_arrays_evidence-level_2=0,Nb_arrays_evidence-level_3=0,Nb_arrays_evidence-level_4=0		0
Providencia_stuartii	GCA001888205	CP017056		0	Nb_arrays_evidence-level_1=0,Nb_arrays_evidence-level_2=0,Nb_arrays_evidence-level_3=0,Nb_arrays_evidence-level_4=0		0
Providencia_stuartii	GCA002947315	CP026704	CP026704_1[283410;283557] (evidence-level=1), CP026704_2[3006937;3007040] (evidence-level=1), CP026704_3[3157730;3158135] (evidence-level=4), CP026704_4[3167974;3168542] (evidence-level=4), CP026704_5[3242121;3242688] (evidence-level=4),	5	Nb_arrays_evidence-level_1=2,Nb_arrays_evidence-level_2=0,Nb_arrays_evidence-level_3=0,Nb_arrays_evidence-level_4=3	CP026704.1_CAS_Class1-Subtype-I-F_1[3158401;3167833],	1	CP026704.1_CAS_Class1-Subtype-I-F_1 (n=1),
Providencia_stuartii	GCA002983665	CP027398	CP027398_1[1148259;1148526] (evidence-level=4), CP027398_2[2509285;2509734] (evidence-level=4), CP027398_3[2515682;2516130] (evidence-level=4), CP027398_4[2535243;2535630] (evidence-level=4), CP027398_5[2608331;2608958] (evidence-level=4), CP027398_6[2622133;2622580] (evidence-level=4),	6	Nb_arrays_evidence-level_1=0,Nb_arrays_evidence-level_2=0,Nb_arrays_evidence-level_3=0,Nb_arrays_evidence-level_4=6	CP027398.1_CAS_Class1-Subtype-I-F_1[2609099;2617659],	1	CP027398.1_CAS_Class1-Subtype-I-F_1 (n=1),
Providencia_stuartii	GCA008693805	CP044076	CP044076_1[75566;76193] (evidence-level=4), CP044076_2[94528;95155] (evidence-level=4), CP044076_3[100994;101381] (evidence-level=4), CP044076_4[1484092;1484539] (evidence-level=4), CP044076_5[4321631;4321899] (evidence-level=4), CP044076_6[4335064;4335573] (evidence-level=4),	6	Nb_arrays_evidence-level_1=0,Nb_arrays_evidence-level_2=0,Nb_arrays_evidence-level_3=0,Nb_arrays_evidence-level_4=6	CP044076.1_CAS_Class1-Subtype-I-F_1[4326363;4334923],	1	CP044076.1_CAS_Class1-Subtype-I-F_1 (n=1),
Providencia_stuartii	GCA008693805	CP044075		0	Nb_arrays_evidence-level_1=0,Nb_arrays_evidence-level_2=0,Nb_arrays_evidence-level_3=0,Nb_arrays_evidence-level_4=0		0
Providencia_stuartii	GCA010320365	AP022374	AP022374_1[1728804;1729071] (evidence-level=4), AP022374_2[1742236;1742985] (evidence-level=4), AP022374_3[1815686;1816193] (evidence-level=4), AP022374_4[1833899;1834527] (evidence-level=4), AP022374_5[1840473;1840980] (evidence-level=4), AP022374_6[3205420;3205687] (evidence-level=4),	6	Nb_arrays_evidence-level_1=0,Nb_arrays_evidence-level_2=0,Nb_arrays_evidence-level_3=0,Nb_arrays_evidence-level_4=6	AP022374.1_CAS_Class1-Subtype-I-F_1[1733535;1742095],	1	AP022374.1_CAS_Class1-Subtype-I-F_1 (n=1),
Providencia_stuartii	GCA010320365	AP022377		0	Nb_arrays_evidence-level_1=0,Nb_arrays_evidence-level_2=0,Nb_arrays_evidence-level_3=0,Nb_arrays_evidence-level_4=0		0
Providencia_stuartii	GCA010669105	CP048621	CP048621_1[1397514;1398081] (evidence-level=4), CP048621_2[2823278;2823485] (evidence-level=1), CP048621_3[2830625;2830892] (evidence-level=4), CP048621_4[2849367;2849814] (evidence-level=4), CP048621_5[2922514;2922902] (evidence-level=4), CP048621_6[2974292;2974620] (evidence-level=4),	6	Nb_arrays_evidence-level_1=1,Nb_arrays_evidence-level_2=0,Nb_arrays_evidence-level_3=0,Nb_arrays_evidence-level_4=5	CP048621.1_CAS_Class1-Subtype-I-F_1[2923043;2931603],	1	CP048621.1_CAS_Class1-Subtype-I-F_1 (n=1),
Providencia_stuartii	GCA010669105	CP048622		0	Nb_arrays_evidence-level_1=0,Nb_arrays_evidence-level_2=0,Nb_arrays_evidence-level_3=0,Nb_arrays_evidence-level_4=0		0
Providencia_stuartii	GCA016128115	CP066071	CP066071_1[2730090;2730478] (evidence-level=4), CP066071_2[2743636;2744684] (evidence-level=4), CP066071_3[2817386;2818013] (evidence-level=4), CP066071_4[2838805;2839733] (evidence-level=4), CP066071_5[2846944;2847211] (evidence-level=4), CP066071_6[4260667;4261174] (evidence-level=4),	6	Nb_arrays_evidence-level_1=0,Nb_arrays_evidence-level_2=0,Nb_arrays_evidence-level_3=0,Nb_arrays_evidence-level_4=6	CP066071.1_CAS_Class1-Subtype-I-F_1[2734935;2743495],	1	CP066071.1_CAS_Class1-Subtype-I-F_1 (n=1),
Providencia_stuartii	GCA016128115	CP066072		0	Nb_arrays_evidence-level_1=0,Nb_arrays_evidence-level_2=0,Nb_arrays_evidence-level_3=0,Nb_arrays_evidence-level_4=0		0
Providencia_stuartii	GCA018128385	CP071068	CP071068_1[1464275;1464422] (evidence-level=1), CP071068_2[1477587;1478336] (evidence-level=4), CP071068_3[1551036;1551543] (evidence-level=4), CP071068_4[1569249;1569877] (evidence-level=4), CP071068_5[1575823;1576330] (evidence-level=4), CP071068_6[2955317;2955765] (evidence-level=4),	6	Nb_arrays_evidence-level_1=1,Nb_arrays_evidence-level_2=0,Nb_arrays_evidence-level_3=0,Nb_arrays_evidence-level_4=5	CP071068.1_CAS_Class1-Subtype-I-F_1[1468886;1477446],	1	CP071068.1_CAS_Class1-Subtype-I-F_1 (n=1),
Providencia_stuartii	GCA018128385	CP071069		0	Nb_arrays_evidence-level_1=0,Nb_arrays_evidence-level_2=0,Nb_arrays_evidence-level_3=0,Nb_arrays_evidence-level_4=0		0
Providencia_stuartii	GCA023066315	CP095677		0	Nb_arrays_evidence-level_1=0,Nb_arrays_evidence-level_2=0,Nb_arrays_evidence-level_3=0,Nb_arrays_evidence-level_4=0		0
Providencia_stuartii	GCA023520575	CP097380	CP097380_1[1341077;1341405] (evidence-level=4), CP097380_2[2777725;2777933] (evidence-level=1), CP097380_3[2783881;2784570] (evidence-level=4), CP097380_4[2808481;2808869] (evidence-level=4), CP097380_5[2843439;2843887] (evidence-level=4), CP097380_6[2928538;2929405] (evidence-level=4), CP097380_7[2942579;2943328] (evidence-level=4),	7	Nb_arrays_evidence-level_1=1,Nb_arrays_evidence-level_2=0,Nb_arrays_evidence-level_3=0,Nb_arrays_evidence-level_4=6	CP097380.1_CAS_Class1-Subtype-I-F_1[2929546;2938106],	1	CP097380.1_CAS_Class1-Subtype-I-F_1 (n=1),
Providencia_stuartii	GCA023520575	CP097382		0	Nb_arrays_evidence-level_1=0,Nb_arrays_evidence-level_2=0,Nb_arrays_evidence-level_3=0,Nb_arrays_evidence-level_4=0		0
Providencia_stuartii	GCA023520575	CP097381		0	Nb_arrays_evidence-level_1=0,Nb_arrays_evidence-level_2=0,Nb_arrays_evidence-level_3=0,Nb_arrays_evidence-level_4=0		0
Providencia_stuartii	GCA023547145	CP095443	CP095443_1[2735411;2736217] (evidence-level=4), CP095443_2[2799363;2799634] (evidence-level=4), CP095443_3[2811594;2812101] (evidence-level=4), CP095443_4[2885670;2885747] (evidence-level=1), CP095443_5[2886035;2886243] (evidence-level=1), CP095443_6[4067528;4067647] (evidence-level=1),	6	Nb_arrays_evidence-level_1=3,Nb_arrays_evidence-level_2=0,Nb_arrays_evidence-level_3=0,Nb_arrays_evidence-level_4=3	CP095443.1_CAS_Class1-Subtype-I-F_2[2793102;2799086], CP095443.1_CAS_Class1-Subtype-I-F_1[2736348;2738742],	2	CP095443.1_CAS_Class1-Subtype-I-F_1 (n=1), CP095443.1_CAS_Class1-Subtype-I-F_2 (n=1),
Providencia_stuartii	GCA023547145	CP095444		0	Nb_arrays_evidence-level_1=0,Nb_arrays_evidence-level_2=0,Nb_arrays_evidence-level_3=0,Nb_arrays_evidence-level_4=0		0
Providencia_stuartii	GCA023547145	CP095442		0	Nb_arrays_evidence-level_1=0,Nb_arrays_evidence-level_2=0,Nb_arrays_evidence-level_3=0,Nb_arrays_evidence-level_4=0		0
Providencia_stuartii	GCA023547145	CP095445		0	Nb_arrays_evidence-level_1=0,Nb_arrays_evidence-level_2=0,Nb_arrays_evidence-level_3=0,Nb_arrays_evidence-level_4=0		0
Providencia_stuartii	GCA023970715	CP099526	CP099526_1[1624417;1625523] (evidence-level=4), CP099526_2[1634184;1635592] (evidence-level=4), CP099526_3[3542145;3542251] (evidence-level=1), CP099526_4[3750407;3750521] (evidence-level=1), CP099526_5[3929168;3929279] (evidence-level=1), CP099526_6[4109062;4109168] (evidence-level=1),	6	Nb_arrays_evidence-level_1=4,Nb_arrays_evidence-level_2=0,Nb_arrays_evidence-level_3=0,Nb_arrays_evidence-level_4=2	CP099526.1_CAS_Class1-Subtype-I-F_1[1625690;1634053],	1	CP099526.1_CAS_Class1-Subtype-I-F_1 (n=1),
Providencia_stuartii	GCA023970715	CP099527		0	Nb_arrays_evidence-level_1=0,Nb_arrays_evidence-level_2=0,Nb_arrays_evidence-level_3=0,Nb_arrays_evidence-level_4=0		0
Providencia_stuartii	GCA023970715	CP099528		0	Nb_arrays_evidence-level_1=0,Nb_arrays_evidence-level_2=0,Nb_arrays_evidence-level_3=0,Nb_arrays_evidence-level_4=0		0
Providencia_stuartii	GCA027286025	CP114579	CP114579_1[1386875;1387437] (evidence-level=4), CP114579_2[2736812;2737019] (evidence-level=1), CP114579_3[2744126;2744573] (evidence-level=4), CP114579_4[2765392;2765839] (evidence-level=4), CP114579_5[2838544;2839232] (evidence-level=4), CP114579_6[2848325;2848776] (evidence-level=4),	6	Nb_arrays_evidence-level_1=1,Nb_arrays_evidence-level_2=0,Nb_arrays_evidence-level_3=0,Nb_arrays_evidence-level_4=5	CP114579.1_CAS_Class1-Subtype-I-F_1[2839373;2847933],	1	CP114579.1_CAS_Class1-Subtype-I-F_1 (n=1),
Providencia_stuartii	GCA027286045	CP114580	CP114580_1[1647962;1648367] (evidence-level=4), CP114580_2[1657334;1657722] (evidence-level=4), CP114580_3[1730423;1730870] (evidence-level=4), CP114580_4[1749345;1749612] (evidence-level=4), CP114580_5[1756752;1756959] (evidence-level=1), CP114580_6[3190156;3190723] (evidence-level=4),	6	Nb_arrays_evidence-level_1=1,Nb_arrays_evidence-level_2=0,Nb_arrays_evidence-level_3=0,Nb_arrays_evidence-level_4=5	CP114580.1_CAS_Class1-Subtype-I-F_1[1648633;1657193],	1	CP114580.1_CAS_Class1-Subtype-I-F_1 (n=1),
Providencia_stuartii	GCA027286045	CP114581	CP114581_1[27161;27375] (evidence-level=1),	1	Nb_arrays_evidence-level_1=1,Nb_arrays_evidence-level_2=0,Nb_arrays_evidence-level_3=0,Nb_arrays_evidence-level_4=0		0
Providencia_stuartii	GCA027286065	CP114582	CP114582_1[2686705;2687272] (evidence-level=4), CP114582_2[4120489;4120696] (evidence-level=1), CP114582_3[4127837;4128104] (evidence-level=4), CP114582_4[4146579;4147026] (evidence-level=4), CP114582_5[4219730;4220118] (evidence-level=4), CP114582_6[4271050;4271378] (evidence-level=4),	6	Nb_arrays_evidence-level_1=1,Nb_arrays_evidence-level_2=0,Nb_arrays_evidence-level_3=0,Nb_arrays_evidence-level_4=5	CP114582.1_CAS_Class1-Subtype-I-F_1[4220259;4228819],	1	CP114582.1_CAS_Class1-Subtype-I-F_1 (n=1),
Providencia_stuartii	GCA029277825	CP119540	CP119540_1[2732003;2732930] (evidence-level=4), CP119540_2[2741944;2742090] (evidence-level=1), CP119540_3[2881888;2881964] (evidence-level=1), CP119540_4[2882253;2882940] (evidence-level=4), CP119540_5[4175721;4175840] (evidence-level=1),	5	Nb_arrays_evidence-level_1=3,Nb_arrays_evidence-level_2=0,Nb_arrays_evidence-level_3=0,Nb_arrays_evidence-level_4=2	CP119540.1_CAS_Class1-Subtype-I-F_1[2733061;2741667],	1	CP119540.1_CAS_Class1-Subtype-I-F_1 (n=1),
Providencia_stuartii	GCA029277825	CP119541		0	Nb_arrays_evidence-level_1=0,Nb_arrays_evidence-level_2=0,Nb_arrays_evidence-level_3=0,Nb_arrays_evidence-level_4=0		0
Providencia_stuartii	GCA029277825	CP119545		0	Nb_arrays_evidence-level_1=0,Nb_arrays_evidence-level_2=0,Nb_arrays_evidence-level_3=0,Nb_arrays_evidence-level_4=0		0
Providencia_stuartii	GCA029277825	CP119544		0	Nb_arrays_evidence-level_1=0,Nb_arrays_evidence-level_2=0,Nb_arrays_evidence-level_3=0,Nb_arrays_evidence-level_4=0		0
Providencia_stuartii	GCA029277825	CP119543		0	Nb_arrays_evidence-level_1=0,Nb_arrays_evidence-level_2=0,Nb_arrays_evidence-level_3=0,Nb_arrays_evidence-level_4=0		0
Providencia_stuartii	GCA029277825	CP119542		0	Nb_arrays_evidence-level_1=0,Nb_arrays_evidence-level_2=0,Nb_arrays_evidence-level_3=0,Nb_arrays_evidence-level_4=0		0
Providencia_stuartii	GCA029277985	CP119546	CP119546_1[2732406;2733333] (evidence-level=4), CP119546_2[2742347;2742493] (evidence-level=1), CP119546_3[2882291;2882367] (evidence-level=1), CP119546_4[2882656;2883343] (evidence-level=4), CP119546_5[4176521;4176640] (evidence-level=1),	5	Nb_arrays_evidence-level_1=3,Nb_arrays_evidence-level_2=0,Nb_arrays_evidence-level_3=0,Nb_arrays_evidence-level_4=2	CP119546.1_CAS_Class1-Subtype-I-F_1[2733464;2742070],	1	CP119546.1_CAS_Class1-Subtype-I-F_1 (n=1),
Providencia_stuartii	GCA029277985	CP119547		0	Nb_arrays_evidence-level_1=0,Nb_arrays_evidence-level_2=0,Nb_arrays_evidence-level_3=0,Nb_arrays_evidence-level_4=0		0
Providencia_stuartii	GCA029277985	CP119551		0	Nb_arrays_evidence-level_1=0,Nb_arrays_evidence-level_2=0,Nb_arrays_evidence-level_3=0,Nb_arrays_evidence-level_4=0		0
Providencia_stuartii	GCA029277985	CP119550		0	Nb_arrays_evidence-level_1=0,Nb_arrays_evidence-level_2=0,Nb_arrays_evidence-level_3=0,Nb_arrays_evidence-level_4=0		0
Providencia_stuartii	GCA029277985	CP119549		0	Nb_arrays_evidence-level_1=0,Nb_arrays_evidence-level_2=0,Nb_arrays_evidence-level_3=0,Nb_arrays_evidence-level_4=0		0
Providencia_stuartii	GCA029277985	CP119548		0	Nb_arrays_evidence-level_1=0,Nb_arrays_evidence-level_2=0,Nb_arrays_evidence-level_3=0,Nb_arrays_evidence-level_4=0		0
Providencia_stuartii	GCA029278185	CP119552	CP119552_1[2732406;2733333] (evidence-level=4), CP119552_2[2742347;2742493] (evidence-level=1), CP119552_3[2882291;2882367] (evidence-level=1), CP119552_4[2882656;2883343] (evidence-level=4), CP119552_5[4176125;4176244] (evidence-level=1),	5	Nb_arrays_evidence-level_1=3,Nb_arrays_evidence-level_2=0,Nb_arrays_evidence-level_3=0,Nb_arrays_evidence-level_4=2	CP119552.1_CAS_Class1-Subtype-I-F_1[2733464;2742070],	1	CP119552.1_CAS_Class1-Subtype-I-F_1 (n=1),
Providencia_stuartii	GCA029278185	CP119553		0	Nb_arrays_evidence-level_1=0,Nb_arrays_evidence-level_2=0,Nb_arrays_evidence-level_3=0,Nb_arrays_evidence-level_4=0		0
Providencia_stuartii	GCA029278185	CP119558		0	Nb_arrays_evidence-level_1=0,Nb_arrays_evidence-level_2=0,Nb_arrays_evidence-level_3=0,Nb_arrays_evidence-level_4=0		0
Providencia_stuartii	GCA029278185	CP119557		0	Nb_arrays_evidence-level_1=0,Nb_arrays_evidence-level_2=0,Nb_arrays_evidence-level_3=0,Nb_arrays_evidence-level_4=0		0
Providencia_stuartii	GCA029278185	CP119556		0	Nb_arrays_evidence-level_1=0,Nb_arrays_evidence-level_2=0,Nb_arrays_evidence-level_3=0,Nb_arrays_evidence-level_4=0		0
Providencia_stuartii	GCA029278185	CP119555		0	Nb_arrays_evidence-level_1=0,Nb_arrays_evidence-level_2=0,Nb_arrays_evidence-level_3=0,Nb_arrays_evidence-level_4=0		0
Providencia_stuartii	GCA029278185	CP119554		0	Nb_arrays_evidence-level_1=0,Nb_arrays_evidence-level_2=0,Nb_arrays_evidence-level_3=0,Nb_arrays_evidence-level_4=0		0
Providencia_stuartii	GCA030179155	CP109733	CP109733_1[898707;899214] (evidence-level=4), CP109733_2[905160;905788] (evidence-level=4), CP109733_3[923493;924000] (evidence-level=4), CP109733_4[996701;997450] (evidence-level=4), CP109733_5[1010615;1010882] (evidence-level=4), CP109733_6[4022672;4023120] (evidence-level=4),	6	Nb_arrays_evidence-level_1=0,Nb_arrays_evidence-level_2=0,Nb_arrays_evidence-level_3=0,Nb_arrays_evidence-level_4=6	CP109733.1_CAS_Class1-Subtype-I-F_1[997591;1006151],	1	CP109733.1_CAS_Class1-Subtype-I-F_1 (n=1),
Providencia_stuartii	GCA030179155	CP109734		0	Nb_arrays_evidence-level_1=0,Nb_arrays_evidence-level_2=0,Nb_arrays_evidence-level_3=0,Nb_arrays_evidence-level_4=0		0
Providencia_stuartii	GCA035747985	CP142095	CP142095_1[1296551;1296818] (evidence-level=4), CP142095_2[2674116;2674443] (evidence-level=4), CP142095_3[2680389;2680536] (evidence-level=1), CP142095_4[2785211;2785659] (evidence-level=4), CP142095_5[2798823;2799330] (evidence-level=4),	5	Nb_arrays_evidence-level_1=1,Nb_arrays_evidence-level_2=0,Nb_arrays_evidence-level_3=0,Nb_arrays_evidence-level_4=4	CP142095.1_CAS_Class1-Subtype-I-F_1[2785800;2794360],	1	CP142095.1_CAS_Class1-Subtype-I-F_1 (n=1),
Providencia_stuartii	GCA035747985	CP142096		0	Nb_arrays_evidence-level_1=0,Nb_arrays_evidence-level_2=0,Nb_arrays_evidence-level_3=0,Nb_arrays_evidence-level_4=0		0
Providencia_stuartii	GCA038069215	CP155463	CP155463_1[1646658;1647063] (evidence-level=4), CP155463_2[1656030;1656418] (evidence-level=4), CP155463_3[1729119;1729566] (evidence-level=4), CP155463_4[1748041;1748308] (evidence-level=4), CP155463_5[1755448;1755655] (evidence-level=1), CP155463_6[3142489;3143056] (evidence-level=4),	6	Nb_arrays_evidence-level_1=1,Nb_arrays_evidence-level_2=0,Nb_arrays_evidence-level_3=0,Nb_arrays_evidence-level_4=5	CP155463.1_CAS_Class1-Subtype-I-F_1[1647329;1655889],	1	CP155463.1_CAS_Class1-Subtype-I-F_1 (n=1),
Providencia_stuartii	GCA038069215	CP155464	CP155464_1[27161;27375] (evidence-level=1),	1	Nb_arrays_evidence-level_1=1,Nb_arrays_evidence-level_2=0,Nb_arrays_evidence-level_3=0,Nb_arrays_evidence-level_4=0		0
Providencia_stuartii	GCA042165595	CP174022	CP174022_1[1646659;1647064] (evidence-level=4), CP174022_2[1656031;1656419] (evidence-level=4), CP174022_3[1729120;1729567] (evidence-level=4), CP174022_4[1748042;1748309] (evidence-level=4), CP174022_5[1755449;1755656] (evidence-level=1), CP174022_6[3142492;3143059] (evidence-level=4),	6	Nb_arrays_evidence-level_1=1,Nb_arrays_evidence-level_2=0,Nb_arrays_evidence-level_3=0,Nb_arrays_evidence-level_4=5	CP174022.1_CAS_Class1-Subtype-I-F_1[1647330;1655890],	1	CP174022.1_CAS_Class1-Subtype-I-F_1 (n=1),
Providencia_stuartii	GCA042165595	CP174023	CP174023_1[27161;27375] (evidence-level=1),	1	Nb_arrays_evidence-level_1=1,Nb_arrays_evidence-level_2=0,Nb_arrays_evidence-level_3=0,Nb_arrays_evidence-level_4=0		0
Providencia_stuartii	GCA042165595	CP174024		0	Nb_arrays_evidence-level_1=0,Nb_arrays_evidence-level_2=0,Nb_arrays_evidence-level_3=0,Nb_arrays_evidence-level_4=0		0
Providencia_stuartii	GCA046116575	CP175958	CP175958_1[1382211;1382354] (evidence-level=1), CP175958_2[2735106;2735433] (evidence-level=4), CP175958_3[2741378;2741526] (evidence-level=1), CP175958_4[2846122;2846449] (evidence-level=4), CP175958_5[2859614;2860121] (evidence-level=4), CP175958_6[3028223;3028326] (evidence-level=1), CP175958_7[3870167;3870296] (evidence-level=1),	7	Nb_arrays_evidence-level_1=4,Nb_arrays_evidence-level_2=0,Nb_arrays_evidence-level_3=0,Nb_arrays_evidence-level_4=3	CP175958.1_CAS_Class1-Subtype-I-F_1[2846590;2855150],	1	CP175958.1_CAS_Class1-Subtype-I-F_1 (n=1),
Providencia_stuartii	GCA046116575	CP175959		0	Nb_arrays_evidence-level_1=0,Nb_arrays_evidence-level_2=0,Nb_arrays_evidence-level_3=0,Nb_arrays_evidence-level_4=0		0
Providencia_stuartii	GCA046116575	CP175960		0	Nb_arrays_evidence-level_1=0,Nb_arrays_evidence-level_2=0,Nb_arrays_evidence-level_3=0,Nb_arrays_evidence-level_4=0		0
Providencia_stuartii	GCA050158205	CP181870	CP181870_1[1567873;1568740] (evidence-level=4), CP181870_2[2954650;2955037] (evidence-level=4), CP181870_3[2960878;2961085] (evidence-level=1), CP181870_4[2980298;2980866] (evidence-level=4), CP181870_5[3053740;3054368] (evidence-level=4), CP181870_6[3067584;3068031] (evidence-level=4),	6	Nb_arrays_evidence-level_1=1,Nb_arrays_evidence-level_2=0,Nb_arrays_evidence-level_3=0,Nb_arrays_evidence-level_4=5	CP181870.1_CAS_Class1-Subtype-I-F_1[3054509;3063069],	1	CP181870.1_CAS_Class1-Subtype-I-F_1 (n=1),
Providencia_stuartii	GCA050158205	CP181871		0	Nb_arrays_evidence-level_1=0,Nb_arrays_evidence-level_2=0,Nb_arrays_evidence-level_3=0,Nb_arrays_evidence-level_4=0		0
Providencia_stuartii	GCA051549715	CP196137	CP196137_1[2078397;2078844] (evidence-level=4), CP196137_2[2092060;2092688] (evidence-level=4), CP196137_3[2165562;2166130] (evidence-level=4), CP196137_4[2184618;2184825] (evidence-level=1), CP196137_5[2190666;2191053] (evidence-level=4), CP196137_6[3576251;3577118] (evidence-level=4),	6	Nb_arrays_evidence-level_1=1,Nb_arrays_evidence-level_2=0,Nb_arrays_evidence-level_3=0,Nb_arrays_evidence-level_4=5	CP196137.1_CAS_Class1-Subtype-I-F_1[2083359;2091919],	1	CP196137.1_CAS_Class1-Subtype-I-F_1 (n=1),
Providencia_stuartii	GCA051549715	CP196138		0	Nb_arrays_evidence-level_1=0,Nb_arrays_evidence-level_2=0,Nb_arrays_evidence-level_3=0,Nb_arrays_evidence-level_4=0		0
Providencia_stuartii	GCA963855485	OY979117	OY979117_1[1485930;1486378] (evidence-level=4), OY979117_2[2862808;2863315] (evidence-level=4), OY979117_3[2869261;2869889] (evidence-level=4), OY979117_4[2887595;2888102] (evidence-level=4), OY979117_5[2960803;2961552] (evidence-level=4), OY979117_6[2974717;2974864] (evidence-level=1),	6	Nb_arrays_evidence-level_1=1,Nb_arrays_evidence-level_2=0,Nb_arrays_evidence-level_3=0,Nb_arrays_evidence-level_4=5	OY979117.1_CAS_Class1-Subtype-I-F_1[2961693;2970253],	1	OY979117.1_CAS_Class1-Subtype-I-F_1 (n=1),
Providencia_stuartii	GCA963855485	OY979118		0	Nb_arrays_evidence-level_1=0,Nb_arrays_evidence-level_2=0,Nb_arrays_evidence-level_3=0,Nb_arrays_evidence-level_4=0		0
Providencia_stuartii	GCA963855525	OY979223	OY979223_1[1485932;1486380] (evidence-level=4), OY979223_2[2865338;2865845] (evidence-level=4), OY979223_3[2871791;2872419] (evidence-level=4), OY979223_4[2890125;2890632] (evidence-level=4), OY979223_5[2963331;2964080] (evidence-level=4), OY979223_6[2977245;2977392] (evidence-level=1),	6	Nb_arrays_evidence-level_1=1,Nb_arrays_evidence-level_2=0,Nb_arrays_evidence-level_3=0,Nb_arrays_evidence-level_4=5	OY979223.1_CAS_Class1-Subtype-I-F_1[2964221;2972781],	1	OY979223.1_CAS_Class1-Subtype-I-F_1 (n=1),
Providencia_stuartii	GCA963855525	OY979224		0	Nb_arrays_evidence-level_1=0,Nb_arrays_evidence-level_2=0,Nb_arrays_evidence-level_3=0,Nb_arrays_evidence-level_4=0		0
Providencia_stuartii	GCA963855525	OY979225		0	Nb_arrays_evidence-level_1=0,Nb_arrays_evidence-level_2=0,Nb_arrays_evidence-level_3=0,Nb_arrays_evidence-level_4=0		0

## Sheet: 3b-Crisprs_REPORT
Supplementary Data 3b CRISPR Locus Report: Array Composition and Spacer Content in Providencia strains.
species	ref_id	Strain	Sequence	Sequence_basename	Duplicated_Spacers	CRISPR_Id	CRISPR_Start	CRISPR_End	CRISPR_Length	Potential_Orientation (AT%)	CRISPRDirection	Consensus_Repeat	Repeat_ID (CRISPRdb)	Nb_CRISPRs_with_same_Repeat (CRISPRdb)	Repeat_Length	Spacers_Nb	Mean_size_Spacers	Standard_Deviation_Spacers	Nb_Repeats_matching_Consensus	Ratio_Repeats_match/TotalRepeat	Conservation_Repeats (% identity)	EBcons_Repeats	Conservation_Spacers (% identity)	EBcons_Spacers	Repeat_Length_plus_mean_size_Spacers	Ratio_Repeat/mean_Spacers_Length	CRISPR_found_in_DB (if sequence IDs are similar)	Evidence_Level
Providencia_rettgeri	GCA000314835	Providencia rettgeri Dmel1 chromosome, whole genome shotgun sequence	CM001774.1	CM001774	0	CM001774_1	124729	124946	217	Forward	Unknown	GGTGAACGCTGCCACGGCGAAGACCGTCATGGTCGTGGACATGGTGA	Unknown	0	47	2	38.5	2.12132	1	0.333333	65.9574	68.7389	50	53.75	85.5	1.22078	0	1
Providencia_rettgeri	GCA000314835	Providencia rettgeri Dmel1 chromosome, whole genome shotgun sequence	CM001774.1	CM001774	0	CM001774_2	631975	632097	122	Reverse	Unknown	GCGTTGGCTGCACTCGGTTACCCAAGTCACATACT	Unknown	0	35	1	53	0	1	0.5	97.1429	97.1429	100	100	88	0.660377	0	1
Providencia_rettgeri	GCA000314835	Providencia rettgeri Dmel1 chromosome, whole genome shotgun sequence	CM001774.1	CM001774	0	CM001774_3	3420836	3420936	100	Forward	Unknown	TCAAATAGTTCAGTTTGTGGCTAG	Unknown	0	24	1	53	0	1	0.5	91.6667	91.6667	100	100	77	0.45283	0	1
Providencia_rettgeri	GCA000314835	Providencia rettgeri Dmel1 chromosome, whole genome shotgun sequence	CM001774.1	CM001774	0	CM001774_4	3637824	3637984	160	Unknown	Unknown	CCTTAACGCCGTCGCGTTGTTGGCTACATTCGCCAACCCTAGTCACATACTT	Unknown	0	52	1	57	0	1	0.5	98.0769	98.0769	100	100	109	0.912281	0	1
Providencia_rettgeri	GCA000314835	Providencia rettgeri Dmel1 chromosome, whole genome shotgun sequence	CM001774.1	CM001774	0	CM001774_5	4047080	4047393	313	Unknown	Unknown	AATGGTGGTAATGGCGGCAATGG	Unknown	0	23	6	25.5	12.7867	0	0	39.1304	37.1682	6.12245	29.8633	48.5	0.901961	0	2
Providencia_rettgeri	GCA001874625	Providencia rettgeri strain RB151, complete genome	CP017671.1	CP017671	0	CP017671_1	1691416	1692406	990	Forward	Unknown	GTTCACTGCCATGCAGGCAGCTTAGAAA	Unknown	0	28	16	32.1875	0.403113	6	0.352941	82.1429	90.1966	0	0	60.1875	0.869903	0	4
Providencia_rettgeri	GCA001874625	Providencia rettgeri strain RB151, complete genome	CP017671.1	CP017671	0	CP017671_2	1701043	1701671	628	Forward	Unknown	GTTCACTGCCGTATAGGCAGCTTAGAAA	Unknown	0	28	10	32.1	0.316228	9	0.818182	82.1429	92.1518	0	0	60.1	0.872274	0	4
Providencia_rettgeri	GCA001874625	Providencia rettgeri strain RB151, complete genome	CP017671.1	CP017671	0	CP017671_3	3999417	3999516	99	Forward	Unknown	AGGAGCATACAAAAGTATGTGACT	Unknown	0	24	1	52	0	2	1	100	100	100	100	76	0.461538	0	1
Providencia_rettgeri	GCA002984195	Providencia rettgeri strain FDAARGOS_330 chromosome, complete genome	CP027418.1	CP027418	0	CP027418_1	668534	668633	99	Forward	Unknown	AGGAGCATACAAAAGTATGTGACT	Unknown	0	24	1	52	0	2	1	100	100	100	100	76	0.461538	0	1
Providencia_rettgeri	GCA002984195	Providencia rettgeri strain FDAARGOS_330 chromosome, complete genome	CP027418.1	CP027418	0	CP027418_2	3103461	3104451	990	Forward	Unknown	GTTCACTGCCATGCAGGCAGCTTAGAAA	Unknown	0	28	16	32.1875	0.403113	6	0.352941	82.1429	90.1966	0	0	60.1875	0.869903	0	4
Providencia_rettgeri	GCA002984195	Providencia rettgeri strain FDAARGOS_330 chromosome, complete genome	CP027418.1	CP027418	0	CP027418_3	3113089	3113837	748	Forward	Unknown	GTTCACTGCCGTATAGGCAGCTTAGAAA	Unknown	0	28	12	32.0833	0.288675	11	0.846154	82.1429	93.0135	0	0	60.0833	0.872727	0	4
Providencia_rettgeri	GCA002984195	Providencia rettgeri strain FDAARGOS_330 chromosome, complete genome	CP027418.1	CP027418	0	CP027418_4	3945245	3945355	110	Reverse	Unknown	GCTATGCTTTTTGACGGCATAGGG	Unknown	0	24	2	19.5	2.12132	1	0.333333	62.5	65.5639	42.8571	50	43.5	1.23077	0	1
Providencia_rettgeri	GCA003204135	Providencia rettgeri strain AR_0082 chromosome, complete genome	CP029736.1	CP029736	0	CP029736_1	126001	126314	313	Unknown	Unknown	AATGGTGGTAATGGCGGCAATGG	Unknown	0	23	6	25.5	12.7867	0	0	39.1304	37.1682	6.12245	29.8633	48.5	0.901961	0	2
Providencia_rettgeri	GCA003204135	Providencia rettgeri strain AR_0082 chromosome, complete genome	CP029736.1	CP029736	0	CP029736_2	1324579	1324678	99	Forward	Unknown	GTGTTGGCTACGTTTAGCTACTC	Unknown	0	23	1	54	0	1	0.5	95.6522	95.6522	100	100	77	0.425926	0	1
Providencia_rettgeri	GCA003204135	Providencia rettgeri strain AR_0082 chromosome, complete genome	CP029736.1	CP029736	0	CP029736_3	4021957	4022120	163	Reverse	Unknown	TTGTTGGCTACATTCGCCAACCCTAGTCACATACTTGTGTATGCTCCTAGGGATT	Unknown	0	55	1	54	0	2	1	100	100	100	100	109	1.01852	0	1
Providencia_rettgeri	GCA010318885	Providencia rettgeri BML2496 DNA, complete genome	AP022371.1	AP022371	0	AP022371_1	1142008	1142138	130	Unknown	Unknown	AGTCACTCGGGTCACATATTTATGTATGCTCCCCGAGCTGCCTT	Unknown	0	44	1	43	0	2	1	100	100	100	100	87	1.02326	0	1
Providencia_rettgeri	GCA010318885	Providencia rettgeri BML2496 DNA, complete genome	AP022371.1	AP022371	0	AP022371_2	1417872	1417982	110	Reverse	Unknown	AAGAAAAGCATCATAAAAAACAGTTGAAAAATCACGCCATA	Unknown	0	41	1	29	0	1	0.5	97.561	97.561	100	100	70	1.41379	0	1
Providencia_rettgeri	GCA010318885	Providencia rettgeri BML2496 DNA, complete genome	AP022371.1	AP022371	0	AP022371_3	1484213	1486941	2728	Forward	Unknown	GTTCACTGCCGTATAGGCAGCTTAGAAA	Unknown	0	28	45	32.0222	0.149071	45	0.978261	96.4286	99.4604	0	0	60.0222	0.874393	0	4
Providencia_rettgeri	GCA010318885	Providencia rettgeri BML2496 DNA, complete genome	AP022371.1	AP022371	0	AP022371_4	1495637	1497645	2008	Forward	Unknown	GTTCACCGCCACACAGGCGGCTTAGAAA	Unknown	0	28	33	32.0303	0.174078	32	0.941176	67.8571	93.8468	0	0	60.0303	0.874172	0	4
Providencia_rettgeri	GCA010319105	Providencia rettgeri BML2526 DNA, complete genome	AP022372.1	AP022372	0	AP022372_1	2521386	2521510	124	Forward	Unknown	CTTAGTCACATACCGATGTATGCTCCTACATTTTCTTCATATTTTGAG	Unknown	0	48	1	29	0	1	0.5	97.9167	97.9167	100	100	77	1.65517	0	1
Providencia_rettgeri	GCA010319405	Providencia rettgeri BML2576 DNA, complete genome	AP022375.1	AP022375	0	AP022375_1	1278951	1279075	124	Forward	Unknown	CTTAGTCACATACCGATGTATGCTCCTACATTTTCTTCATATTTTGAG	Unknown	0	48	1	29	0	1	0.5	97.9167	97.9167	100	100	77	1.65517	0	1
Providencia_rettgeri	GCA010320145	Providencia rettgeri BML2531 DNA, complete genome	AP022373.1	AP022373	0	AP022373_1	1243565	1243721	156	Forward	Unknown	TATGTGACTAGGGTTGGCGAATGCAGCCAACAACGCTACGGCGTTAAGG	Unknown	0	49	1	59	0	1	0.5	97.9592	97.9592	100	100	108	0.830508	0	1
Providencia_rettgeri	GCA010320145	Providencia rettgeri BML2531 plasmid: pBML2531 DNA, complete genome	AP022376.1	AP022376	0	AP022376_1	10457	10590	133	Forward	Unknown	TGGCTGTTATCTGATATGGTTAATCTAGACACTTGACAC	Unknown	0	39	1	56	0	1	0.5	97.4359	97.4359	100	100	95	0.696429	0	1
Providencia_rettgeri	GCA013255915	Providencia rettgeri strain YPR31 chromosome, complete genome	CP053896.1	CP053896	0	CP053896_1	1187168	1187371	203	Reverse	Unknown	GTTGTTGGCTGCGTGCTCTCACCTTAGTCACATACTGATGTATGCTCCTA	Unknown	0	50	1	104	0	1	0.5	96	96	100	45.8333	154	0.480769	0	1
Providencia_rettgeri	GCA013255915	Providencia rettgeri strain YPR31 plasmid pYPR31, complete sequence	CP053897.1	CP053897	0	CP053897_1	131433	131905	472	Forward	Unknown	AAAGGTCGTCGTTGGTGCAGTAT	Unknown	0	23	7	41.2857	9.14174	1	0.125	69.5652	73.5957	15.6863	13.1798	64.2857	0.557093	0	3
Providencia_rettgeri	GCA013283975	Providencia rettgeri strain HH18 chromosome, complete genome	CP054158.1	CP054158	0	CP054158_1	379116	379214	98	Forward	Unknown	AGGAGCATACAAAAGTATGTGACT	Unknown	0	24	1	51	0	2	1	100	100	100	100	75	0.470588	0	1
Providencia_rettgeri	GCA013283975	Providencia rettgeri strain HH18 chromosome, complete genome	CP054158.1	CP054158	0	CP054158_2	3047528	3047600	72	Reverse	Unknown	TACTTTTGTATGCTCCTTGGGATA	Unknown	0	24	1	25	0	1	0.5	95.8333	95.8333	100	100	49	0.96	0	1
Providencia_rettgeri	GCA013283975	Providencia rettgeri strain HH18 chromosome, complete genome	CP054158.1	CP054158	0	CP054158_3	4105905	4106533	628	Reverse	Unknown	TTTCTAAGCTGCCTATACGGCAGTGAAC	Unknown	0	28	10	32.1	0.316228	9	0.818182	82.1429	92.1518	0	0	60.1	0.872274	0	4
Providencia_rettgeri	GCA013283975	Providencia rettgeri strain HH18 chromosome, complete genome	CP054158.1	CP054158	0	CP054158_4	4115177	4116163	986	Reverse	Unknown	TTTCTAAGCTGCCTGTATGGCAGTGAAC	Unknown	0	28	16	31.9375	0.25	13	0.764706	82.1429	92.2746	0	0	59.9375	0.876712	0	4
Providencia_rettgeri	GCA013423885	Providencia rettgeri strain G0519 chromosome, complete genome	CP058958.1	CP058958	0	CP058958_1	1708801	1708946	145	Forward	Unknown	TATGCCCGTCATACTTCGAACCGCAGCGTTGTTACCTGCGCTCAGC	Unknown	0	46	1	54	0	1	0.5	97.8261	97.8261	100	100	100	0.851852	0	1
Providencia_rettgeri	GCA013423885	Providencia rettgeri strain G0519 chromosome, complete genome	CP058958.1	CP058958	0	CP058958_2	2961112	2961222	110	Forward	Unknown	TATGGCGTGGTTTTTCAACTGTTTTTTATGATGCTTTTCTT	Unknown	0	41	1	29	0	1	0.5	97.561	97.561	100	100	70	1.41379	0	1
Providencia_rettgeri	GCA013694385	Providencia rettgeri strain PROV275 chromosome, complete genome	CP059298.1	CP059298	0	CP059298_1	2032030	2032136	106	Reverse	Unknown	GGGTCACATACTTGTGTATGCTCCCCAAA	Unknown	0	29	1	49	0	2	1	100	100	100	100	78	0.591837	0	1
Providencia_rettgeri	GCA013694385	Providencia rettgeri strain PROV275 chromosome, complete genome	CP059298.1	CP059298	0	CP059298_2	2720883	2720960	77	Forward	Unknown	AAGAGATTAATAAAAACCTTCTA	Unknown	0	23	1	32	0	1	0.5	95.6522	95.6522	100	100	55	0.71875	0	1
Providencia_rettgeri	GCA013702025	Providencia rettgeri strain PROV002 chromosome, complete genome	CP059345.1	CP059345	0	CP059345_1	1794356	1794504	148	Forward	Unknown	AGTTCACTGCCGTACAGGCAGCTTAGAAA	Unknown	0	29	2	31	0	2	0.666667	96.5517	96.8335	25.8065	25.8065	60	0.935484	0	1
Providencia_rettgeri	GCA013702245	Providencia rettgeri strain PROV087 chromosome, complete genome	CP059347.1	CP059347	0	CP059347_1	1075006	1075149	143	Reverse	Unknown	CTATTTAGAAATTTAATTATTGGTCATATTTCGGTTATTTGG	Unknown	0	42	1	60	0	2	1	100	100	100	100	102	0.7	0	1
Providencia_rettgeri	GCA013702245	Providencia rettgeri strain PROV087 chromosome, complete genome	CP059347.1	CP059347	0	CP059347_2	2944492	2945298	806	Reverse	Unknown	TTTCTAAGCCGCCTGTATGGCGGTGAAC	Unknown	0	28	13	31.9231	0.640513	8	0.571429	89.2857	93.9902	0	0	59.9231	0.877108	0	4
Providencia_rettgeri	GCA013702245	Providencia rettgeri strain PROV087 chromosome, complete genome	CP059347.1	CP059347	0	CP059347_3	2956865	2957018	153	Reverse	Unknown	GCTGATTTCTAAGCTGCCTGTGTGGCAGTGAACT	Unknown	0	34	2	26	0	2	0.666667	82.3529	83.7948	23.0769	23.0769	60	1.30769	0	1
Providencia_rettgeri	GCA013702245	Providencia rettgeri strain PROV087 chromosome, complete genome	CP059347.1	CP059347	0	CP059347_4	3578700	3578826	126	Forward	Unknown	TGGTCGTGATCATGGCCGTGATGGT	Unknown	0	25	2	26	12.7279	0	0	40	44.9022	28.5714	54.2857	51	0.961538	0	1
Providencia_rettgeri	GCA013702245	Providencia rettgeri strain PROV087 chromosome, complete genome	CP059347.1	CP059347	0	CP059347_5	3617053	3617152	99	Forward	Unknown	AGGAGCATACACCAGTATGTGACT	Unknown	0	24	1	52	0	2	1	100	100	100	100	76	0.461538	0	1
Providencia_rettgeri	GCA013702245	Providencia rettgeri strain PROV087 chromosome, complete genome	CP059347.1	CP059347	0	CP059347_6	3836325	3836438	113	Reverse	Unknown	TAGCCAACACCGCTACAGCTCGAAGGATGACGAAAATT	Unknown	0	38	1	38	0	2	1	100	100	100	100	76	1	0	1
Providencia_rettgeri	GCA013702265	Providencia rettgeri strain PROV023 chromosome, complete genome	CP059348.1	CP059348	0	CP059348_1	292498	292628	130	Reverse	Unknown	AGAGCATTGGAATGCTTAGGCAACTTGAGTTATTTAGAATAT	Unknown	0	42	1	47	0	1	0.5	97.619	97.619	100	100	89	0.893617	0	1
Providencia_rettgeri	GCA013702265	Providencia rettgeri strain PROV023 chromosome, complete genome	CP059348.1	CP059348	0	CP059348_2	2921436	2921535	99	Reverse	Unknown	CACAGCGTGAAATATGAAGAAAAA	Unknown	0	24	1	52	0	1	0.5	95.8333	95.8333	100	100	76	0.461538	0	1
Providencia_rettgeri	GCA013702265	Providencia rettgeri strain PROV023 chromosome, complete genome	CP059348.1	CP059348	0	CP059348_3	3839520	3839637	117	Unknown	Unknown	CCTATCACGCGAAGAGTGACGAAAAATTA	Unknown	0	29	1	60	0	2	1	100	100	100	100	89	0.483333	0	1
Providencia_rettgeri	GCA014394705	Providencia rettgeri strain YPR25 chromosome, complete genome	CP060726.1	CP060726	0	CP060726_1	1187168	1187371	203	Reverse	Unknown	GTTGTTGGCTGCGTGCTCTCACCTTAGTCACATACTGATGTATGCTCCTA	Unknown	0	50	1	104	0	1	0.5	96	96	100	45.8333	154	0.480769	0	1
Providencia_rettgeri	GCA014394705	Providencia rettgeri strain YPR25 plasmid pYPR25-1, complete sequence	CP060727.1	CP060727	0	CP060727_1	131433	131905	472	Forward	Unknown	AAAGGTCGTCGTTGGTGCAGTAT	Unknown	0	23	7	41.2857	9.14174	1	0.125	69.5652	73.5957	15.6863	13.1798	64.2857	0.557093	0	3
Providencia_rettgeri	GCA014394705	Providencia rettgeri strain YPR25 plasmid pYPR25-2, complete sequence	CP060728.1	CP060728	0	CP060728_1	21725	21868	143	Reverse	Unknown	CCTAGTTCCCAACTATTTTGTCA	Unknown	0	23	2	37.5	6.36396	1	0.333333	86.9565	88.0222	33.3333	44.0476	60.5	0.613333	0	1
Providencia_rettgeri	GCA014489375	Providencia rettgeri strain FZB001 chromosome	CP060821.1	CP060821	0	CP060821_1	576569	576659	90	Unknown	Unknown	GCTACAACTTGAATTATGAAGAATATAG	Unknown	0	28	1	35	0	1	0.5	96.4286	96.4286	100	100	63	0.8	0	1
Providencia_rettgeri	GCA014489375	Providencia rettgeri strain FZB001 chromosome	CP060821.1	CP060821	0	CP060821_2	2885525	2885655	130	Unknown	Unknown	AGTCACTCGGGTCACATATTTATGTATGCTCCCCGAGCTGCCTT	Unknown	0	44	1	43	0	2	1	100	100	100	100	87	1.02326	0	1
Providencia_rettgeri	GCA014489375	Providencia rettgeri strain FZB001 chromosome	CP060821.1	CP060821	0	CP060821_3	3304136	3304644	508	Forward	Unknown	GTTCACTGCCGTATAGGCAGCTTAGAAA	Unknown	0	28	8	32.125	0.353553	7	0.777778	92.8571	96.4053	0	0	60.125	0.871595	0	4
Providencia_rettgeri	GCA014489375	Providencia rettgeri strain FZB001 chromosome	CP060821.1	CP060821	0	CP060821_4	3313329	3313716	387	Forward	Unknown	GTTCACCGCCACACAGGCGGCTTAGAAA	Unknown	0	28	6	32	0	5	0.714286	67.8571	80.9819	0	0	60	0.875	0	4
Providencia_rettgeri	GCA015571575	Providencia rettgeri strain Res13-Sevr-LER2-35 chromosome, complete genome	CP062821.1	CP062821	0	CP062821_1	645934	646067	133	Forward	Unknown	TCGTCATATTTCAAACCGTGGCGGTGTTAGCTGCTCTC	Unknown	0	38	1	58	0	1	0.5	97.3684	97.3684	100	100	96	0.655172	0	1
Providencia_rettgeri	GCA015571575	Providencia rettgeri strain Res13-Sevr-LER2-35 chromosome, complete genome	CP062821.1	CP062821	0	CP062821_2	976039	976182	143	Reverse	Unknown	CTATTTAGAAATTTAATTATTGGTCATATTTCGGTTATTTGG	Unknown	0	42	1	60	0	2	1	100	100	100	100	102	0.7	0	1
Providencia_rettgeri	GCA015571575	Providencia rettgeri strain Res13-Sevr-LER2-35 chromosome, complete genome	CP062821.1	CP062821	0	CP062821_3	3232176	3232280	104	Unknown	Unknown	AGCCAACACAGCCACGGCGCAAAATATGACGAAAAAATAA	Unknown	0	40	1	25	0	2	1	100	100	100	100	65	1.6	0	1
Providencia_rettgeri	GCA016406205	Providencia rettgeri strain R39 chromosome, complete genome	CP066315.1	CP066315	0	CP066315_1	1663497	1663884	387	Forward	Unknown	GTTCACTGCCATACAGGCAGCTTAGAAA	Unknown	0	28	6	32	0	4	0.571429	82.1429	88.465	0	0	60	0.875	0	4
Providencia_rettgeri	GCA016406205	Providencia rettgeri strain R39 chromosome, complete genome	CP066315.1	CP066315	0	CP066315_2	1672522	1673810	1288	Forward	Unknown	GTTCACTGCCGTATAGGCAGCTTAGAAA	Unknown	0	28	21	32.0476	0.218218	21	0.954545	92.8571	98.0945	0	0	60.0476	0.8737	0	4
Providencia_rettgeri	GCA016406205	Providencia rettgeri strain R39 chromosome, complete genome	CP066315.1	CP066315	0	CP066315_3	2763223	2763295	72	Forward	Unknown	TATCCCAAGGAGCCTACAAAAGTA	Unknown	0	24	1	25	0	1	0.5	95.8333	95.8333	100	100	49	0.96	0	1
Providencia_rettgeri	GCA016406205	Providencia rettgeri strain R39 chromosome, complete genome	CP066315.1	CP066315	0	CP066315_4	2990988	2991098	110	Reverse	Unknown	GCTATGCTTTTTGACGGCATAGGG	Unknown	0	24	2	19.5	2.12132	1	0.333333	62.5	65.5639	42.8571	50	43.5	1.23077	0	1
Providencia_rettgeri	GCA016406205	Providencia rettgeri strain R39 chromosome, complete genome	CP066315.1	CP066315	0	CP066315_5	3746809	3746908	99	Forward	Unknown	AGGAGCATACAAAAGTATGTGACT	Unknown	0	24	1	52	0	2	1	100	100	100	100	76	0.461538	0	1
Providencia_rettgeri	GCA018771265	Providencia rettgeri strain W986 chromosome, complete genome	CP076258.1	CP076258	0	CP076258_1	1665577	1665964	387	Forward	Unknown	GTTCACTGCCATACAGGCAGCTTAGAAA	Unknown	0	28	6	32	0	4	0.571429	82.1429	88.465	0	0	60	0.875	0	4
Providencia_rettgeri	GCA018771265	Providencia rettgeri strain W986 chromosome, complete genome	CP076258.1	CP076258	0	CP076258_2	1674602	1675890	1288	Forward	Unknown	GTTCACTGCCGTATAGGCAGCTTAGAAA	Unknown	0	28	21	32.0476	0.218218	21	0.954545	92.8571	98.0945	0	0	60.0476	0.8737	0	4
Providencia_rettgeri	GCA018771265	Providencia rettgeri strain W986 chromosome, complete genome	CP076258.1	CP076258	0	CP076258_3	2769303	2769375	72	Forward	Unknown	TATCCCAAGGAGCCTACAAAAGTA	Unknown	0	24	1	25	0	1	0.5	95.8333	95.8333	100	100	49	0.96	0	1
Providencia_rettgeri	GCA018771265	Providencia rettgeri strain W986 chromosome, complete genome	CP076258.1	CP076258	0	CP076258_4	2997068	2997178	110	Reverse	Unknown	GCTATGCTTTTTGACGGCATAGGG	Unknown	0	24	2	19.5	2.12132	1	0.333333	62.5	65.5639	42.8571	50	43.5	1.23077	0	1
Providencia_rettgeri	GCA018771265	Providencia rettgeri strain W986 chromosome, complete genome	CP076258.1	CP076258	0	CP076258_5	3756009	3756108	99	Forward	Unknown	AGGAGCATACAAAAGTATGTGACT	Unknown	0	24	1	52	0	2	1	100	100	100	100	76	0.461538	0	1
Providencia_rettgeri	GCA018861215	Providencia rettgeri strain PreM15793 chromosome, complete genome	CP076406.1	CP076406	0	CP076406_1	1183340	1183441	101	Reverse	Unknown	AGCGTTGTTGGCTGCGTGCTCTCAC	Unknown	0	25	1	52	0	1	0.5	96	96	100	100	77	0.480769	0	1
Providencia_rettgeri	GCA018861215	Providencia rettgeri strain PreM15793 chromosome, complete genome	CP076406.1	CP076406	1	CP076406_2	2765850	2766177	327	Reverse	Unknown	TTTCTAAGCCGCCTGTGTGGCGGTGAAC	Unknown	0	28	5	32	0	5	0.833333	71.4286	81.4279	0	0	60	0.875	0	4
Providencia_rettgeri	GCA018861215	Providencia rettgeri strain PreM15793 chromosome, complete genome	CP076406.1	CP076406	0	CP076406_3	2774861	2775249	388	Unknown	Unknown	TTTCTAAGCTGCCTATACGGCAGTGAAC	Unknown	0	28	6	32	0	7	1	100	100	0	0	60	0.875	0	4
Providencia_rettgeri	GCA018861215	Providencia rettgeri strain PreM15793 chromosome, complete genome	CP076406.1	CP076406	0	CP076406_4	2776534	2777582	1048	Reverse	Unknown	TTTCTAAGCTGCCTATACGGCAGTGAAC	Unknown	0	28	17	32.0588	0.242536	18	1	100	100	0	0	60.0588	0.873394	0	4
Providencia_rettgeri	GCA018861215	Providencia rettgeri strain PreM15793 chromosome, complete genome	CP076406.1	CP076406	0	CP076406_5	2844000	2844110	110	Forward	Unknown	TATGGCGTGGTTTTTCAACTGTTTTTTATGATGCTTTTCTT	Unknown	0	41	1	29	0	1	0.5	97.561	97.561	100	100	70	1.41379	0	1
Providencia_rettgeri	GCA018861215	Providencia rettgeri strain PreM15793 chromosome, complete genome	CP076406.1	CP076406	0	CP076406_6	3454355	3454487	132	Forward	Unknown	TGGTCGTGATCATGGCCGTGATGGT	Unknown	0	25	2	29	16.9706	0	0	48	52.2486	24.3902	53.6585	54	0.862069	0	1
Providencia_rettgeri	GCA018861215	Providencia rettgeri strain PreM15793 chromosome, complete genome	CP076406.1	CP076406	0	CP076406_7	3625417	3625599	182	Forward	Unknown	CGTTCGCGTTCGGCTTGTTCTTC	Unknown	0	23	3	30	3.4641	2	0.5	60.8696	65.2599	50	59.0063	53	0.766667	0	1
Providencia_rettgeri	GCA018861215	Providencia rettgeri strain PreM15793 chromosome, complete genome	CP076406.1	CP076406	0	CP076406_8	3625735	3625862	127	Unknown	Unknown	CGTTCGCGTTCGGCTTGTTCTTC	Unknown	0	23	2	29.5	2.12132	0	0	52.1739	53.183	41.9355	46.7742	52.5	0.779661	0	1
Providencia_rettgeri	GCA018861215	Providencia rettgeri strain PreM15793 plasmid p15793C_57, complete sequence	CP123368.1	CP123368	0	CP123368_1	9992	10107	115	Forward	Unknown	ATGTACAGATTTATCAATAAAGATGTACGGATTTATCAA	Unknown	0	39	1	38	0	2	1	100	100	100	100	77	1.02632	0	1
Providencia_rettgeri	GCA018861235	Providencia rettgeri strain PreM15628 chromosome, complete genome	CP076405.1	CP076405	0	CP076405_1	1183214	1183315	101	Reverse	Unknown	AGCGTTGTTGGCTGCGTGCTCTCAC	Unknown	0	25	1	52	0	1	0.5	96	96	100	100	77	0.480769	0	1
Providencia_rettgeri	GCA018861235	Providencia rettgeri strain PreM15628 chromosome, complete genome	CP076405.1	CP076405	1	CP076405_2	2766154	2766481	327	Reverse	Unknown	TTTCTAAGCCGCCTGTGTGGCGGTGAAC	Unknown	0	28	5	32	0	5	0.833333	71.4286	81.4279	0	0	60	0.875	0	4
Providencia_rettgeri	GCA018861235	Providencia rettgeri strain PreM15628 chromosome, complete genome	CP076405.1	CP076405	0	CP076405_3	2775165	2775553	388	Unknown	Unknown	TTTCTAAGCTGCCTATACGGCAGTGAAC	Unknown	0	28	6	32	0	7	1	100	100	0	0	60	0.875	0	4
Providencia_rettgeri	GCA018861235	Providencia rettgeri strain PreM15628 chromosome, complete genome	CP076405.1	CP076405	0	CP076405_4	2776838	2777886	1048	Reverse	Unknown	TTTCTAAGCTGCCTATACGGCAGTGAAC	Unknown	0	28	17	32.0588	0.242536	18	1	100	100	0	0	60.0588	0.873394	0	4
Providencia_rettgeri	GCA018861235	Providencia rettgeri strain PreM15628 chromosome, complete genome	CP076405.1	CP076405	0	CP076405_5	2843949	2844059	110	Forward	Unknown	TATGGCGTGGTTTTTCAACTGTTTTTTATGATGCTTTTCTT	Unknown	0	41	1	29	0	1	0.5	97.561	97.561	100	100	70	1.41379	0	1
Providencia_rettgeri	GCA018861235	Providencia rettgeri strain PreM15628 chromosome, complete genome	CP076405.1	CP076405	0	CP076405_6	3454353	3454485	132	Forward	Unknown	TGGTCGTGATCATGGCCGTGATGGT	Unknown	0	25	2	29	16.9706	0	0	48	52.2486	24.3902	53.6585	54	0.862069	0	1
Providencia_rettgeri	GCA018861235	Providencia rettgeri strain PreM15628 chromosome, complete genome	CP076405.1	CP076405	0	CP076405_7	3625414	3625596	182	Forward	Unknown	CGTTCGCGTTCGGCTTGTTCTTC	Unknown	0	23	3	30	3.4641	2	0.5	60.8696	65.2599	50	59.0063	53	0.766667	0	1
Providencia_rettgeri	GCA018861235	Providencia rettgeri strain PreM15628 chromosome, complete genome	CP076405.1	CP076405	0	CP076405_8	3625732	3625859	127	Unknown	Unknown	CGTTCGCGTTCGGCTTGTTCTTC	Unknown	0	23	2	29.5	2.12132	0	0	52.1739	53.183	41.9355	46.7742	52.5	0.779661	0	1
Providencia_rettgeri	GCA018861255	Providencia rettgeri strain PreM15758 chromosome, complete genome	CP076407.1	CP076407	0	CP076407_1	1183353	1183454	101	Reverse	Unknown	AGCGTTGTTGGCTGCGTGCTCTCAC	Unknown	0	25	1	52	0	1	0.5	96	96	100	100	77	0.480769	0	1
Providencia_rettgeri	GCA018861255	Providencia rettgeri strain PreM15758 chromosome, complete genome	CP076407.1	CP076407	1	CP076407_2	2765305	2765632	327	Reverse	Unknown	TTTCTAAGCCGCCTGTGTGGCGGTGAAC	Unknown	0	28	5	32	0	5	0.833333	71.4286	81.4279	0	0	60	0.875	0	4
Providencia_rettgeri	GCA018861255	Providencia rettgeri strain PreM15758 chromosome, complete genome	CP076407.1	CP076407	0	CP076407_3	2774316	2774704	388	Unknown	Unknown	TTTCTAAGCTGCCTATACGGCAGTGAAC	Unknown	0	28	6	32	0	7	1	100	100	0	0	60	0.875	0	4
Providencia_rettgeri	GCA018861255	Providencia rettgeri strain PreM15758 chromosome, complete genome	CP076407.1	CP076407	0	CP076407_4	2775989	2777037	1048	Reverse	Unknown	TTTCTAAGCTGCCTATACGGCAGTGAAC	Unknown	0	28	17	32.0588	0.242536	18	1	100	100	0	0	60.0588	0.873394	0	4
Providencia_rettgeri	GCA018861255	Providencia rettgeri strain PreM15758 chromosome, complete genome	CP076407.1	CP076407	0	CP076407_5	2843451	2843561	110	Forward	Unknown	TATGGCGTGGTTTTTCAACTGTTTTTTATGATGCTTTTCTT	Unknown	0	41	1	29	0	1	0.5	97.561	97.561	100	100	70	1.41379	0	1
Providencia_rettgeri	GCA018861255	Providencia rettgeri strain PreM15758 chromosome, complete genome	CP076407.1	CP076407	0	CP076407_6	3453958	3454090	132	Forward	Unknown	TGGTCGTGATCATGGCCGTGATGGT	Unknown	0	25	2	29	16.9706	0	0	48	52.2486	24.3902	53.6585	54	0.862069	0	1
Providencia_rettgeri	GCA018861255	Providencia rettgeri strain PreM15758 chromosome, complete genome	CP076407.1	CP076407	0	CP076407_7	3625019	3625201	182	Forward	Unknown	CGTTCGCGTTCGGCTTGTTCTTC	Unknown	0	23	3	30	3.4641	2	0.5	60.8696	65.2599	50	59.0063	53	0.766667	0	1
Providencia_rettgeri	GCA018861255	Providencia rettgeri strain PreM15758 chromosome, complete genome	CP076407.1	CP076407	0	CP076407_8	3625337	3625464	127	Unknown	Unknown	CGTTCGCGTTCGGCTTGTTCTTC	Unknown	0	23	2	29.5	2.12132	0	0	52.1739	53.183	41.9355	46.7742	52.5	0.779661	0	1
Providencia_rettgeri	GCA019048105	Providencia rettgeri strain FDAARGOS 1450 chromosome, complete genome	CP077317.1	CP077317	0	CP077317_1	207989	208111	122	Forward	Unknown	AGTATGTGACTTGGGTAACCGAGTGTAGCCAACGC	Unknown	0	35	1	53	0	1	0.5	97.1429	97.1429	100	100	88	0.660377	0	1
Providencia_rettgeri	GCA019048105	Providencia rettgeri strain FDAARGOS 1450 chromosome, complete genome	CP077317.1	CP077317	0	CP077317_2	1187115	1187456	341	Unknown	Unknown	ACCATTGCCGCCATTCCCCCCATT	Unknown	0	24	6	29	17.3551	0	0	45.8333	47.1863	3.7037	25.3916	53	0.827586	0	2
Providencia_rettgeri	GCA019048105	Providencia rettgeri strain FDAARGOS 1450 chromosome, complete genome	CP077317.1	CP077317	0	CP077317_3	1235115	1235215	100	Reverse	Unknown	GTCACATACTTGTGTATGCTCCTA	Unknown	0	24	1	53	0	1	0.5	95.8333	95.8333	100	100	77	0.45283	0	1
Providencia_rettgeri	GCA019048105	Providencia rettgeri strain FDAARGOS 1450 chromosome, complete genome	CP077317.1	CP077317	0	CP077317_4	1615029	1615192	163	Forward	Unknown	AATCCCTAGGAGCATACACAAGTATGTGACTAGGGTTGGCGAATGTAGCCAACAA	Unknown	0	55	1	54	0	2	1	100	100	100	100	109	1.01852	0	1
Providencia_rettgeri	GCA019048105	Providencia rettgeri strain FDAARGOS 1450 chromosome, complete genome	CP077317.1	CP077317	0	CP077317_5	3130449	3130568	119	Reverse	Unknown	AAAGAAGCCAACACAGCTACGGTTCGAAGTACGACGAAAATT	Unknown	0	42	1	36	0	1	0.5	97.619	97.619	100	100	78	1.16667	0	1
Providencia_rettgeri	GCA019048545	Providencia rettgeri strain FDAARGOS 1451 chromosome, complete genome	CP077388.1	CP077388	0	CP077388_1	38098	38305	207	Forward	Unknown	GTTCACTGCCATACAGGCAGCTTAGAAA	Unknown	0	28	3	32	0	2	0.5	82.1429	85.5129	3.125	0	60	0.875	0	1
Providencia_rettgeri	GCA019048545	Providencia rettgeri strain FDAARGOS 1451 chromosome, complete genome	CP077388.1	CP077388	0	CP077388_2	3131041	3131165	124	Forward	Unknown	ATTTTTCGTCACTCTTCGCGTGATAGGCGCGTTGGC	Unknown	0	36	1	53	0	1	0.5	97.2222	97.2222	100	100	89	0.679245	0	1
Providencia_rettgeri	GCA019048545	Providencia rettgeri strain FDAARGOS 1451 chromosome, complete genome	CP077388.1	CP077388	0	CP077388_3	3631784	3631881	97	Reverse	Unknown	GTCACATACTTTTGTATGCTCCT	Unknown	0	23	1	52	0	2	1	100	100	100	100	75	0.442308	0	1
Providencia_rettgeri	GCA019890815	Providencia rettgeri strain VCSW10 chromosome, complete genome	CP082351.1	CP082351	0	CP082351_1	779319	779418	99	Reverse	Unknown	GTCACATACTAATGTATGCTCCT	Unknown	0	23	1	54	0	1	0.5	95.6522	95.6522	100	100	77	0.425926	0	1
Providencia_rettgeri	GCA019890815	Providencia rettgeri strain VCSW10 chromosome, complete genome	CP082351.1	CP082351	0	CP082351_2	1143588	1143751	163	Forward	Unknown	AATCCCTAGGAGCATACACAAGTATGTGACTAGGGTTGGCGAATGTAGCCAACAA	Unknown	0	55	1	54	0	1	0.5	98.1818	98.1818	100	100	109	1.01852	0	1
Providencia_rettgeri	GCA019890815	Providencia rettgeri strain VCSW10 chromosome, complete genome	CP082351.1	CP082351	0	CP082351_3	2873403	2873579	176	Forward	Unknown	TTTTTTATACTGTTTTCTCTAAATATGGCGTGATTTTTCAACT	Unknown	0	43	1	91	0	1	0.5	81.3953	81.3953	100	63.6364	134	0.472527	0	1
Providencia_rettgeri	GCA019890815	Providencia rettgeri strain VCSW10 chromosome, complete genome	CP082351.1	CP082351	0	CP082351_4	4089153	4089275	122	Unknown	Unknown	AGTATGTGACTTGGGTAACCGAGTGTAGCCAACGC	Unknown	0	35	1	53	0	1	0.5	97.1429	97.1429	100	100	88	0.660377	0	1
Providencia_rettgeri	GCA020683065	Providencia rettgeri strain 06-1619 chromosome, complete genome	CP085688.1	CP085688	0	CP085688_1	1175751	1175852	101	Reverse	Unknown	AGCGTTGTTGGCTGCGTGCTCTCAC	Unknown	0	25	1	52	0	1	0.5	96	96	100	100	77	0.480769	0	1
Providencia_rettgeri	GCA020683065	Providencia rettgeri strain 06-1619 chromosome, complete genome	CP085688.1	CP085688	1	CP085688_2	2825781	2826108	327	Reverse	Unknown	TTTCTAAGCCGCCTGTGTGGCGGTGAAC	Unknown	0	28	5	32	0	5	0.833333	71.4286	81.4279	0	0	60	0.875	0	4
Providencia_rettgeri	GCA020683065	Providencia rettgeri strain 06-1619 chromosome, complete genome	CP085688.1	CP085688	1	CP085688_3	2834792	2836320	1528	Reverse	Unknown	TTTCTAAGCTGCCTATACGGCAGTGAAC	Unknown	0	28	25	32.04	0.2	26	1	100	100	0	0	60.04	0.873908	0	4
Providencia_rettgeri	GCA020683065	Providencia rettgeri strain 06-1619 chromosome, complete genome	CP085688.1	CP085688	0	CP085688_4	2902737	2902847	110	Forward	Unknown	TATGGCGTGGTTTTTCAACTGTTTTTTATGATGCTTTTCTT	Unknown	0	41	1	29	0	1	0.5	97.561	97.561	100	100	70	1.41379	0	1
Providencia_rettgeri	GCA020683065	Providencia rettgeri strain 06-1619 chromosome, complete genome	CP085688.1	CP085688	0	CP085688_5	3515810	3515942	132	Forward	Unknown	TGGTCGTGATCATGGCCGTGATGGT	Unknown	0	25	2	29	16.9706	0	0	48	52.2486	24.3902	53.6585	54	0.862069	0	1
Providencia_rettgeri	GCA020683065	Providencia rettgeri strain 06-1619 chromosome, complete genome	CP085688.1	CP085688	0	CP085688_6	3658066	3658248	182	Forward	Unknown	CGTTCGCGTTCGGCTTGTTCTTC	Unknown	0	23	3	30	3.4641	2	0.5	60.8696	65.2599	50	59.0063	53	0.766667	0	1
Providencia_rettgeri	GCA020683065	Providencia rettgeri strain 06-1619 chromosome, complete genome	CP085688.1	CP085688	0	CP085688_7	3658384	3658511	127	Unknown	Unknown	CGTTCGCGTTCGGCTTGTTCTTC	Unknown	0	23	2	29.5	2.12132	0	0	52.1739	53.183	41.9355	46.7742	52.5	0.779661	0	1
Providencia_rettgeri	GCA020808945	Providencia rettgeri strain KM4 chromosome, complete genome	CP086257.1	CP086257	0	CP086257_1	681350	681453	103	Unknown	Unknown	GCTACTCGGGTCACATACTTGTGTATGCTCC	Unknown	0	31	1	42	0	1	0.5	96.7742	96.7742	100	100	73	0.738095	0	1
Providencia_rettgeri	GCA020808945	Providencia rettgeri strain KM4 chromosome, complete genome	CP086257.1	CP086257	0	CP086257_2	739397	739496	99	Reverse	Unknown	GTCACATACTTATGTATGCTCCT	Unknown	0	23	1	54	0	1	0.5	95.6522	95.6522	100	100	77	0.425926	0	1
Providencia_rettgeri	GCA020808945	Providencia rettgeri strain KM4 chromosome, complete genome	CP086257.1	CP086257	0	CP086257_3	4157928	4158050	122	Unknown	Unknown	AGTATGTGACTTGGGTAACCGAGTGTAGCCAACGC	Unknown	0	35	1	53	0	1	0.5	97.1429	97.1429	100	100	88	0.660377	0	1
Providencia_rettgeri	GCA020985345	Providencia rettgeri strain L1 chromosome, complete genome	CP087584.1	CP087584	0	CP087584_1	3700936	3701033	97	Forward	Unknown	AGGAGCATACAAAAGTATGTGAC	Unknown	0	23	1	52	0	2	1	100	100	100	100	75	0.442308	0	1
Providencia_rettgeri	GCA020985345	Providencia rettgeri strain L1 chromosome, complete genome	CP087584.1	CP087584	0	CP087584_2	4226820	4226961	141	Forward	Unknown	AGTATGTGACTTGGGTAACCGAGTGCTGCCAACGCACCTATCACGCGAAGAGT	Unknown	0	53	1	36	0	1	0.5	98.1132	98.1132	100	100	89	1.47222	0	1
Providencia_rettgeri	GCA022846595	Providencia rettgeri NR1418 DNA, complete genome	AP025669.1	AP025669	0	AP025669_1	1240547	1240671	124	Forward	Unknown	CTTAGTCACATACCGATGTATGCTCCTACATTTTCTTCATATTTTGAG	Unknown	0	48	1	29	0	1	0.5	97.9167	97.9167	100	100	77	1.65517	0	1
Providencia_rettgeri	GCA023184555	Providencia rettgeri strain PROV_UAMS_01 chromosome, complete genome	CP090005.1	CP090005	0	CP090005_1	663099	663202	103	Unknown	Unknown	GCTACTCGGGTCACATACTTATGTATGCTCC	Unknown	0	31	1	42	0	2	1	100	100	100	100	73	0.738095	0	1
Providencia_rettgeri	GCA023184555	Providencia rettgeri strain PROV_UAMS_01 chromosome, complete genome	CP090005.1	CP090005	0	CP090005_2	3725122	3725221	99	Reverse	Unknown	GAGTAGCTGAACGTAGCCAACAC	Unknown	0	23	1	54	0	1	0.5	95.6522	95.6522	100	100	77	0.425926	0	1
Providencia_rettgeri	GCA023184555	Providencia rettgeri strain PROV_UAMS_01 chromosome, complete genome	CP090005.1	CP090005	0	CP090005_3	4035071	4035193	122	Forward	Unknown	AGTATGTGACTTGGGTAACCGAGTGTAGCCAACGC	Unknown	0	35	1	53	0	1	0.5	97.1429	97.1429	100	100	88	0.660377	0	1
Providencia_rettgeri	GCA023205015	Providencia rettgeri strain Pre20-95 chromosome, complete genome	CP096258.1	CP096258	0	CP096258_1	38281	38428	147	Reverse	Unknown	AATAAATGACAAAATAGATCTAAAAT	Unknown	0	26	2	35	7.07107	1	0.333333	69.2308	71.7447	35	47.5	61	0.742857	0	1
Providencia_rettgeri	GCA023205015	Providencia rettgeri strain Pre20-95 chromosome, complete genome	CP096258.1	CP096258	1	CP096258_2	1781947	1783054	1107	Forward	Unknown	GTTCACTGCCATACAGGCAGCTTAGAAA	Unknown	0	28	18	32	0	16	0.842105	78.5714	92.9542	0	0	60	0.875	0	4
Providencia_rettgeri	GCA023205015	Providencia rettgeri strain Pre20-95 chromosome, complete genome	CP096258.1	CP096258	0	CP096258_3	1791687	1791954	267	Forward	Unknown	GTTCACCGCCATACAGGCGGCTTAGAAA	Unknown	0	28	4	32	0	5	1	100	100	0	0	60	0.875	0	4
Providencia_rettgeri	GCA023205015	Providencia rettgeri strain Pre20-95 chromosome, complete genome	CP096258.1	CP096258	0	CP096258_4	3588518	3588604	86	Forward	Unknown	ATTTACTCTAAATAATTCGAGGTGCAGT	Unknown	0	28	1	31	0	1	0.5	96.4286	96.4286	100	100	59	0.903226	0	1
Providencia_rettgeri	GCA023650895	Providencia rettgeri strain 18004577 chromosome, complete genome	CP098040.1	CP098040	0	CP098040_1	565107	565213	106	Forward	Unknown	TTTGGGGAGCATACACAAGTATGTGACCC	Unknown	0	29	1	49	0	2	1	100	100	100	100	78	0.591837	0	1
Providencia_rettgeri	GCA025583505	Providencia rettgeri strain YZLc5-3 chromosome, complete genome	CP123251.1	CP123251	0	CP123251_1	715591	715731	140	Unknown	Unknown	CAACTCAAATTATTTAGGGTCATGGCGGGGAACTAAAGGTAATGGGCAAG	Unknown	0	50	1	41	0	1	0.5	98	98	100	100	91	1.21951	0	1
Providencia_rettgeri	GCA025583505	Providencia rettgeri strain YZLc5-3 chromosome, complete genome	CP123251.1	CP123251	0	CP123251_2	1194863	1194965	102	Forward	Unknown	GCAGCGTTGTTGGCTGCGCGCTCTCA	Unknown	0	26	1	51	0	1	0.5	96.1538	96.1538	100	100	77	0.509804	0	1
Providencia_rettgeri	GCA025583505	Providencia rettgeri strain YZLc5-3 chromosome, complete genome	CP123251.1	CP123251	0	CP123251_3	1712058	1712202	144	Reverse	Unknown	TATGCCCGTCATACTTCGAACCGCAGCGTTGTTACCTGCGTTCAGC	Unknown	0	46	1	53	0	1	0.5	97.8261	97.8261	100	100	99	0.867925	0	1
Providencia_rettgeri	GCA025583505	Providencia rettgeri strain YZLc5-3 chromosome, complete genome	CP123251.1	CP123251	0	CP123251_4	3372363	3372446	83	Forward	Unknown	TGCGGCCAACAACGCTGCGGTTCGA	Unknown	0	25	1	34	0	1	0.5	96	96	100	100	59	0.735294	0	1
Providencia_rettgeri	GCA025916175	Providencia rettgeri strain 12105 isolate P12105 chromosome, complete genome	CP109846.1	CP109846	0	CP109846_1	3045532	3046039	507	Reverse	Unknown	TTTCTAAGCTGCCTATACGGCAGTGAAC	Unknown	0	28	8	32	0	9	1	100	100	0	0	60	0.875	0	4
Providencia_rettgeri	GCA025916175	Providencia rettgeri strain 12105 isolate P12105 chromosome, complete genome	CP109846.1	CP109846	0	CP109846_2	3054677	3055364	687	Reverse	Unknown	TTTCTAAGCTGCCTATACGGCAGTGAAC	Unknown	0	28	11	32	0	1	0.0833333	85.7143	90.9924	0	0	60	0.875	0	4
Providencia_rettgeri	GCA029011985	Providencia rettgeri strain YK205 chromosome, complete genome	CP090217.1	CP090217	0	CP090217_1	1794356	1794504	148	Forward	Unknown	AGTTCACTGCCGTACAGGCAGCTTAGAAA	Unknown	0	29	2	31	0	2	0.666667	96.5517	96.8335	25.8065	25.8065	60	0.935484	0	1
Providencia_rettgeri	GCA034330845	Providencia rettgeri strain 2023CK-01506 chromosome, complete genome	CP141742.1	CP141742	0	CP141742_1	3025991	3026081	90	Unknown	Unknown	AACAACGCTGTAGAACTGAATATGACGGGAAAA	Unknown	0	33	1	25	0	1	0.5	96.9697	96.9697	100	100	58	1.32	0	1
Providencia_rettgeri	GCA034330845	Providencia rettgeri strain 2023CK-01506 chromosome, complete genome	CP141742.1	CP141742	0	CP141742_2	4310577	4310699	122	Unknown	Unknown	AGTATGTGACTTGGGTAACCGAGTGTAGCCAACGC	Unknown	0	35	1	53	0	1	0.5	97.1429	97.1429	100	100	88	0.660377	0	1
Providencia_rettgeri	GCA038442735	Providencia rettgeri strain P50213 chromosome, complete genome	CP139429.1	CP139429	0	CP139429_1	1102072	1102235	163	Forward	Unknown	AATCCCTAGGAGCATACACAAGTATGTGACTAGGGTTGGCGAATGTAGCCAACAA	Unknown	0	55	1	54	0	2	1	100	100	100	100	109	1.01852	0	1
Providencia_rettgeri	GCA038442735	Providencia rettgeri strain P50213 chromosome, complete genome	CP139429.1	CP139429	0	CP139429_2	3051196	3051286	90	Unknown	Unknown	AACAACGCTGTAGAACTGAATATGACGGGAAAA	Unknown	0	33	1	25	0	1	0.5	96.9697	96.9697	100	100	58	1.32	0	1
Providencia_rettgeri	GCA038442735	Providencia rettgeri strain P50213 chromosome, complete genome	CP139429.1	CP139429	0	CP139429_3	3919855	3919954	99	Reverse	Unknown	GAGTAGCTGAACGTAGCCAACAC	Unknown	0	23	1	54	0	1	0.5	95.6522	95.6522	100	100	77	0.425926	0	1
Providencia_rettgeri	GCA038442735	Providencia rettgeri strain P50213 chromosome, complete genome	CP139429.1	CP139429	0	CP139429_4	4281007	4281129	122	Unknown	Unknown	AGTATGTGACTTGGGTAACCGAGTGTAGCCAACGC	Unknown	0	35	1	53	0	1	0.5	97.1429	97.1429	100	100	88	0.660377	0	1
Providencia_rettgeri	GCA040208285	Providencia rettgeri strain 9923 chromosome, complete genome	CP157876.1	CP157876	0	CP157876_1	677741	677839	98	Reverse	Unknown	TAGTCACATACTTGTGTATGCTCCTA	Unknown	0	26	1	47	0	2	1	100	100	100	100	73	0.553191	0	1
Providencia_rettgeri	GCA040208285	Providencia rettgeri strain 9923 chromosome, complete genome	CP157876.1	CP157876	0	CP157876_2	735532	735631	99	Reverse	Unknown	GTCACATACTAATGTATGCTCCT	Unknown	0	23	1	54	0	1	0.5	95.6522	95.6522	100	100	77	0.425926	0	1
Providencia_rettgeri	GCA040208285	Providencia rettgeri strain 9923 chromosome, complete genome	CP157876.1	CP157876	0	CP157876_3	3021498	3021588	90	Unknown	Unknown	AACAACGCTGTAGAACTGAATATGACGGGAAAA	Unknown	0	33	1	25	0	1	0.5	96.9697	96.9697	100	100	58	1.32	0	1
Providencia_rettgeri	GCA040208285	Providencia rettgeri strain 9923 chromosome, complete genome	CP157876.1	CP157876	0	CP157876_4	4203008	4203130	122	Unknown	Unknown	AGTATGTGACTTGGGTAACCGAGTGTAGCCAACGC	Unknown	0	35	1	53	0	1	0.5	97.1429	97.1429	100	100	88	0.660377	0	1
Providencia_rettgeri	GCA041075285	Providencia rettgeri strain 119 chromosome, complete genome	CP163512.1	CP163512	0	CP163512_1	444157	444229	72	Unknown	Unknown	ACAACTCAAACTATTTTGAAAAT	Unknown	0	23	1	27	0	1	0.5	95.6522	95.6522	100	100	50	0.851852	0	1
Providencia_rettgeri	GCA041075285	Providencia rettgeri strain 119 chromosome, complete genome	CP163512.1	CP163512	0	CP163512_2	614027	614116	89	Forward	Unknown	GCCAACCCTAGTCACATACTGGT	Unknown	0	23	1	44	0	2	1	100	100	100	100	67	0.522727	0	1
Providencia_rettgeri	GCA041075285	Providencia rettgeri strain 119 chromosome, complete genome	CP163512.1	CP163512	0	CP163512_3	1055197	1055403	206	Unknown	Unknown	AATACTCTTCACACTTTGCGGCGCAGCGTTGTTGGCTGCGCTCGGCTACTCG	Unknown	0	52	1	103	0	0	0	96.1538	96.1538	100	21.7391	155	0.504854	0	1
Providencia_rettgeri	GCA041075285	Providencia rettgeri strain 119 chromosome, complete genome	CP163512.1	CP163512	1	CP163512_4	2050672	2052320	1648	Reverse	Unknown	TTTCTAAGCCGCCTGTGTGGCGGTGCAC	Unknown	0	28	27	32.037	0.19245	23	0.821429	75	92.8191	0	0	60.037	0.873988	0	4
Providencia_rettgeri	GCA041075285	Providencia rettgeri strain 119 chromosome, complete genome	CP163512.1	CP163512	0	CP163512_5	2061437	2062966	1529	Reverse	Unknown	TTTCTAAGCTGCCTATACGGCAGTGAAC	Unknown	0	28	25	32.08	0.276887	25	0.961538	96.4286	99.16	0	0	60.08	0.872818	0	4
Providencia_rettgeri	GCA041075285	Providencia rettgeri strain 119 chromosome, complete genome	CP163512.1	CP163512	0	CP163512_6	2453875	2454131	256	Unknown	Unknown	GCTTCTTTTTCAGCTTTAGCTTT	Unknown	0	23	5	23.8	1.64317	0	0	43.4783	50.4453	20	15.0223	46.8	0.966387	0	2
Providencia_rettgeri	GCA041075285	Providencia rettgeri strain 119 chromosome, complete genome	CP163512.1	CP163512	0	CP163512_7	2966019	2966106	87	Forward	Unknown	TAAATAATTCGAGGTGCAACTAGGC	Unknown	0	25	1	38	0	1	0.5	96	96	100	100	63	0.657895	0	1
Providencia_rettgeri	GCA041075285	Providencia rettgeri strain 119 chromosome, complete genome	CP163512.1	CP163512	0	CP163512_8	3335478	3335699	221	Reverse	Unknown	TTTTCTCAATTTATAAAAAACAAAAAACCACATCATTCATCAGAACGATATGGTT	Unknown	0	55	1	112	0	1	0.5	98.1818	98.1818	100	37.5	167	0.491071	0	1
Providencia_rettgeri	GCA042142345	Providencia rettgeri isolate 2024CB-00564 chromosome, complete genome	CP190239.1	CP190239	0	CP190239_1	2918239	2918329	90	Unknown	Unknown	AACAACGCTGTAGAACTGAATATGACGGGAAAA	Unknown	0	33	1	25	0	1	0.5	96.9697	96.9697	100	100	58	1.32	0	1
Providencia_rettgeri	GCA042142345	Providencia rettgeri isolate 2024CB-00564 chromosome, complete genome	CP190239.1	CP190239	0	CP190239_2	4164568	4164690	122	Unknown	Unknown	AGTATGTGACTTGGGTAACCGAGTGTAGCCAACGC	Unknown	0	35	1	53	0	1	0.5	97.1429	97.1429	100	100	88	0.660377	0	1
Providencia_stuartii	GCA000259175	Providencia stuartii MRSN 2154, complete genome	CP003488.1	CP003488	0	CP003488_1	926662	926810	148	Reverse	Unknown	TTTTCTAAGCTGCCTATACGGCAGTACAC	Unknown	0	29	2	31	0	2	0.666667	89.6552	90.5004	19.3548	19.3548	60	0.935484	0	1
Providencia_stuartii	GCA000259175	Providencia stuartii MRSN 2154, complete genome	CP003488.1	CP003488	0	CP003488_2	3363490	3363650	160	Reverse	Unknown	TTGACTTTTTAATCAATTGGTCGCAGGTTCGAATCCTGCACGACCCACCATCT	Unknown	0	53	1	55	0	1	0.5	90.566	90.566	100	100	108	0.963636	0	1
Providencia_stuartii	GCA000259175	Providencia stuartii MRSN 2154, complete genome	CP003488.1	CP003488	0	CP003488_3	3671895	3671998	103	Reverse	Unknown	TGTGATTATTGCCATAGCCGGAAAGGGTAA	Unknown	0	30	1	44	0	1	0.5	96.6667	96.6667	100	100	74	0.681818	0	1
Providencia_stuartii	GCA000259175	Providencia stuartii MRSN 2154, complete genome	CP003488.1	CP003488	0	CP003488_4	3839179	3839686	507	Forward	Unknown	GTTCACTGCCGTATAGGCAGCTTAGAAA	Unknown	0	28	8	32	0	8	0.888889	96.4286	98.2026	0	0	60	0.875	0	4
Providencia_stuartii	GCA000259175	Providencia stuartii MRSN 2154, complete genome	CP003488.1	CP003488	0	CP003488_5	3852851	3853058	207	Forward	Unknown	GTTCACTGCCGCATAGGCAGCTTAGAAA	Unknown	0	28	3	32	0	4	1	100	100	3.125	0	60	0.875	0	1
Providencia_stuartii	GCA000259175	Providencia stuartii MRSN 2154, complete genome	CP003488.1	CP003488	0	CP003488_6	3957641	3957788	147	Forward	Unknown	GTGTACTGCCGCATAGGCAGCTTAGAAA	Unknown	0	28	2	32	0	2	0.666667	96.4286	96.7204	31.25	31.25	60	0.875	0	1
Providencia_stuartii	GCA000259175	Providencia stuartii MRSN 2154, complete genome	CP003488.1	CP003488	0	CP003488_7	3963734	3964061	327	Forward	Unknown	GTTCACTGCCGTATAGGCAGCTTAGAAA	Unknown	0	28	5	32	0	5	0.833333	89.2857	93.0355	0	0	60	0.875	0	4
Providencia_stuartii	GCA000754345	Providencia stuartii strain ATCC 33672, complete genome	CP008920.1	CP008920	0	CP008920_1	67536	68043	507	Reverse	Unknown	TTTCTAAGCTGCCTATACGGCAGTACAC	Unknown	0	28	8	32	0	8	0.888889	89.2857	94.6079	0	0	60	0.875	0	4
Providencia_stuartii	GCA000754345	Providencia stuartii strain ATCC 33672, complete genome	CP008920.1	CP008920	0	CP008920_2	2822915	2823303	388	Forward	Unknown	GTTCACTGCCGTATAGGCAGCTTAGAAA	Unknown	0	28	6	32.1667	0.408248	7	1	100	100	0	0	60.1667	0.870466	0	4
Providencia_stuartii	GCA000754345	Providencia stuartii strain ATCC 33672, complete genome	CP008920.1	CP008920	0	CP008920_3	2836461	2837509	1048	Forward	Unknown	GTTCACTGCCGTATAGGCAGCTTAGAAA	Unknown	0	28	17	32.0588	0.242536	6	0.333333	96.4286	96.7204	0	0	60.0588	0.873394	0	4
Providencia_stuartii	GCA000754345	Providencia stuartii strain ATCC 33672, complete genome	CP008920.1	CP008920	0	CP008920_4	2910211	2910838	627	Forward	Unknown	GTTCACTGCCGTATAGGCAGCTTAGAAA	Unknown	0	28	10	32	0	11	1	100	100	0	0	60	0.875	0	4
Providencia_stuartii	GCA000754345	Providencia stuartii strain ATCC 33672, complete genome	CP008920.1	CP008920	0	CP008920_5	2931630	2932558	928	Forward	Unknown	GTGTACTGCCGCATAGGCAGCTTAGAAA	Unknown	0	28	15	32.0667	0.457738	16	1	100	100	0	0	60.0667	0.873181	0	4
Providencia_stuartii	GCA000754345	Providencia stuartii strain ATCC 33672, complete genome	CP008920.1	CP008920	0	CP008920_6	2939769	2940036	267	Forward	Unknown	GTTCACTGCCGTATAGGCAGCTTAGAAA	Unknown	0	28	4	32	0	4	0.8	92.8571	94.8434	3.125	0	60	0.875	0	4
Providencia_stuartii	GCA000783455	Providencia stuartii strain FDAARGOS_87 chromosome, complete genome	CP031508.1	CP031508	0	CP031508_1	1311015	1311164	149	Reverse	Unknown	TTTTCTAAGCTGCCTATACGGCAGTACACT	Unknown	0	30	2	30	0	2	0.666667	86.6667	87.7561	26.6667	26.6667	60	1	0	1
Providencia_stuartii	GCA000783455	Providencia stuartii strain FDAARGOS_87 chromosome, complete genome	CP031508.1	CP031508	0	CP031508_2	4201823	4202167	344	Forward	Unknown	GTTCACTGCCGTATAGGCAGCTTAGAAA	Unknown	0	28	5	35.4	7.60263	4	0.666667	64.2857	76.7849	0	0	63.4	0.79096	0	4
Providencia_stuartii	GCA000783455	Providencia stuartii strain FDAARGOS_87 chromosome, complete genome	CP031508.1	CP031508	0	CP031508_3	4211134	4211641	507	Forward	Unknown	GTTCACTGCCGCATAGGCAGCTTAGAAA	Unknown	0	28	8	32	0	6	0.666667	96.4286	96.7204	0	0	60	0.875	0	4
Providencia_stuartii	GCA000783455	Providencia stuartii strain FDAARGOS_87 chromosome, complete genome	CP031508.1	CP031508	0	CP031508_4	4284453	4284961	508	Forward	Unknown	GTTCACTGCCGTATAGGCAGCTTAGAAA	Unknown	0	28	8	32.125	0.353553	9	1	100	100	0	0	60.125	0.871595	0	4
Providencia_stuartii	GCA000783455	Providencia stuartii strain FDAARGOS_87 chromosome, complete genome	CP031508.1	CP031508	0	CP031508_5	4299628	4299894	266	Forward	Unknown	GTGTACTGCCGCATAGGCAGCTTAGAAA	Unknown	0	28	4	31.75	0.5	5	1	100	100	6.25	0	59.75	0.88189	0	4
Providencia_stuartii	GCA000783455	Providencia stuartii strain FDAARGOS_87 chromosome, complete genome	CP031508.1	CP031508	1	CP031508_6	4305840	4306289	449	Forward	Unknown	GTTCACTGCCGTATAGGCAGCTTAGAAA	Unknown	0	28	7	32.2857	0.48795	7	0.875	92.8571	96.1174	0	0	60.2857	0.867257	0	4
Providencia_stuartii	GCA001558855	Providencia stuartii strain FDAARGOS_145, complete genome	CP014024.2	CP014024	0	CP014024_1	16432	16696	264	Unknown	Unknown	GGTGTACTGCCGTATAGGCAGCTTA	Unknown	0	25	4	35	0	2	0.4	96	96.1162	11.4286	0	60	0.714286	0	3
Providencia_stuartii	GCA001558855	Providencia stuartii strain FDAARGOS_145, complete genome	CP014024.2	CP014024	0	CP014024_2	1446871	1447077	206	Reverse	Unknown	TTTCTAAGCTGCCTATGCGGCAGTACAC	Unknown	0	28	3	31.6667	0.57735	4	1	100	100	18.75	6.20613	59.6667	0.884211	0	1
Providencia_stuartii	GCA001558855	Providencia stuartii strain FDAARGOS_145, complete genome	CP014024.2	CP014024	0	CP014024_3	1468011	1468398	387	Reverse	Unknown	TTTCTAAGCTGCCTATACGGCAGTGAAC	Unknown	0	28	6	32	0	7	1	100	100	0	0	60	0.875	0	4
Providencia_stuartii	GCA001558855	Providencia stuartii strain FDAARGOS_145, complete genome	CP014024.2	CP014024	1	CP014024_4	1541214	1542142	928	Reverse	Unknown	TTTCTAAGCTGCCTATACGGCAGTGAAC	Unknown	0	28	15	32.0667	0.258199	6	0.375	96.4286	96.5913	0	0	60.0667	0.873181	0	4
Providencia_stuartii	GCA001558855	Providencia stuartii strain FDAARGOS_145, complete genome	CP014024.2	CP014024	0	CP014024_5	1551109	1551513	404	Reverse	Unknown	TTTCTAAGCTGCCTATACGGCAGTGAAC	Unknown	0	28	6	34.8333	6.94022	5	0.714286	64.2857	78.8688	0	0	62.8333	0.803828	0	4
Providencia_stuartii	GCA001888205	Providencia stuartii strain BE2467, complete sequence	CP017054.1	CP017054	0	CP017054_1	112500	112947	447	Forward	Unknown	GTTCACTGCCGTATAGGCAGCTTAGAAA	Unknown	0	28	7	32	0	8	1	100	100	0	0	60	0.875	0	4
Providencia_stuartii	GCA001888205	Providencia stuartii strain BE2467, complete sequence	CP017054.1	CP017054	0	CP017054_2	126122	126749	627	Forward	Unknown	GTTCACTGCCGTATAGGCAGCTTAGAAA	Unknown	0	28	10	32	0	6	0.545455	96.4286	96.4499	0	0	60	0.875	0	4
Providencia_stuartii	GCA001888205	Providencia stuartii strain BE2467, complete sequence	CP017054.1	CP017054	0	CP017054_3	199451	199838	387	Forward	Unknown	GTTCACTGCCGTATAGGCAGCTTAGAAA	Unknown	0	28	6	32	0	6	0.857143	96.4286	97.8869	0	0	60	0.875	0	4
Providencia_stuartii	GCA001888205	Providencia stuartii strain BE2467, complete sequence	CP017054.1	CP017054	0	CP017054_4	218951	219399	448	Forward	Unknown	GTGTACTGCCGCATAGGCAGCTTAGAAA	Unknown	0	28	7	32.1429	0.377964	7	0.875	96.4286	98.0587	0	0	60.1429	0.871111	0	4
Providencia_stuartii	GCA001888205	Providencia stuartii strain BE2467, complete sequence	CP017054.1	CP017054	0	CP017054_5	225347	225796	449	Forward	Unknown	GTTCACTGCCGTATAGGCAGCTTAGAAA	Unknown	0	28	7	32.2857	0.48795	7	0.875	96.4286	98.0587	0	0	60.2857	0.867257	0	4
Providencia_stuartii	GCA001888205	Providencia stuartii strain BE2467, complete sequence	CP017054.1	CP017054	0	CP017054_6	1636567	1636834	267	Reverse	Unknown	TTTCTAAGCTGCCTATACGGCAGTACAC	Unknown	0	28	4	32	0	4	0.8	89.2857	92.2651	3.125	0	60	0.875	0	4
Providencia_stuartii	GCA002947315	Providencia stuartii strain AR_0026, complete genome	CP026704.1	CP026704	0	CP026704_1	283410	283557	147	Reverse	Unknown	TTTCTAAGCTGCCTATACGGCAGTACAC	Unknown	0	28	2	32	0	2	0.666667	92.8571	93.4407	28.125	28.125	60	0.875	0	1
Providencia_stuartii	GCA002947315	Providencia stuartii strain AR_0026, complete genome	CP026704.1	CP026704	0	CP026704_2	3006937	3007040	103	Reverse	Unknown	TGTGATTATTGCCATAGCCGGAAAGGGTAA	Unknown	0	30	1	44	0	1	0.5	96.6667	96.6667	100	100	74	0.681818	0	1
Providencia_stuartii	GCA002947315	Providencia stuartii strain AR_0026, complete genome	CP026704.1	CP026704	0	CP026704_3	3157730	3158135	405	Forward	Unknown	GTTCACTGCCGTATAGGCAGCTTAGAAA	Unknown	0	28	6	35	6.87023	5	0.714286	64.2857	78.8688	0	0	63	0.8	0	4
Providencia_stuartii	GCA002947315	Providencia stuartii strain AR_0026, complete genome	CP026704.1	CP026704	0	CP026704_4	3167974	3168542	568	Forward	Unknown	GTTCACTGCCGTATAGGCAGCTTAGAAA	Unknown	0	28	9	32.1111	0.333333	2	0.2	96.4286	97.4217	0	0	60.1111	0.871972	0	4
Providencia_stuartii	GCA002947315	Providencia stuartii strain AR_0026, complete genome	CP026704.1	CP026704	1	CP026704_5	3242121	3242688	567	Forward	Unknown	GTTCACTGCCGTATAGGCAGCTTAGAAA	Unknown	0	28	9	32	0	9	0.9	96.4286	98.325	0	0	60	0.875	0	4
Providencia_stuartii	GCA002983665	Providencia stuartii strain FDAARGOS_291 chromosome, complete genome	CP027398.1	CP027398	0	CP027398_1	1148259	1148526	267	Forward	Unknown	GTGTACTGCCGTATAGGCAGCTTAGAAA	Unknown	0	28	4	32	0	4	0.8	89.2857	92.2651	3.125	0	60	0.875	0	4
Providencia_stuartii	GCA002983665	Providencia stuartii strain FDAARGOS_291 chromosome, complete genome	CP027398.1	CP027398	0	CP027398_2	2509285	2509734	449	Reverse	Unknown	TTTCTAAGCTGCCTATACGGCAGTGAAC	Unknown	0	28	7	32.2857	0.48795	7	0.875	96.4286	98.0587	0	0	60.2857	0.867257	0	4
Providencia_stuartii	GCA002983665	Providencia stuartii strain FDAARGOS_291 chromosome, complete genome	CP027398.1	CP027398	0	CP027398_3	2515682	2516130	448	Reverse	Unknown	TTTCTAAGCTGCCTATGCGGCAGTACAC	Unknown	0	28	7	32.1429	0.377964	7	0.875	96.4286	98.0587	0	0	60.1429	0.871111	0	4
Providencia_stuartii	GCA002983665	Providencia stuartii strain FDAARGOS_291 chromosome, complete genome	CP027398.1	CP027398	0	CP027398_4	2535243	2535630	387	Reverse	Unknown	TTTCTAAGCTGCCTATACGGCAGTGAAC	Unknown	0	28	6	32	0	6	0.857143	96.4286	97.8869	0	0	60	0.875	0	4
Providencia_stuartii	GCA002983665	Providencia stuartii strain FDAARGOS_291 chromosome, complete genome	CP027398.1	CP027398	0	CP027398_5	2608331	2608958	627	Reverse	Unknown	TTTCTAAGCTGCCTATACGGCAGTGAAC	Unknown	0	28	10	32	0	6	0.545455	96.4286	96.4499	0	0	60	0.875	0	4
Providencia_stuartii	GCA002983665	Providencia stuartii strain FDAARGOS_291 chromosome, complete genome	CP027398.1	CP027398	0	CP027398_6	2622133	2622580	447	Reverse	Unknown	TTTCTAAGCTGCCTATACGGCAGTGAAC	Unknown	0	28	7	32	0	8	1	100	100	0	0	60	0.875	0	4
Providencia_stuartii	GCA008693805	Providencia stuartii strain FDAARGOS_645 chromosome, complete genome	CP044076.1	CP044076	0	CP044076_1	75566	76193	627	Forward	Unknown	GTTCACTGCCGCATAGGCAGCTTAGAAA	Unknown	0	28	10	32	0	8	0.727273	92.8571	95.9874	0	0	60	0.875	0	4
Providencia_stuartii	GCA008693805	Providencia stuartii strain FDAARGOS_645 chromosome, complete genome	CP044076.1	CP044076	0	CP044076_2	94528	95155	627	Forward	Unknown	GTGTACTGCCGCATAGGCAGCTTAGAAA	Unknown	0	28	10	32	0	9	0.818182	92.8571	96.8607	0	0	60	0.875	0	4
Providencia_stuartii	GCA008693805	Providencia stuartii strain FDAARGOS_645 chromosome, complete genome	CP044076.1	CP044076	0	CP044076_3	100994	101381	387	Forward	Unknown	GTTCACTGCCGTATAGGCAGCTTAGAAA	Unknown	0	28	6	32	0	5	0.714286	92.8571	95.7738	0	0	60	0.875	0	4
Providencia_stuartii	GCA008693805	Providencia stuartii strain FDAARGOS_645 chromosome, complete genome	CP044076.1	CP044076	0	CP044076_4	1484092	1484539	447	Reverse	Unknown	TTTCTAAGCTGCCTATACGGCAGTACAC	Unknown	0	28	7	32	0	7	0.875	92.8571	96.1174	0	0	60	0.875	0	4
Providencia_stuartii	GCA008693805	Providencia stuartii strain FDAARGOS_645 chromosome, complete genome	CP044076.1	CP044076	0	CP044076_5	4321631	4321899	268	Forward	Unknown	GTTCACTGCCGTATAGGCAGCTTAGAAA	Unknown	0	28	4	32.25	0.5	5	1	100	100	3.0303	0	60.25	0.868217	0	4
Providencia_stuartii	GCA008693805	Providencia stuartii strain FDAARGOS_645 chromosome, complete genome	CP044076.1	CP044076	0	CP044076_6	4335064	4335573	509	Forward	Unknown	GTTCACTGCCGCATAGGCAGCTTAGAAA	Unknown	0	28	8	32.25	0.46291	7	0.777778	96.4286	97.2707	0	0	60.25	0.868217	0	4
Providencia_stuartii	GCA010320365	Providencia stuartii BML2537 DNA, complete genome	AP022374.1	AP022374	0	AP022374_1	1728804	1729071	267	Forward	Unknown	GTTCACTGCCGTATAGGCAGCTTAGAAA	Unknown	0	28	4	32	0	5	1	100	100	3.125	0	60	0.875	0	4
Providencia_stuartii	GCA010320365	Providencia stuartii BML2537 DNA, complete genome	AP022374.1	AP022374	0	AP022374_2	1742236	1742985	749	Forward	Unknown	GTTCACTGCCGCATAGGCAGCTTAGAAA	Unknown	0	28	12	32.1667	0.389249	10	0.769231	96.4286	97.2166	0	0	60.1667	0.870466	0	4
Providencia_stuartii	GCA010320365	Providencia stuartii BML2537 DNA, complete genome	AP022374.1	AP022374	0	AP022374_3	1815686	1816193	507	Forward	Unknown	GTTCACTGCCGTATAGGCAGCTTAGAAA	Unknown	0	28	8	32	0	9	1	100	100	0	0	60	0.875	0	4
Providencia_stuartii	GCA010320365	Providencia stuartii BML2537 DNA, complete genome	AP022374.1	AP022374	0	AP022374_4	1833899	1834527	628	Forward	Unknown	GTGTACTGCCGCATAGGCAGCTTAGAAA	Unknown	0	28	10	32.1	0.316228	11	1	100	100	0	0	60.1	0.872274	0	4
Providencia_stuartii	GCA010320365	Providencia stuartii BML2537 DNA, complete genome	AP022374.1	AP022374	0	AP022374_5	1840473	1840980	507	Forward	Unknown	GTTCACTGCCGTATAGGCAGCTTAGAAA	Unknown	0	28	8	32	0	8	0.888889	92.8571	96.4053	0	0	60	0.875	0	4
Providencia_stuartii	GCA010320365	Providencia stuartii BML2537 DNA, complete genome	AP022374.1	AP022374	0	AP022374_6	3205420	3205687	267	Reverse	Unknown	TTTCTAAGCTGCCTATACGGCAGTACAC	Unknown	0	28	4	32	0	4	0.8	92.8571	94.8434	3.0303	0	60	0.875	0	4
Providencia_stuartii	GCA010669105	Providencia stuartii strain MF1 chromosome, complete genome	CP048621.1	CP048621	0	CP048621_1	1397514	1398081	567	Forward	Unknown	GTGTACTGCCGTATAGGCAGCTTAGAAA	Unknown	0	28	9	32	0	8	0.8	89.2857	94.975	0	0	60	0.875	0	4
Providencia_stuartii	GCA010669105	Providencia stuartii strain MF1 chromosome, complete genome	CP048621.1	CP048621	0	CP048621_2	2823278	2823485	207	Reverse	Unknown	TTTCTAAGCTGCCTATACGGCAGTGAAC	Unknown	0	28	3	32	0	3	0.75	96.4286	97.1026	18.1818	5.4272	60	0.875	0	1
Providencia_stuartii	GCA010669105	Providencia stuartii strain MF1 chromosome, complete genome	CP048621.1	CP048621	0	CP048621_3	2830625	2830892	267	Reverse	Unknown	TTTCTAAGCTGCCTATGCGGCAGTACAC	Unknown	0	28	4	32	0	5	1	100	100	0	0	60	0.875	0	4
Providencia_stuartii	GCA010669105	Providencia stuartii strain MF1 chromosome, complete genome	CP048621.1	CP048621	0	CP048621_4	2849367	2849814	447	Reverse	Unknown	TTTCTAAGCTGCCTATACGGCAGTGAAC	Unknown	0	28	7	32	0	8	1	100	100	0	0	60	0.875	0	4
Providencia_stuartii	GCA010669105	Providencia stuartii strain MF1 chromosome, complete genome	CP048621.1	CP048621	0	CP048621_5	2922514	2922902	388	Reverse	Unknown	TTTCTAAGCTGCCTATACGGCAGTGAAC	Unknown	0	28	6	32.1667	0.408248	2	0.285714	96.4286	96.9174	0	0	60.1667	0.870466	0	4
Providencia_stuartii	GCA010669105	Providencia stuartii strain MF1 chromosome, complete genome	CP048621.1	CP048621	0	CP048621_6	2974292	2974620	328	Reverse	Unknown	TTTCTAAGCTGCCTATACGGCAGTGAAC	Unknown	0	28	5	32.2	0.447214	5	0.833333	96.4286	97.6785	3.0303	0	60.2	0.869565	0	4
Providencia_stuartii	GCA016128115	Providencia stuartii strain FDAARGOS_1040 chromosome, complete genome	CP066071.1	CP066071	0	CP066071_1	2730090	2730478	388	Forward	Unknown	GTTCACTGCCGTATAGGCAGCTTAGAAA	Unknown	0	28	6	32.1667	0.408248	7	1	100	100	0	0	60.1667	0.870466	0	4
Providencia_stuartii	GCA016128115	Providencia stuartii strain FDAARGOS_1040 chromosome, complete genome	CP066071.1	CP066071	0	CP066071_2	2743636	2744684	1048	Forward	Unknown	GTTCACTGCCGTATAGGCAGCTTAGAAA	Unknown	0	28	17	32.0588	0.242536	6	0.333333	96.4286	96.7204	0	0	60.0588	0.873394	0	4
Providencia_stuartii	GCA016128115	Providencia stuartii strain FDAARGOS_1040 chromosome, complete genome	CP066071.1	CP066071	0	CP066071_3	2817386	2818013	627	Forward	Unknown	GTTCACTGCCGTATAGGCAGCTTAGAAA	Unknown	0	28	10	32	0	11	1	100	100	0	0	60	0.875	0	4
Providencia_stuartii	GCA016128115	Providencia stuartii strain FDAARGOS_1040 chromosome, complete genome	CP066071.1	CP066071	0	CP066071_4	2838805	2839733	928	Forward	Unknown	GTGTACTGCCGCATAGGCAGCTTAGAAA	Unknown	0	28	15	32.0667	0.457738	16	1	100	100	0	0	60.0667	0.873181	0	4
Providencia_stuartii	GCA016128115	Providencia stuartii strain FDAARGOS_1040 chromosome, complete genome	CP066071.1	CP066071	0	CP066071_5	2846944	2847211	267	Forward	Unknown	GTTCACTGCCGTATAGGCAGCTTAGAAA	Unknown	0	28	4	32	0	4	0.8	92.8571	94.8434	3.125	0	60	0.875	0	4
Providencia_stuartii	GCA016128115	Providencia stuartii strain FDAARGOS_1040 chromosome, complete genome	CP066071.1	CP066071	0	CP066071_6	4260667	4261174	507	Reverse	Unknown	TTTCTAAGCTGCCTATACGGCAGTACAC	Unknown	0	28	8	32	0	8	0.888889	89.2857	94.6079	0	0	60	0.875	0	4
Providencia_stuartii	GCA018128385	Providencia stuartii strain 3347685 chromosome, complete genome	CP071068.1	CP071068	0	CP071068_1	1464275	1464422	147	Forward	Unknown	GTTCACTGCCGTATAGGCAGCTTAGAAA	Unknown	0	28	2	32	0	3	1	100	100	30.303	33.3333	60	0.875	0	1
Providencia_stuartii	GCA018128385	Providencia stuartii strain 3347685 chromosome, complete genome	CP071068.1	CP071068	0	CP071068_2	1477587	1478336	749	Forward	Unknown	GTTCACTGCCGCATAGGCAGCTTAGAAA	Unknown	0	28	12	32.1667	0.389249	10	0.769231	96.4286	97.2166	0	0	60.1667	0.870466	0	4
Providencia_stuartii	GCA018128385	Providencia stuartii strain 3347685 chromosome, complete genome	CP071068.1	CP071068	0	CP071068_3	1551036	1551543	507	Forward	Unknown	GTTCACTGCCGTATAGGCAGCTTAGAAA	Unknown	0	28	8	32	0	9	1	100	100	0	0	60	0.875	0	4
Providencia_stuartii	GCA018128385	Providencia stuartii strain 3347685 chromosome, complete genome	CP071068.1	CP071068	0	CP071068_4	1569249	1569877	628	Forward	Unknown	GTGTACTGCCGCATAGGCAGCTTAGAAA	Unknown	0	28	10	32.1	0.316228	11	1	100	100	0	0	60.1	0.872274	0	4
Providencia_stuartii	GCA018128385	Providencia stuartii strain 3347685 chromosome, complete genome	CP071068.1	CP071068	0	CP071068_5	1575823	1576330	507	Forward	Unknown	GTTCACTGCCGTATAGGCAGCTTAGAAA	Unknown	0	28	8	32	0	8	0.888889	92.8571	96.4053	0	0	60	0.875	0	4
Providencia_stuartii	GCA018128385	Providencia stuartii strain 3347685 chromosome, complete genome	CP071068.1	CP071068	0	CP071068_6	2955317	2955765	448	Reverse	Unknown	TTTCTAAGCTGCCTATACGGCAGTACAC	Unknown	0	28	7	32.1429	0.377964	7	0.875	92.8571	96.1174	0	0	60.1429	0.871111	0	4
Providencia_stuartii	GCA023520575	Providencia stuartii strain P14 chromosome, complete genome	CP097380.1	CP097380	0	CP097380_1	1341077	1341405	328	Forward	Unknown	GTGTACTGCCGTATAGGCAGCTTAGAAA	Unknown	0	28	5	32.2	0.447214	5	0.833333	92.8571	95.357	0	0	60.2	0.869565	0	4
Providencia_stuartii	GCA023520575	Providencia stuartii strain P14 chromosome, complete genome	CP097380.1	CP097380	0	CP097380_2	2777725	2777933	208	Reverse	Unknown	TTTTCTAAGCTGCCTATACGGCAGTGAAC	Unknown	0	29	3	31	0	3	0.75	86.2069	88.81	9.09091	7.94258	60	0.935484	0	1
Providencia_stuartii	GCA023520575	Providencia stuartii strain P14 chromosome, complete genome	CP097380.1	CP097380	0	CP097380_3	2783881	2784570	689	Reverse	Unknown	TTTCTAAGCTGCCTATACGGCAGTACAC	Unknown	0	28	11	32.1818	0.40452	1	0.0833333	96.4286	98.5221	0	0	60.1818	0.870056	0	4
Providencia_stuartii	GCA023520575	Providencia stuartii strain P14 chromosome, complete genome	CP097380.1	CP097380	0	CP097380_4	2808481	2808869	388	Reverse	Unknown	TTTCTAAGCTGCCTATACGGCAGTGAAC	Unknown	0	28	6	32.1667	0.408248	7	1	100	100	3.0303	0	60.1667	0.870466	0	4
Providencia_stuartii	GCA023520575	Providencia stuartii strain P14 chromosome, complete genome	CP097380.1	CP097380	0	CP097380_5	2843439	2843887	448	Reverse	Unknown	TTTCTAAGCTGCCTATGCGGCAGTGAAC	Unknown	0	28	7	32.1429	0.377964	7	0.875	96.4286	98.0587	0	0	60.1429	0.871111	0	4
Providencia_stuartii	GCA023520575	Providencia stuartii strain P14 chromosome, complete genome	CP097380.1	CP097380	0	CP097380_6	2928538	2929405	867	Reverse	Unknown	TTTCTAAGCTGCCTATGCGGCAGTGAAC	Unknown	0	28	14	32	0	12	0.8	92.8571	96.7148	0	0	60	0.875	0	4
Providencia_stuartii	GCA023520575	Providencia stuartii strain P14 chromosome, complete genome	CP097380.1	CP097380	0	CP097380_7	2942579	2943328	749	Reverse	Unknown	TTTCTAAGCTGCCTATACGGCAGTGAAC	Unknown	0	28	12	32.1667	0.389249	13	1	100	100	0	0	60.1667	0.870466	0	4
Providencia_stuartii	GCA023547145	Providencia stuartii strain CMC-4104 chromosome, complete genome	CP095443.1	CP095443	0	CP095443_1	2735411	2736217	806	Reverse	Unknown	TTTCTAAGCTGCCTATACGGCAGTGAAC	Unknown	0	28	13	31.9231	0.27735	8	0.571429	67.8571	86.0352	0	0	59.9231	0.877108	0	4
Providencia_stuartii	GCA023547145	Providencia stuartii strain CMC-4104 chromosome, complete genome	CP095443.1	CP095443	0	CP095443_2	2799363	2799634	271	Reverse	Unknown	TTTCTAAGCTGCCTATACGGCAGTGCACATAA	Unknown	0	32	4	28	0	2	0.4	87.5	83.9477	0	0	60	1.14286	0	4
Providencia_stuartii	GCA023547145	Providencia stuartii strain CMC-4104 chromosome, complete genome	CP095443.1	CP095443	0	CP095443_3	2811594	2812101	507	Reverse	Unknown	TTTCTAAGCTGCCTATGCGGCAGTAAAC	Unknown	0	28	8	32	0	7	0.777778	85.7143	92.8106	0	0	60	0.875	0	4
Providencia_stuartii	GCA023547145	Providencia stuartii strain CMC-4104 chromosome, complete genome	CP095443.1	CP095443	0	CP095443_4	2885670	2885747	77	Reverse	Unknown	ATTTCTAAGCTGCCTATACGGCAGTAAAC	Unknown	0	29	1	19	0	0	0	44.8276	44.8276	100	100	48	1.52632	0	1
Providencia_stuartii	GCA023547145	Providencia stuartii strain CMC-4104 chromosome, complete genome	CP095443.1	CP095443	0	CP095443_5	2886035	2886243	208	Forward	Unknown	ATTTCTAAGCTGCCTATACGGCAGTAAAC	Unknown	0	29	3	31	0	2	0.5	96.5517	96.5517	9.67742	0	60	0.935484	0	1
Providencia_stuartii	GCA023547145	Providencia stuartii strain CMC-4104 chromosome, complete genome	CP095443.1	CP095443	0	CP095443_6	4067528	4067647	119	Forward	Unknown	AAAGGAGGTTATCCCAAGGAGCATACATTAA	Unknown	0	31	1	58	0	1	0.5	96.7742	96.7742	100	100	89	0.534483	0	1
Providencia_stuartii	GCA023970715	Providencia stuartii strain TYL-Y13 chromosome, complete genome	CP099526.1	CP099526	0	CP099526_1	1624417	1625523	1106	Forward	Unknown	GTTCACTGCCGTATAGGCAGCTTAGAAA	Unknown	0	28	18	31.9444	0.235702	16	0.842105	64.2857	88.3287	0	0	59.9444	0.876522	0	4
Providencia_stuartii	GCA023970715	Providencia stuartii strain TYL-Y13 chromosome, complete genome	CP099526.1	CP099526	0	CP099526_2	1634184	1635592	1408	Forward	Unknown	GTTCACTGCCGCATAGGCAGCTTAGAAA	Unknown	0	28	23	32.0435	0.208514	22	0.916667	75	92.582	0	0	60.0435	0.873813	0	4
Providencia_stuartii	GCA023970715	Providencia stuartii strain TYL-Y13 chromosome, complete genome	CP099526.1	CP099526	0	CP099526_3	3542145	3542251	106	Reverse	Unknown	GCAGTCAACAACACTGCAACTCGAAGTATGACGAGTAAA	Unknown	0	39	1	29	0	1	0.5	97.4359	97.4359	100	100	68	1.34483	0	1
Providencia_stuartii	GCA023970715	Providencia stuartii strain TYL-Y13 chromosome, complete genome	CP099526.1	CP099526	0	CP099526_4	3750407	3750521	114	Unknown	Unknown	GAAGCCAACACCGCCACAGCGCGAAGGATGACGAAAATT	Unknown	0	39	1	37	0	2	1	100	100	100	100	76	1.05405	0	1
Providencia_stuartii	GCA023970715	Providencia stuartii strain TYL-Y13 chromosome, complete genome	CP099526.1	CP099526	0	CP099526_5	3929168	3929279	111	Reverse	Unknown	GCCAACACCGCCACAGCACGAAGGATGACGAAAATT	Unknown	0	36	1	40	0	2	1	100	100	100	100	76	0.9	0	1
Providencia_stuartii	GCA023970715	Providencia stuartii strain TYL-Y13 chromosome, complete genome	CP099526.1	CP099526	0	CP099526_6	4109062	4109168	106	Reverse	Unknown	CCCCTATAGCGCGAAGAATGAAGAATAT	Unknown	0	28	1	51	0	2	1	100	100	100	100	79	0.54902	0	1
Providencia_stuartii	GCA027286025	Providencia stuartii strain 2020CK-00448 chromosome, complete genome	CP114579.1	CP114579	0	CP114579_1	1386875	1387437	562	Forward	Unknown	GTGTACTGCCGTATAGGCAGCTTAGAAAA	Unknown	0	29	9	30.3333	2	7	0.7	89.6552	92.087	0	0	59.3333	0.956044	0	4
Providencia_stuartii	GCA027286025	Providencia stuartii strain 2020CK-00448 chromosome, complete genome	CP114579.1	CP114579	0	CP114579_2	2736812	2737019	207	Reverse	Unknown	TTTCTAAGCTGCCTATACGGCAGTGAAC	Unknown	0	28	3	32	0	3	0.75	92.8571	94.2052	9.375	0	60	0.875	0	1
Providencia_stuartii	GCA027286025	Providencia stuartii strain 2020CK-00448 chromosome, complete genome	CP114579.1	CP114579	0	CP114579_3	2744126	2744573	447	Reverse	Unknown	TTTCTAAGCTGCCTATGCGGCAGTACAC	Unknown	0	28	7	32	0	6	0.75	92.8571	96.1174	0	0	60	0.875	0	4
Providencia_stuartii	GCA027286025	Providencia stuartii strain 2020CK-00448 chromosome, complete genome	CP114579.1	CP114579	0	CP114579_4	2765392	2765839	447	Reverse	Unknown	TTTCTAAGCTGCCTATACGGCAGTGAAC	Unknown	0	28	7	32	0	7	0.875	96.4286	98.0587	0	0	60	0.875	0	4
Providencia_stuartii	GCA027286025	Providencia stuartii strain 2020CK-00448 chromosome, complete genome	CP114579.1	CP114579	0	CP114579_5	2838544	2839232	688	Reverse	Unknown	TTTCTAAGCTGCCTATACGGCAGTGAAC	Unknown	0	28	11	32.0909	0.301511	5	0.416667	96.4286	96.5005	0	0	60.0909	0.872521	0	4
Providencia_stuartii	GCA027286025	Providencia stuartii strain 2020CK-00448 chromosome, complete genome	CP114579.1	CP114579	1	CP114579_6	2848325	2848776	451	Reverse	Unknown	TTTCTAAGCTGCCTATACGGCAGTGAAC	Unknown	0	28	7	32.5714	0.786796	8	1	100	100	0	0	60.5714	0.859649	0	4
Providencia_stuartii	GCA027286045	Providencia stuartii strain 2021CK-01196 chromosome, complete genome	CP114580.1	CP114580	0	CP114580_1	1647962	1648367	405	Forward	Unknown	GTTCACTGCCGTATAGGCAGCTTAGAAA	Unknown	0	28	6	35	6.87023	5	0.714286	64.2857	78.8688	0	0	63	0.8	0	4
Providencia_stuartii	GCA027286045	Providencia stuartii strain 2021CK-01196 chromosome, complete genome	CP114580.1	CP114580	0	CP114580_2	1657334	1657722	388	Forward	Unknown	GTTCACTGCCGTATAGGCAGCTTAGAAA	Unknown	0	28	6	32.1667	0.408248	2	0.285714	96.4286	96.9174	0	0	60.1667	0.870466	0	4
Providencia_stuartii	GCA027286045	Providencia stuartii strain 2021CK-01196 chromosome, complete genome	CP114580.1	CP114580	0	CP114580_3	1730423	1730870	447	Forward	Unknown	GTTCACTGCCGTATAGGCAGCTTAGAAA	Unknown	0	28	7	32	0	8	1	100	100	0	0	60	0.875	0	4
Providencia_stuartii	GCA027286045	Providencia stuartii strain 2021CK-01196 chromosome, complete genome	CP114580.1	CP114580	0	CP114580_4	1749345	1749612	267	Forward	Unknown	GTGTACTGCCGCATAGGCAGCTTAGAAA	Unknown	0	28	4	32	0	5	1	100	100	0	0	60	0.875	0	4
Providencia_stuartii	GCA027286045	Providencia stuartii strain 2021CK-01196 chromosome, complete genome	CP114580.1	CP114580	0	CP114580_5	1756752	1756959	207	Forward	Unknown	GTTCACTGCCGTATAGGCAGCTTAGAAA	Unknown	0	28	3	32	0	3	0.75	96.4286	97.1026	18.1818	9.4676	60	0.875	0	1
Providencia_stuartii	GCA027286045	Providencia stuartii strain 2021CK-01196 chromosome, complete genome	CP114580.1	CP114580	0	CP114580_6	3190156	3190723	567	Reverse	Unknown	TTTCTAAGCTGCCTATACGGCAGTACAC	Unknown	0	28	9	32	0	8	0.8	89.2857	94.975	0	0	60	0.875	0	4
Providencia_stuartii	GCA027286045	Providencia stuartii strain 2021CK-01196 plasmid unnamed1, complete sequence	CP114581.1	CP114581	0	CP114581_1	27161	27375	214	Reverse	Unknown	ACTGTCGTGTGTAAATCCCGATAT	Unknown	0	24	3	39.6667	18.61	1	0.25	66.6667	66.4317	10.1695	33.2875	63.6667	0.605042	0	1
Providencia_stuartii	GCA027286065	Providencia stuartii strain 2021CK-01296 chromosome, complete genome	CP114582.1	CP114582	0	CP114582_1	2686705	2687272	567	Unknown	Unknown	GTGTACTGCCGTATAGGCAGCTTAGAAA	Unknown	0	28	9	32	0	8	0.8	89.2857	94.975	0	0	60	0.875	0	4
Providencia_stuartii	GCA027286065	Providencia stuartii strain 2021CK-01296 chromosome, complete genome	CP114582.1	CP114582	0	CP114582_2	4120489	4120696	207	Reverse	Unknown	TTTCTAAGCTGCCTATACGGCAGTGAAC	Unknown	0	28	3	32	0	3	0.75	96.4286	97.1026	18.1818	5.4272	60	0.875	0	1
Providencia_stuartii	GCA027286065	Providencia stuartii strain 2021CK-01296 chromosome, complete genome	CP114582.1	CP114582	0	CP114582_3	4127837	4128104	267	Reverse	Unknown	TTTCTAAGCTGCCTATGCGGCAGTACAC	Unknown	0	28	4	32	0	5	1	100	100	0	0	60	0.875	0	4
Providencia_stuartii	GCA027286065	Providencia stuartii strain 2021CK-01296 chromosome, complete genome	CP114582.1	CP114582	0	CP114582_4	4146579	4147026	447	Reverse	Unknown	TTTCTAAGCTGCCTATACGGCAGTGAAC	Unknown	0	28	7	32	0	8	1	100	100	0	0	60	0.875	0	4
Providencia_stuartii	GCA027286065	Providencia stuartii strain 2021CK-01296 chromosome, complete genome	CP114582.1	CP114582	0	CP114582_5	4219730	4220118	388	Reverse	Unknown	TTTCTAAGCTGCCTATACGGCAGTGAAC	Unknown	0	28	6	32.1667	0.408248	2	0.285714	96.4286	96.9174	0	0	60.1667	0.870466	0	4
Providencia_stuartii	GCA027286065	Providencia stuartii strain 2021CK-01296 chromosome, complete genome	CP114582.1	CP114582	0	CP114582_6	4271050	4271378	328	Reverse	Unknown	TTTCTAAGCTGCCTATACGGCAGTGAAC	Unknown	0	28	5	32.2	0.447214	5	0.833333	96.4286	97.6785	3.0303	0	60.2	0.869565	0	4
Providencia_stuartii	GCA029277825	Providencia stuartii strain CAVP496 chromosome, complete genome	CP119540.1	CP119540	0	CP119540_1	2732003	2732930	927	Reverse	Unknown	TTTCTAAGCTGCCTATACGGCAGTGAAC	Unknown	0	28	15	32	0	14	0.875	75	91.5677	0	0	60	0.875	0	4
Providencia_stuartii	GCA029277825	Providencia stuartii strain CAVP496 chromosome, complete genome	CP119540.1	CP119540	0	CP119540_2	2741944	2742090	146	Reverse	Unknown	TTTCTAAGCTGCCTATACGGCAGTGCA	Unknown	0	27	2	33	0	3	1	100	100	35.2941	38.2353	60	0.818182	0	1
Providencia_stuartii	GCA029277825	Providencia stuartii strain CAVP496 chromosome, complete genome	CP119540.1	CP119540	0	CP119540_3	2881888	2881964	76	Reverse	Unknown	TTTCTAAGCTGCCTATACGGCAGTGAAC	Unknown	0	28	1	20	0	0	0	46.4286	46.4286	100	100	48	1.4	0	1
Providencia_stuartii	GCA029277825	Providencia stuartii strain CAVP496 chromosome, complete genome	CP119540.1	CP119540	0	CP119540_4	2882253	2882940	687	Forward	Unknown	TTTCTAAGCTGCCTATACGGCAGTGAAC	Unknown	0	28	11	32	0	11	0.916667	92.8571	97.0442	0	0	60	0.875	0	4
Providencia_stuartii	GCA029277825	Providencia stuartii strain CAVP496 chromosome, complete genome	CP119540.1	CP119540	0	CP119540_5	4175721	4175840	119	Forward	Unknown	AAAGGAGGTTATCCCAAGGAGCATACATTAA	Unknown	0	31	1	58	0	1	0.5	96.7742	96.7742	100	100	89	0.534483	0	1
Providencia_stuartii	GCA029277985	Providencia stuartii strain CAVP490 chromosome, complete genome	CP119546.1	CP119546	0	CP119546_1	2732406	2733333	927	Reverse	Unknown	TTTCTAAGCTGCCTATACGGCAGTGAAC	Unknown	0	28	15	32	0	14	0.875	75	91.5677	0	0	60	0.875	0	4
Providencia_stuartii	GCA029277985	Providencia stuartii strain CAVP490 chromosome, complete genome	CP119546.1	CP119546	0	CP119546_2	2742347	2742493	146	Reverse	Unknown	TTTCTAAGCTGCCTATACGGCAGTGCA	Unknown	0	27	2	33	0	3	1	100	100	35.2941	38.2353	60	0.818182	0	1
Providencia_stuartii	GCA029277985	Providencia stuartii strain CAVP490 chromosome, complete genome	CP119546.1	CP119546	0	CP119546_3	2882291	2882367	76	Reverse	Unknown	TTTCTAAGCTGCCTATACGGCAGTGAAC	Unknown	0	28	1	20	0	0	0	46.4286	46.4286	100	100	48	1.4	0	1
Providencia_stuartii	GCA029277985	Providencia stuartii strain CAVP490 chromosome, complete genome	CP119546.1	CP119546	0	CP119546_4	2882656	2883343	687	Forward	Unknown	TTTCTAAGCTGCCTATACGGCAGTGAAC	Unknown	0	28	11	32	0	11	0.916667	92.8571	97.0442	0	0	60	0.875	0	4
Providencia_stuartii	GCA029277985	Providencia stuartii strain CAVP490 chromosome, complete genome	CP119546.1	CP119546	0	CP119546_5	4176521	4176640	119	Forward	Unknown	AAAGGAGGTTATCCCAAGGAGCATACATTAA	Unknown	0	31	1	58	0	1	0.5	96.7742	96.7742	100	100	89	0.534483	0	1
Providencia_stuartii	GCA029278185	Providencia stuartii strain CAVP450 chromosome, complete genome	CP119552.1	CP119552	0	CP119552_1	2732406	2733333	927	Reverse	Unknown	TTTCTAAGCTGCCTATACGGCAGTGAAC	Unknown	0	28	15	32	0	14	0.875	75	91.5677	0	0	60	0.875	0	4
Providencia_stuartii	GCA029278185	Providencia stuartii strain CAVP450 chromosome, complete genome	CP119552.1	CP119552	0	CP119552_2	2742347	2742493	146	Reverse	Unknown	TTTCTAAGCTGCCTATACGGCAGTGCA	Unknown	0	27	2	33	0	3	1	100	100	35.2941	38.2353	60	0.818182	0	1
Providencia_stuartii	GCA029278185	Providencia stuartii strain CAVP450 chromosome, complete genome	CP119552.1	CP119552	0	CP119552_3	2882291	2882367	76	Reverse	Unknown	TTTCTAAGCTGCCTATACGGCAGTGAAC	Unknown	0	28	1	20	0	0	0	46.4286	46.4286	100	100	48	1.4	0	1
Providencia_stuartii	GCA029278185	Providencia stuartii strain CAVP450 chromosome, complete genome	CP119552.1	CP119552	0	CP119552_4	2882656	2883343	687	Forward	Unknown	TTTCTAAGCTGCCTATACGGCAGTGAAC	Unknown	0	28	11	32	0	11	0.916667	92.8571	97.0442	0	0	60	0.875	0	4
Providencia_stuartii	GCA029278185	Providencia stuartii strain CAVP450 chromosome, complete genome	CP119552.1	CP119552	0	CP119552_5	4176125	4176244	119	Forward	Unknown	AAAGGAGGTTATCCCAAGGAGCATACATTAA	Unknown	0	31	1	58	0	1	0.5	96.7742	96.7742	100	100	89	0.534483	0	1
Providencia_stuartii	GCA030179155	Providencia stuartii strain 2017-45-35 chromosome, complete genome	CP109733.1	CP109733	0	CP109733_1	898707	899214	507	Reverse	Unknown	TTTCTAAGCTGCCTATACGGCAGTGAAC	Unknown	0	28	8	32	0	8	0.888889	92.8571	96.4053	0	0	60	0.875	0	4
Providencia_stuartii	GCA030179155	Providencia stuartii strain 2017-45-35 chromosome, complete genome	CP109733.1	CP109733	0	CP109733_2	905160	905788	628	Reverse	Unknown	TTTCTAAGCTGCCTATGCGGCAGTACAC	Unknown	0	28	10	32.1	0.316228	11	1	100	100	0	0	60.1	0.872274	0	4
Providencia_stuartii	GCA030179155	Providencia stuartii strain 2017-45-35 chromosome, complete genome	CP109733.1	CP109733	0	CP109733_3	923493	924000	507	Reverse	Unknown	TTTCTAAGCTGCCTATACGGCAGTGAAC	Unknown	0	28	8	32	0	9	1	100	100	0	0	60	0.875	0	4
Providencia_stuartii	GCA030179155	Providencia stuartii strain 2017-45-35 chromosome, complete genome	CP109733.1	CP109733	0	CP109733_4	996701	997450	749	Reverse	Unknown	TTTCTAAGCTGCCTATGCGGCAGTGAAC	Unknown	0	28	12	32.1667	0.389249	10	0.769231	96.4286	97.2166	0	0	60.1667	0.870466	0	4
Providencia_stuartii	GCA030179155	Providencia stuartii strain 2017-45-35 chromosome, complete genome	CP109733.1	CP109733	0	CP109733_5	1010615	1010882	267	Reverse	Unknown	TTTCTAAGCTGCCTATACGGCAGTGAAC	Unknown	0	28	4	32	0	5	1	100	100	3.125	0	60	0.875	0	4
Providencia_stuartii	GCA030179155	Providencia stuartii strain 2017-45-35 chromosome, complete genome	CP109733.1	CP109733	0	CP109733_6	4022672	4023120	448	Forward	Unknown	GTGTACTGCCGTATAGGCAGCTTAGAAA	Unknown	0	28	7	32.1429	0.377964	7	0.875	92.8571	96.1174	0	0	60.1429	0.871111	0	4
Providencia_stuartii	GCA035747985	Providencia stuartii strain 41 chromosome, complete genome	CP142095.1	CP142095	0	CP142095_1	1296551	1296818	267	Forward	Unknown	GTGTACTGCCGTATAGGCAGCTTAGAAA	Unknown	0	28	4	32	0	4	0.8	92.8571	94.8434	3.125	0	60	0.875	0	4
Providencia_stuartii	GCA035747985	Providencia stuartii strain 41 chromosome, complete genome	CP142095.1	CP142095	0	CP142095_2	2674116	2674443	327	Reverse	Unknown	TTTCTAAGCTGCCTATACGGCAGTGAAC	Unknown	0	28	5	32	0	5	0.833333	89.2857	93.0355	0	0	60	0.875	0	4
Providencia_stuartii	GCA035747985	Providencia stuartii strain 41 chromosome, complete genome	CP142095.1	CP142095	0	CP142095_3	2680389	2680536	147	Reverse	Unknown	TTTCTAAGCTGCCTATACGGCAGTACAC	Unknown	0	28	2	32	0	1	0.333333	96.4286	96.7204	31.25	31.25	60	0.875	0	1
Providencia_stuartii	GCA035747985	Providencia stuartii strain 41 chromosome, complete genome	CP142095.1	CP142095	0	CP142095_4	2785211	2785659	448	Reverse	Unknown	TTTCTAAGCTGCCTATGCGGCAGTGAAC	Unknown	0	28	7	32.1429	0.377964	8	1	100	100	0	0	60.1429	0.871111	0	4
Providencia_stuartii	GCA035747985	Providencia stuartii strain 41 chromosome, complete genome	CP142095.1	CP142095	0	CP142095_5	2798823	2799330	507	Reverse	Unknown	TTTCTAAGCTGCCTATACGGCAGTGAAC	Unknown	0	28	8	32	0	8	0.888889	96.4286	98.2026	0	0	60	0.875	0	4
Providencia_stuartii	GCA038069215	Providencia stuartii strain 2024CK-00366 chromosome, complete genome	CP155463.1	CP155463	0	CP155463_1	1646658	1647063	405	Forward	Unknown	GTTCACTGCCGTATAGGCAGCTTAGAAA	Unknown	0	28	6	35	6.87023	5	0.714286	64.2857	78.8688	0	0	63	0.8	0	4
Providencia_stuartii	GCA038069215	Providencia stuartii strain 2024CK-00366 chromosome, complete genome	CP155463.1	CP155463	0	CP155463_2	1656030	1656418	388	Forward	Unknown	GTTCACTGCCGTATAGGCAGCTTAGAAA	Unknown	0	28	6	32.1667	0.408248	2	0.285714	96.4286	96.9174	0	0	60.1667	0.870466	0	4
Providencia_stuartii	GCA038069215	Providencia stuartii strain 2024CK-00366 chromosome, complete genome	CP155463.1	CP155463	0	CP155463_3	1729119	1729566	447	Forward	Unknown	GTTCACTGCCGTATAGGCAGCTTAGAAA	Unknown	0	28	7	32	0	8	1	100	100	0	0	60	0.875	0	4
Providencia_stuartii	GCA038069215	Providencia stuartii strain 2024CK-00366 chromosome, complete genome	CP155463.1	CP155463	0	CP155463_4	1748041	1748308	267	Forward	Unknown	GTGTACTGCCGCATAGGCAGCTTAGAAA	Unknown	0	28	4	32	0	5	1	100	100	0	0	60	0.875	0	4
Providencia_stuartii	GCA038069215	Providencia stuartii strain 2024CK-00366 chromosome, complete genome	CP155463.1	CP155463	0	CP155463_5	1755448	1755655	207	Forward	Unknown	GTTCACTGCCGTATAGGCAGCTTAGAAA	Unknown	0	28	3	32	0	3	0.75	96.4286	97.1026	18.1818	9.4676	60	0.875	0	1
Providencia_stuartii	GCA038069215	Providencia stuartii strain 2024CK-00366 chromosome, complete genome	CP155463.1	CP155463	0	CP155463_6	3142489	3143056	567	Reverse	Unknown	TTTCTAAGCTGCCTATACGGCAGTACAC	Unknown	0	28	9	32	0	8	0.8	89.2857	94.975	0	0	60	0.875	0	4
Providencia_stuartii	GCA038069215	Providencia stuartii strain 2024CK-00366 plasmid unnamed1, complete sequence	CP155464.1	CP155464	0	CP155464_1	27161	27375	214	Reverse	Unknown	ACTGTCGTGTGTAAATCCCGATAT	Unknown	0	24	3	39.6667	18.61	1	0.25	66.6667	66.4317	10.1695	33.2875	63.6667	0.605042	0	1
Providencia_stuartii	GCA042165595	Providencia stuartii strain 2024CK-01390 chromosome, complete genome	CP174022.1	CP174022	0	CP174022_1	1646659	1647064	405	Forward	Unknown	GTTCACTGCCGTATAGGCAGCTTAGAAA	Unknown	0	28	6	35	6.87023	5	0.714286	64.2857	78.8688	0	0	63	0.8	0	4
Providencia_stuartii	GCA042165595	Providencia stuartii strain 2024CK-01390 chromosome, complete genome	CP174022.1	CP174022	0	CP174022_2	1656031	1656419	388	Forward	Unknown	GTTCACTGCCGTATAGGCAGCTTAGAAA	Unknown	0	28	6	32.1667	0.408248	2	0.285714	96.4286	96.9174	0	0	60.1667	0.870466	0	4
Providencia_stuartii	GCA042165595	Providencia stuartii strain 2024CK-01390 chromosome, complete genome	CP174022.1	CP174022	0	CP174022_3	1729120	1729567	447	Forward	Unknown	GTTCACTGCCGTATAGGCAGCTTAGAAA	Unknown	0	28	7	32	0	8	1	100	100	0	0	60	0.875	0	4
Providencia_stuartii	GCA042165595	Providencia stuartii strain 2024CK-01390 chromosome, complete genome	CP174022.1	CP174022	0	CP174022_4	1748042	1748309	267	Forward	Unknown	GTGTACTGCCGCATAGGCAGCTTAGAAA	Unknown	0	28	4	32	0	5	1	100	100	0	0	60	0.875	0	4
Providencia_stuartii	GCA042165595	Providencia stuartii strain 2024CK-01390 chromosome, complete genome	CP174022.1	CP174022	0	CP174022_5	1755449	1755656	207	Forward	Unknown	GTTCACTGCCGTATAGGCAGCTTAGAAA	Unknown	0	28	3	32	0	3	0.75	96.4286	97.1026	18.1818	9.4676	60	0.875	0	1
Providencia_stuartii	GCA042165595	Providencia stuartii strain 2024CK-01390 chromosome, complete genome	CP174022.1	CP174022	0	CP174022_6	3142492	3143059	567	Reverse	Unknown	TTTCTAAGCTGCCTATACGGCAGTACAC	Unknown	0	28	9	32	0	8	0.8	89.2857	94.975	0	0	60	0.875	0	4
Providencia_stuartii	GCA042165595	Providencia stuartii strain 2024CK-01390 plasmid unnamed1, complete sequence	CP174023.1	CP174023	0	CP174023_1	27161	27375	214	Reverse	Unknown	ACTGTCGTGTGTAAATCCCGATAT	Unknown	0	24	3	39.6667	18.61	1	0.25	66.6667	66.4317	10.1695	33.2875	63.6667	0.605042	0	1
Providencia_stuartii	GCA046116575	Providencia stuartii strain P31067 chromosome, complete genome	CP175958.1	CP175958	0	CP175958_1	1382211	1382354	143	Reverse	Unknown	GTGTACTGCCGTATAGGCAGCTTA	Unknown	0	24	2	36	0	2	0.666667	95.8333	96.1738	30.5556	30.5556	60	0.666667	0	1
Providencia_stuartii	GCA046116575	Providencia stuartii strain P31067 chromosome, complete genome	CP175958.1	CP175958	0	CP175958_2	2735106	2735433	327	Reverse	Unknown	TTTCTAAGCTGCCTATACGGCAGTGAAC	Unknown	0	28	5	32	0	5	0.833333	89.2857	93.0355	0	0	60	0.875	0	4
Providencia_stuartii	GCA046116575	Providencia stuartii strain P31067 chromosome, complete genome	CP175958.1	CP175958	0	CP175958_3	2741378	2741526	148	Reverse	Unknown	TTTTCTAAGCTGCCTATGCGGCAGTACAC	Unknown	0	29	2	31	0	2	0.666667	93.1034	93.6669	29.0323	29.0323	60	0.935484	0	1
Providencia_stuartii	GCA046116575	Providencia stuartii strain P31067 chromosome, complete genome	CP175958.1	CP175958	0	CP175958_4	2846122	2846449	327	Reverse	Unknown	TTTCTAAGCTGCCTATGCGGCAGTGAAC	Unknown	0	28	5	32	0	6	1	100	100	0	0	60	0.875	0	4
Providencia_stuartii	GCA046116575	Providencia stuartii strain P31067 chromosome, complete genome	CP175958.1	CP175958	0	CP175958_5	2859614	2860121	507	Reverse	Unknown	TTTCTAAGCTGCCTATACGGCAGTGAAC	Unknown	0	28	8	32	0	8	0.888889	96.4286	98.2026	0	0	60	0.875	0	4
Providencia_stuartii	GCA046116575	Providencia stuartii strain P31067 chromosome, complete genome	CP175958.1	CP175958	0	CP175958_6	3028223	3028326	103	Forward	Unknown	TTACCCTTTCCGACTATGGCAATAATCACA	Unknown	0	30	1	44	0	1	0.5	96.6667	96.6667	100	100	74	0.681818	0	1
Providencia_stuartii	GCA046116575	Providencia stuartii strain P31067 chromosome, complete genome	CP175958.1	CP175958	0	CP175958_7	3870167	3870296	129	Forward	Unknown	CATTTGTTTCTGCTAATGCTGCTTTACCATCGGTAATCGCTGT	Unknown	0	43	1	44	0	1	0.5	97.6744	97.6744	100	100	87	0.977273	0	1
Providencia_stuartii	GCA050158205	Providencia stuartii strain A26614 chromosome, complete genome	CP181870.1	CP181870	0	CP181870_1	1567873	1568740	867	Forward	Unknown	GTGTACTGCCGTATAGGCAGCTTAGAAA	Unknown	0	28	14	32	0	14	0.933333	92.8571	97.476	0	0	60	0.875	0	4
Providencia_stuartii	GCA050158205	Providencia stuartii strain A26614 chromosome, complete genome	CP181870.1	CP181870	0	CP181870_2	2954650	2955037	387	Reverse	Unknown	TTTCTAAGCTGCCTATACGGCAGTGAAC	Unknown	0	28	6	32	0	6	0.857143	89.2857	93.6606	0	0	60	0.875	0	4
Providencia_stuartii	GCA050158205	Providencia stuartii strain A26614 chromosome, complete genome	CP181870.1	CP181870	0	CP181870_3	2960878	2961085	207	Reverse	Unknown	TTTCTAAGCTGCCTATGCGGCAGTACAC	Unknown	0	28	3	32	0	3	0.75	96.4286	97.1026	3.125	0	60	0.875	0	1
Providencia_stuartii	GCA050158205	Providencia stuartii strain A26614 chromosome, complete genome	CP181870.1	CP181870	1	CP181870_4	2980298	2980866	568	Reverse	Unknown	TTTCTAAGCTGCCTATACGGCAGTGAAC	Unknown	0	28	9	32.1111	0.333333	10	1	100	100	0	0	60.1111	0.871972	0	4
Providencia_stuartii	GCA050158205	Providencia stuartii strain A26614 chromosome, complete genome	CP181870.1	CP181870	0	CP181870_5	3053740	3054368	628	Reverse	Unknown	TTTCTAAGCTGCCTATACGGCAGTGAAC	Unknown	0	28	10	32.1	0.316228	4	0.363636	96.4286	96.6226	0	0	60.1	0.872274	0	4
Providencia_stuartii	GCA050158205	Providencia stuartii strain A26614 chromosome, complete genome	CP181870.1	CP181870	0	CP181870_6	3067584	3068031	447	Reverse	Unknown	TTTCTAAGCTGCCTATACGGCAGTGAAC	Unknown	0	28	7	32	0	8	1	100	100	0	0	60	0.875	0	4
Providencia_stuartii	GCA051549715	Providencia stuartii strain KP220580 chromosome	CP196137.1	CP196137	0	CP196137_1	2078397	2078844	447	Forward	Unknown	GTTCACTGCCGTATAGGCAGCTTAGAAA	Unknown	0	28	7	32	0	8	1	100	100	0	0	60	0.875	0	4
Providencia_stuartii	GCA051549715	Providencia stuartii strain KP220580 chromosome	CP196137.1	CP196137	0	CP196137_2	2092060	2092688	628	Forward	Unknown	GTTCACTGCCGTATAGGCAGCTTAGAAA	Unknown	0	28	10	32.1	0.316228	4	0.363636	96.4286	96.6226	0	0	60.1	0.872274	0	4
Providencia_stuartii	GCA051549715	Providencia stuartii strain KP220580 chromosome	CP196137.1	CP196137	1	CP196137_3	2165562	2166130	568	Forward	Unknown	GTTCACTGCCGTATAGGCAGCTTAGAAA	Unknown	0	28	9	32.1111	0.333333	10	1	100	100	0	0	60.1111	0.871972	0	4
Providencia_stuartii	GCA051549715	Providencia stuartii strain KP220580 chromosome	CP196137.1	CP196137	0	CP196137_4	2184618	2184825	207	Forward	Unknown	GTGTACTGCCGCATAGGCAGCTTAGAAA	Unknown	0	28	3	32	0	3	0.75	96.4286	97.1026	3.125	0	60	0.875	0	1
Providencia_stuartii	GCA051549715	Providencia stuartii strain KP220580 chromosome	CP196137.1	CP196137	0	CP196137_5	2190666	2191053	387	Forward	Unknown	GTTCACTGCCGTATAGGCAGCTTAGAAA	Unknown	0	28	6	32	0	6	0.857143	89.2857	93.6606	0	0	60	0.875	0	4
Providencia_stuartii	GCA051549715	Providencia stuartii strain KP220580 chromosome	CP196137.1	CP196137	0	CP196137_6	3576251	3577118	867	Reverse	Unknown	TTTCTAAGCTGCCTATACGGCAGTACAC	Unknown	0	28	14	32	0	14	0.933333	92.8571	97.476	0	0	60	0.875	0	4
Providencia_stuartii	GCA963855485	Providencia stuartii strain PS13962019BGR genome assembly, chromosome: PS13962019	OY979117.1	OY979117	0	OY979117_1	1485930	1486378	448	Forward	Unknown	GTGTACTGCCGTATAGGCAGCTTAGAAA	Unknown	0	28	7	32.1429	0.377964	7	0.875	92.8571	96.1174	0	0	60.1429	0.871111	0	4
Providencia_stuartii	GCA963855485	Providencia stuartii strain PS13962019BGR genome assembly, chromosome: PS13962019	OY979117.1	OY979117	0	OY979117_2	2862808	2863315	507	Reverse	Unknown	TTTCTAAGCTGCCTATACGGCAGTGAAC	Unknown	0	28	8	32	0	8	0.888889	92.8571	96.4053	0	0	60	0.875	0	4
Providencia_stuartii	GCA963855485	Providencia stuartii strain PS13962019BGR genome assembly, chromosome: PS13962019	OY979117.1	OY979117	0	OY979117_3	2869261	2869889	628	Reverse	Unknown	TTTCTAAGCTGCCTATGCGGCAGTACAC	Unknown	0	28	10	32.1	0.316228	11	1	100	100	0	0	60.1	0.872274	0	4
Providencia_stuartii	GCA963855485	Providencia stuartii strain PS13962019BGR genome assembly, chromosome: PS13962019	OY979117.1	OY979117	0	OY979117_4	2887595	2888102	507	Reverse	Unknown	TTTCTAAGCTGCCTATACGGCAGTGAAC	Unknown	0	28	8	32	0	9	1	100	100	0	0	60	0.875	0	4
Providencia_stuartii	GCA963855485	Providencia stuartii strain PS13962019BGR genome assembly, chromosome: PS13962019	OY979117.1	OY979117	0	OY979117_5	2960803	2961552	749	Reverse	Unknown	TTTCTAAGCTGCCTATGCGGCAGTGAAC	Unknown	0	28	12	32.1667	0.389249	10	0.769231	96.4286	97.2166	0	0	60.1667	0.870466	0	4
Providencia_stuartii	GCA963855485	Providencia stuartii strain PS13962019BGR genome assembly, chromosome: PS13962019	OY979117.1	OY979117	0	OY979117_6	2974717	2974864	147	Reverse	Unknown	TTTCTAAGCTGCCTATACGGCAGTGAAC	Unknown	0	28	2	32	0	3	1	100	100	30.303	33.3333	60	0.875	0	1
Providencia_stuartii	GCA963855525	Providencia stuartii strain PS9952019BGR genome assembly, chromosome: PS9952019	OY979223.1	OY979223	0	OY979223_1	1485932	1486380	448	Forward	Unknown	GTGTACTGCCGTATAGGCAGCTTAGAAA	Unknown	0	28	7	32.1429	0.377964	7	0.875	92.8571	96.1174	0	0	60.1429	0.871111	0	4
Providencia_stuartii	GCA963855525	Providencia stuartii strain PS9952019BGR genome assembly, chromosome: PS9952019	OY979223.1	OY979223	0	OY979223_2	2865338	2865845	507	Reverse	Unknown	TTTCTAAGCTGCCTATACGGCAGTGAAC	Unknown	0	28	8	32	0	8	0.888889	92.8571	96.4053	0	0	60	0.875	0	4
Providencia_stuartii	GCA963855525	Providencia stuartii strain PS9952019BGR genome assembly, chromosome: PS9952019	OY979223.1	OY979223	0	OY979223_3	2871791	2872419	628	Reverse	Unknown	TTTCTAAGCTGCCTATGCGGCAGTACAC	Unknown	0	28	10	32.1	0.316228	11	1	100	100	0	0	60.1	0.872274	0	4
Providencia_stuartii	GCA963855525	Providencia stuartii strain PS9952019BGR genome assembly, chromosome: PS9952019	OY979223.1	OY979223	0	OY979223_4	2890125	2890632	507	Reverse	Unknown	TTTCTAAGCTGCCTATACGGCAGTGAAC	Unknown	0	28	8	32	0	9	1	100	100	0	0	60	0.875	0	4
Providencia_stuartii	GCA963855525	Providencia stuartii strain PS9952019BGR genome assembly, chromosome: PS9952019	OY979223.1	OY979223	0	OY979223_5	2963331	2964080	749	Reverse	Unknown	TTTCTAAGCTGCCTATGCGGCAGTGAAC	Unknown	0	28	12	32.1667	0.389249	10	0.769231	96.4286	97.2166	0	0	60.1667	0.870466	0	4
Providencia_stuartii	GCA963855525	Providencia stuartii strain PS9952019BGR genome assembly, chromosome: PS9952019	OY979223.1	OY979223	0	OY979223_6	2977245	2977392	147	Reverse	Unknown	TTTCTAAGCTGCCTATACGGCAGTGAAC	Unknown	0	28	2	32	0	3	1	100	100	30.303	33.3333	60	0.875	0	1

## Sheet: 3c-Cas_REPORT
Supplementary Data 3c Cas Gene Report: Identified Cas Types, Subtypes, and Domain Architectures across Providencia Strains.
species	ref_id	subtype	contig	SequenceID	Cas-type/subtype	Gene status	System	Type	Begin	End	Strand	Other_information
Providencia_rettgeri	GCA000314835		CM001774 ( Providencia rettgeri Dmel1 chromosome, whole genome shotgun sequence )
Providencia_rettgeri	GCA000314835		CM001856 ( Providencia rettgeri Dmel1 plasmid pPRET1, complete sequence, whole genome shotgun sequence )
Providencia_rettgeri	GCA001874625	CP017671.1_CAS_Class1-Subtype-I-F_1	CP017671 ( Providencia rettgeri strain RB151, complete genome )	CP017671.1_1459	cas1_I-F_1	mandatory	CASFinder/CAS_Class1-Subtype-I-F	CDS	1692556	1693530	+	ID=1_1459;partial=00;start_type=ATG;rbs_motif=4Base/6BMM;rbs_spacer=13-15bp;gc_cont=0.403;conf=100.00;score=121.40;cscore=116.12;sscore=5.28;rscore=-1.91;uscore=4.19;tscore=3.65;
Providencia_rettgeri	GCA001874625	CP017671.1_CAS_Class1-Subtype-I-F_1	CP017671 ( Providencia rettgeri strain RB151, complete genome )	CP017671.1_1460	cas3f_I-F_1	mandatory	CASFinder/CAS_Class1-Subtype-I-F	CDS	1693527	1697006	+	ID=1_1460;partial=00;start_type=ATG;rbs_motif=GGA/GAG/AGG;rbs_spacer=5-10bp;gc_cont=0.433;conf=99.99;score=363.67;cscore=354.10;sscore=9.57;rscore=4.19;uscore=0.44;tscore=3.65;
Providencia_rettgeri	GCA001874625	CP017671.1_CAS_Class1-Subtype-I-F_1	CP017671 ( Providencia rettgeri strain RB151, complete genome )	CP017671.1_1461	cas8f_I-F_8	mandatory	CASFinder/CAS_Class1-Subtype-I-F	CDS	1697034	1697852	+	ID=1_1461;partial=00;start_type=ATG;rbs_motif=AGGA;rbs_spacer=5-10bp;gc_cont=0.422;conf=100.00;score=87.95;cscore=70.88;sscore=17.07;rscore=11.31;uscore=1.13;tscore=3.65;
Providencia_rettgeri	GCA001874625	CP017671.1_CAS_Class1-Subtype-I-F_1	CP017671 ( Providencia rettgeri strain RB151, complete genome )	CP017671.1_1463	cas5f_I-F_4	mandatory	CASFinder/CAS_Class1-Subtype-I-F	CDS	1698298	1699242	+	ID=1_1463;partial=00;start_type=ATG;rbs_motif=AGGAG;rbs_spacer=5-10bp;gc_cont=0.437;conf=100.00;score=116.19;cscore=97.57;sscore=18.62;rscore=13.68;uscore=-1.95;tscore=3.65;
Providencia_rettgeri	GCA001874625	CP017671.1_CAS_Class1-Subtype-I-F_1	CP017671 ( Providencia rettgeri strain RB151, complete genome )	CP017671.1_1464	cas7f_I-F_1	mandatory	CASFinder/CAS_Class1-Subtype-I-F	CDS	1699246	1700268	+	ID=1_1464;partial=00;start_type=ATG;rbs_motif=GGAG/GAGG;rbs_spacer=5-10bp;gc_cont=0.396;conf=100.00;score=177.18;cscore=160.63;sscore=16.55;rscore=10.68;uscore=0.98;tscore=3.65;
Providencia_rettgeri	GCA001874625	CP017671.1_CAS_Class1-Subtype-I-F_1	CP017671 ( Providencia rettgeri strain RB151, complete genome )	CP017671.1_1465	cas6f_I_II_III_IV_V_VI_3	accessory	CASFinder/CAS_Class1-Subtype-I-F	CDS	1700277	1700912	+	ID=1_1465;partial=00;start_type=ATG;rbs_motif=GGA/GAG/AGG;rbs_spacer=5-10bp;gc_cont=0.414;conf=100.00;score=70.15;cscore=62.26;sscore=7.89;rscore=4.19;uscore=-1.13;tscore=3.65;
Providencia_rettgeri	GCA001874625		CP017672 ( Providencia rettgeri strain RB151 plasmid pRB151-NDM, complete genome )
Providencia_rettgeri	GCA002984195	CP027418.1_CAS_Class1-Subtype-I-F_1	CP027418 ( Providencia rettgeri strain FDAARGOS_330 chromosome, complete genome )	CP027418.1_2719	cas1_I-F_1	mandatory	CASFinder/CAS_Class1-Subtype-I-F	CDS	3104601	3105575	+	ID=1_2719;partial=00;start_type=ATG;rbs_motif=4Base/6BMM;rbs_spacer=13-15bp;gc_cont=0.403;conf=100.00;score=123.21;cscore=117.49;sscore=5.72;rscore=-1.51;uscore=4.24;tscore=3.64;
Providencia_rettgeri	GCA002984195	CP027418.1_CAS_Class1-Subtype-I-F_1	CP027418 ( Providencia rettgeri strain FDAARGOS_330 chromosome, complete genome )	CP027418.1_2720	cas3f_I-F_1	mandatory	CASFinder/CAS_Class1-Subtype-I-F	CDS	3105572	3109051	+	ID=1_2720;partial=00;start_type=ATG;rbs_motif=GGA/GAG/AGG;rbs_spacer=5-10bp;gc_cont=0.433;conf=99.99;score=362.32;cscore=352.55;sscore=9.78;rscore=4.37;uscore=0.47;tscore=3.64;
Providencia_rettgeri	GCA002984195	CP027418.1_CAS_Class1-Subtype-I-F_1	CP027418 ( Providencia rettgeri strain FDAARGOS_330 chromosome, complete genome )	CP027418.1_2721	cas8f_I-F_8	mandatory	CASFinder/CAS_Class1-Subtype-I-F	CDS	3109079	3110347	+	ID=1_2721;partial=00;start_type=ATG;rbs_motif=AGGA;rbs_spacer=5-10bp;gc_cont=0.422;conf=100.00;score=151.24;cscore=134.05;sscore=17.20;rscore=11.40;uscore=1.18;tscore=3.64;
Providencia_rettgeri	GCA002984195	CP027418.1_CAS_Class1-Subtype-I-F_1	CP027418 ( Providencia rettgeri strain FDAARGOS_330 chromosome, complete genome )	CP027418.1_2722	cas5f_I-F_4	mandatory	CASFinder/CAS_Class1-Subtype-I-F	CDS	3110344	3111288	+	ID=1_2722;partial=00;start_type=ATG;rbs_motif=AGGAG;rbs_spacer=5-10bp;gc_cont=0.437;conf=100.00;score=115.92;cscore=96.99;sscore=18.93;rscore=13.99;uscore=-2.22;tscore=3.64;
Providencia_rettgeri	GCA002984195	CP027418.1_CAS_Class1-Subtype-I-F_1	CP027418 ( Providencia rettgeri strain FDAARGOS_330 chromosome, complete genome )	CP027418.1_2723	cas7f_I-F_1	mandatory	CASFinder/CAS_Class1-Subtype-I-F	CDS	3111292	3112314	+	ID=1_2723;partial=00;start_type=ATG;rbs_motif=GGAG/GAGG;rbs_spacer=5-10bp;gc_cont=0.396;conf=99.99;score=178.99;cscore=162.43;sscore=16.55;rscore=10.87;uscore=0.80;tscore=3.64;
Providencia_rettgeri	GCA002984195	CP027418.1_CAS_Class1-Subtype-I-F_1	CP027418 ( Providencia rettgeri strain FDAARGOS_330 chromosome, complete genome )	CP027418.1_2724	cas6f_I_II_III_IV_V_VI_3	accessory	CASFinder/CAS_Class1-Subtype-I-F	CDS	3112323	3112958	+	ID=1_2724;partial=00;start_type=ATG;rbs_motif=GGA/GAG/AGG;rbs_spacer=5-10bp;gc_cont=0.414;conf=100.00;score=70.97;cscore=62.80;sscore=8.17;rscore=4.37;uscore=-1.03;tscore=3.64;
Providencia_rettgeri	GCA003204135		CP029736 ( Providencia rettgeri strain AR_0082 chromosome, complete genome )
Providencia_rettgeri	GCA003204135		CP029737 ( Providencia rettgeri strain AR_0082 plasmid unnamed, complete sequence )
Providencia_rettgeri	GCA010318885	AP022371.1_CAS_Class1-Subtype-I-F_1	AP022371 ( Providencia rettgeri BML2496 DNA, complete genome )	AP022371.1_1318	cas1_I-F_1	mandatory	CASFinder/CAS_Class1-Subtype-I-F	CDS	1487152	1488126	+	ID=1_1318;partial=00;start_type=ATG;rbs_motif=4Base/6BMM;rbs_spacer=13-15bp;gc_cont=0.414;conf=100.00;score=114.54;cscore=111.59;sscore=2.95;rscore=-3.05;uscore=2.91;tscore=3.74;
Providencia_rettgeri	GCA010318885	AP022371.1_CAS_Class1-Subtype-I-F_1	AP022371 ( Providencia rettgeri BML2496 DNA, complete genome )	AP022371.1_1319	cas3f_I-F_1	mandatory	CASFinder/CAS_Class1-Subtype-I-F	CDS	1488123	1491587	+	ID=1_1319;partial=00;start_type=ATG;rbs_motif=GGA/GAG/AGG;rbs_spacer=5-10bp;gc_cont=0.420;conf=99.99;score=402.45;cscore=393.21;sscore=9.24;rscore=4.21;uscore=-1.77;tscore=3.74;
Providencia_rettgeri	GCA010318885	AP022371.1_CAS_Class1-Subtype-I-F_1	AP022371 ( Providencia rettgeri BML2496 DNA, complete genome )	AP022371.1_1320	cas8f_I-F_8	mandatory	CASFinder/CAS_Class1-Subtype-I-F	CDS	1491615	1492895	+	ID=1_1320;partial=00;start_type=ATG;rbs_motif=AGGA;rbs_spacer=5-10bp;gc_cont=0.385;conf=100.00;score=168.93;cscore=152.23;sscore=16.69;rscore=11.56;uscore=0.41;tscore=3.74;
Providencia_rettgeri	GCA010318885	AP022371.1_CAS_Class1-Subtype-I-F_1	AP022371 ( Providencia rettgeri BML2496 DNA, complete genome )	AP022371.1_1321	cas5f_I-F_4	mandatory	CASFinder/CAS_Class1-Subtype-I-F	CDS	1492892	1493836	+	ID=1_1321;partial=00;start_type=ATG;rbs_motif=AGGAG;rbs_spacer=5-10bp;gc_cont=0.431;conf=100.00;score=127.69;cscore=108.70;sscore=18.99;rscore=13.95;uscore=-1.98;tscore=3.74;
Providencia_rettgeri	GCA010318885	AP022371.1_CAS_Class1-Subtype-I-F_1	AP022371 ( Providencia rettgeri BML2496 DNA, complete genome )	AP022371.1_1322	cas7f_I-F_1	mandatory	CASFinder/CAS_Class1-Subtype-I-F	CDS	1493840	1494862	+	ID=1_1322;partial=00;start_type=ATG;rbs_motif=GGAG/GAGG;rbs_spacer=5-10bp;gc_cont=0.422;conf=100.00;score=161.91;cscore=146.12;sscore=15.79;rscore=11.16;uscore=-0.35;tscore=3.74;
Providencia_rettgeri	GCA010318885	AP022371.1_CAS_Class1-Subtype-I-F_1	AP022371 ( Providencia rettgeri BML2496 DNA, complete genome )	AP022371.1_1323	cas6f_I_II_III_IV_V_VI_3	accessory	CASFinder/CAS_Class1-Subtype-I-F	CDS	1494871	1495506	+	ID=1_1323;partial=00;start_type=ATG;rbs_motif=GGA/GAG/AGG;rbs_spacer=5-10bp;gc_cont=0.428;conf=100.00;score=56.63;cscore=49.05;sscore=7.59;rscore=4.21;uscore=-1.55;tscore=3.74;
Providencia_rettgeri	GCA010319105		AP022372 ( Providencia rettgeri BML2526 DNA, complete genome )
Providencia_rettgeri	GCA010319405		AP022375 ( Providencia rettgeri BML2576 DNA, complete genome )
Providencia_rettgeri	GCA010320145		AP022373 ( Providencia rettgeri BML2531 DNA, complete genome )
Providencia_rettgeri	GCA010320145		AP022376 ( Providencia rettgeri BML2531 plasmid: pBML2531 DNA, complete genome )
Providencia_rettgeri	GCA013255915		CP053896 ( Providencia rettgeri strain YPR31 chromosome, complete genome )
Providencia_rettgeri	GCA013255915		CP053897 ( Providencia rettgeri strain YPR31 plasmid pYPR31, complete sequence )
Providencia_rettgeri	GCA013283975	CP054158.1_CAS_Class1-Subtype-I-F_1	CP054158 ( Providencia rettgeri strain HH18 chromosome, complete genome )	CP054158.1_6099	cas6f_I_II_III_IV_V_VI_3	accessory	CASFinder/CAS_Class1-Subtype-I-F	CDS	4106664	4107113	-	ID=1_6099;partial=00;start_type=TTG;rbs_motif=3Base/5BMM;rbs_spacer=13-15bp;gc_cont=0.398;conf=99.69;score=25.17;cscore=33.98;sscore=-8.81;rscore=-2.76;uscore=-0.20;tscore=-5.84;
Providencia_rettgeri	GCA013283975	CP054158.1_CAS_Class1-Subtype-I-F_1	CP054158 ( Providencia rettgeri strain HH18 chromosome, complete genome )	CP054158.1_6101	cas7f_I-F_1	mandatory	CASFinder/CAS_Class1-Subtype-I-F	CDS	4107311	4108333	-	ID=1_6101;partial=00;start_type=ATG;rbs_motif=GGAG/GAGG;rbs_spacer=5-10bp;gc_cont=0.397;conf=100.00;score=171.64;cscore=157.91;sscore=13.73;rscore=8.82;uscore=0.65;tscore=3.01;
Providencia_rettgeri	GCA013283975	CP054158.1_CAS_Class1-Subtype-I-F_1	CP054158 ( Providencia rettgeri strain HH18 chromosome, complete genome )	CP054158.1_6102	cas5f_I-F_4	mandatory	CASFinder/CAS_Class1-Subtype-I-F	CDS	4108337	4108756	-	ID=1_6102;partial=00;start_type=ATG;rbs_motif=None;rbs_spacer=None;gc_cont=0.433;conf=99.99;score=42.32;cscore=43.07;sscore=-0.75;rscore=-3.32;uscore=-1.20;tscore=3.01;
Providencia_rettgeri	GCA013283975	CP054158.1_CAS_Class1-Subtype-I-F_1	CP054158 ( Providencia rettgeri strain HH18 chromosome, complete genome )	CP054158.1_6105	cas8f_I-F_8	mandatory	CASFinder/CAS_Class1-Subtype-I-F	CDS	4109276	4110469	-	ID=1_6105;partial=00;start_type=ATG;rbs_motif=None;rbs_spacer=None;gc_cont=0.424;conf=100.00;score=129.73;cscore=128.92;sscore=0.82;rscore=-3.32;uscore=1.12;tscore=3.01;
Providencia_rettgeri	GCA013283975	CP054158.1_CAS_Class1-Subtype-I-F_1	CP054158 ( Providencia rettgeri strain HH18 chromosome, complete genome )	CP054158.1_6109	cas3f_I-F_1	mandatory	CASFinder/CAS_Class1-Subtype-I-F	CDS	4112372	4114054	-	ID=1_6109;partial=00;start_type=ATG;rbs_motif=GGA/GAG/AGG;rbs_spacer=5-10bp;gc_cont=0.417;conf=99.99;score=182.85;cscore=174.64;sscore=8.21;rscore=3.43;uscore=0.47;tscore=3.01;
Providencia_rettgeri	GCA013283975	CP054158.1_CAS_Class1-Subtype-I-F_1	CP054158 ( Providencia rettgeri strain HH18 chromosome, complete genome )	CP054158.1_6111	cas1_I-F_1	mandatory	CASFinder/CAS_Class1-Subtype-I-F	CDS	4114458	4115027	-	ID=1_6111;partial=00;start_type=ATG;rbs_motif=4Base/6BMM;rbs_spacer=13-15bp;gc_cont=0.402;conf=100.00;score=48.16;cscore=44.34;sscore=3.82;rscore=-0.81;uscore=2.27;tscore=3.01;
Providencia_rettgeri	GCA013423885		CP058958 ( Providencia rettgeri strain G0519 chromosome, complete genome )
Providencia_rettgeri	GCA013423885		CP058959 ( Providencia rettgeri strain G0519 plasmid pTJ519, complete sequence )
Providencia_rettgeri	GCA013694385		CP059298 ( Providencia rettgeri strain PROV275 chromosome, complete genome )
Providencia_rettgeri	GCA013694385		CP096651 ( Providencia sp. PROV275 plasmid pPROV275-1, complete sequence )
Providencia_rettgeri	GCA013694385		CP096652 ( Providencia sp. PROV275 plasmid pPROV275-2, complete sequence )
Providencia_rettgeri	GCA013694385		CP096653 ( Providencia sp. PROV275 plasmid pPROV275-3, complete sequence )
Providencia_rettgeri	GCA013702025		CP059345 ( Providencia rettgeri strain PROV002 chromosome, complete genome )
Providencia_rettgeri	GCA013702245	CP059347.1_CAS_Class1-Subtype-I-F_1	CP059347 ( Providencia rettgeri strain PROV087 chromosome, complete genome )	CP059347.1_2623	cas6f_I_II_III_IV_V_VI_3	accessory	CASFinder/CAS_Class1-Subtype-I-F	CDS	2945429	2946064	-	ID=1_2623;partial=00;start_type=ATG;rbs_motif=GGA/GAG/AGG;rbs_spacer=5-10bp;gc_cont=0.415;conf=100.00;score=55.30;cscore=48.97;sscore=6.33;rscore=4.24;uscore=-2.87;tscore=3.78;
Providencia_rettgeri	GCA013702245	CP059347.1_CAS_Class1-Subtype-I-F_1	CP059347 ( Providencia rettgeri strain PROV087 chromosome, complete genome )	CP059347.1_2624	cas7f_I-F_1	mandatory	CASFinder/CAS_Class1-Subtype-I-F	CDS	2946073	2947095	-	ID=1_2624;partial=00;start_type=ATG;rbs_motif=GGAG/GAGG;rbs_spacer=5-10bp;gc_cont=0.421;conf=100.00;score=155.36;cscore=137.84;sscore=17.52;rscore=11.26;uscore=1.24;tscore=3.78;
Providencia_rettgeri	GCA013702245	CP059347.1_CAS_Class1-Subtype-I-F_1	CP059347 ( Providencia rettgeri strain PROV087 chromosome, complete genome )	CP059347.1_2625	cas5f_I-F_4	mandatory	CASFinder/CAS_Class1-Subtype-I-F	CDS	2947098	2948042	-	ID=1_2625;partial=00;start_type=ATG;rbs_motif=AGGAG;rbs_spacer=5-10bp;gc_cont=0.425;conf=100.00;score=114.84;cscore=95.86;sscore=18.97;rscore=13.90;uscore=-1.90;tscore=3.78;
Providencia_rettgeri	GCA013702245	CP059347.1_CAS_Class1-Subtype-I-F_1	CP059347 ( Providencia rettgeri strain PROV087 chromosome, complete genome )	CP059347.1_2626	cas8f_I-F_8	mandatory	CASFinder/CAS_Class1-Subtype-I-F	CDS	2948039	2949307	-	ID=1_2626;partial=00;start_type=ATG;rbs_motif=AGGA;rbs_spacer=5-10bp;gc_cont=0.426;conf=100.00;score=145.53;cscore=128.79;sscore=16.73;rscore=11.45;uscore=0.53;tscore=3.78;
Providencia_rettgeri	GCA013702245	CP059347.1_CAS_Class1-Subtype-I-F_1	CP059347 ( Providencia rettgeri strain PROV087 chromosome, complete genome )	CP059347.1_2627	cas3f_I-F_1	mandatory	CASFinder/CAS_Class1-Subtype-I-F	CDS	2949335	2952790	-	ID=1_2627;partial=00;start_type=ATG;rbs_motif=GGA/GAG/AGG;rbs_spacer=5-10bp;gc_cont=0.431;conf=99.99;score=362.15;cscore=352.81;sscore=9.34;rscore=4.24;uscore=0.02;tscore=3.78;
Providencia_rettgeri	GCA013702245	CP059347.1_CAS_Class1-Subtype-I-F_1	CP059347 ( Providencia rettgeri strain PROV087 chromosome, complete genome )	CP059347.1_2628	cas1_I-F_1	mandatory	CASFinder/CAS_Class1-Subtype-I-F	CDS	2952787	2953761	-	ID=1_2628;partial=00;start_type=ATG;rbs_motif=4Base/6BMM;rbs_spacer=13-15bp;gc_cont=0.435;conf=100.00;score=117.82;cscore=113.56;sscore=4.26;rscore=-2.04;uscore=3.17;tscore=3.78;
Providencia_rettgeri	GCA013702265		CP059348 ( Providencia rettgeri strain PROV023 chromosome, complete genome )
Providencia_rettgeri	GCA014394705		CP060726 ( Providencia rettgeri strain YPR25 chromosome, complete genome )
Providencia_rettgeri	GCA014394705		CP060727 ( Providencia rettgeri strain YPR25 plasmid pYPR25-1, complete sequence )
Providencia_rettgeri	GCA014394705		CP060728 ( Providencia rettgeri strain YPR25 plasmid pYPR25-2, complete sequence )
Providencia_rettgeri	GCA014394705		CP060729 ( Providencia rettgeri strain YPR25 plasmid pYPR25-3, complete sequence )
Providencia_rettgeri	GCA014489375	CP060821.1_CAS_Class1-Subtype-I-F_1	CP060821 ( Providencia rettgeri strain FZB001 chromosome )	CP060821.1_2972	cas1_I-F_1	mandatory	CASFinder/CAS_Class1-Subtype-I-F	CDS	3304856	3305830	+	ID=1_2972;partial=00;start_type=ATG;rbs_motif=4Base/6BMM;rbs_spacer=13-15bp;gc_cont=0.411;conf=100.00;score=112.04;cscore=108.28;sscore=3.76;rscore=-2.29;uscore=2.97;tscore=3.73;
Providencia_rettgeri	GCA014489375	CP060821.1_CAS_Class1-Subtype-I-F_1	CP060821 ( Providencia rettgeri strain FZB001 chromosome )	CP060821.1_2973	cas3f_I-F_1	mandatory	CASFinder/CAS_Class1-Subtype-I-F	CDS	3305827	3309291	+	ID=1_2973;partial=00;start_type=ATG;rbs_motif=GGA/GAG/AGG;rbs_spacer=5-10bp;gc_cont=0.420;conf=99.99;score=402.25;cscore=392.96;sscore=9.29;rscore=4.26;uscore=-1.78;tscore=3.73;
Providencia_rettgeri	GCA014489375	CP060821.1_CAS_Class1-Subtype-I-F_1	CP060821 ( Providencia rettgeri strain FZB001 chromosome )	CP060821.1_2974	cas8f_I-F_8	mandatory	CASFinder/CAS_Class1-Subtype-I-F	CDS	3309319	3310587	+	ID=1_2974;partial=00;start_type=ATG;rbs_motif=AGGA;rbs_spacer=5-10bp;gc_cont=0.414;conf=100.00;score=166.92;cscore=150.11;sscore=16.82;rscore=11.51;uscore=0.59;tscore=3.73;
Providencia_rettgeri	GCA014489375	CP060821.1_CAS_Class1-Subtype-I-F_1	CP060821 ( Providencia rettgeri strain FZB001 chromosome )	CP060821.1_2975	cas5f_I-F_4	mandatory	CASFinder/CAS_Class1-Subtype-I-F	CDS	3310584	3311528	+	ID=1_2975;partial=00;start_type=ATG;rbs_motif=AGGAG;rbs_spacer=5-10bp;gc_cont=0.419;conf=100.00;score=129.81;cscore=110.85;sscore=18.95;rscore=13.92;uscore=-1.92;tscore=3.73;
Providencia_rettgeri	GCA014489375	CP060821.1_CAS_Class1-Subtype-I-F_1	CP060821 ( Providencia rettgeri strain FZB001 chromosome )	CP060821.1_2976	cas7f_I-F_1	mandatory	CASFinder/CAS_Class1-Subtype-I-F	CDS	3311532	3312554	+	ID=1_2976;partial=00;start_type=ATG;rbs_motif=GGAG/GAGG;rbs_spacer=5-10bp;gc_cont=0.422;conf=100.00;score=173.23;cscore=157.36;sscore=15.86;rscore=11.12;uscore=-0.23;tscore=3.73;
Providencia_rettgeri	GCA014489375	CP060821.1_CAS_Class1-Subtype-I-F_1	CP060821 ( Providencia rettgeri strain FZB001 chromosome )	CP060821.1_2977	cas6f_I_II_III_IV_V_VI_3	accessory	CASFinder/CAS_Class1-Subtype-I-F	CDS	3312563	3313198	+	ID=1_2977;partial=00;start_type=ATG;rbs_motif=GGA/GAG/AGG;rbs_spacer=5-10bp;gc_cont=0.420;conf=100.00;score=59.31;cscore=52.25;sscore=7.06;rscore=4.26;uscore=-2.12;tscore=3.73;
Providencia_rettgeri	GCA015571575		CP062821 ( Providencia rettgeri strain Res13-Sevr-LER2-35 chromosome, complete genome )
Providencia_rettgeri	GCA015571575		CP062823 ( Providencia rettgeri strain Res13-Sevr-LER2-35 plasmid unnamednovel_0, complete sequence )
Providencia_rettgeri	GCA015571575		CP062822 ( Providencia rettgeri strain Res13-Sevr-LER2-35 plasmid unnamed360, complete sequence )
Providencia_rettgeri	GCA016406205	CP066315.1_CAS_Class1-Subtype-I-F_1	CP066315 ( Providencia rettgeri strain R39 chromosome, complete genome )	CP066315.1_1442	cas1_I-F_1	mandatory	CASFinder/CAS_Class1-Subtype-I-F	CDS	1664034	1665008	+	ID=1_1442;partial=00;start_type=ATG;rbs_motif=4Base/6BMM;rbs_spacer=13-15bp;gc_cont=0.404;conf=100.00;score=124.05;cscore=117.90;sscore=6.15;rscore=-1.21;uscore=4.37;tscore=3.64;
Providencia_rettgeri	GCA016406205	CP066315.1_CAS_Class1-Subtype-I-F_1	CP066315 ( Providencia rettgeri strain R39 chromosome, complete genome )	CP066315.1_1443	cas3f_I-F_1	mandatory	CASFinder/CAS_Class1-Subtype-I-F	CDS	1665005	1668484	+	ID=1_1443;partial=00;start_type=ATG;rbs_motif=GGA/GAG/AGG;rbs_spacer=5-10bp;gc_cont=0.430;conf=99.99;score=374.27;cscore=364.50;sscore=9.76;rscore=4.38;uscore=0.45;tscore=3.64;
Providencia_rettgeri	GCA016406205	CP066315.1_CAS_Class1-Subtype-I-F_1	CP066315 ( Providencia rettgeri strain R39 chromosome, complete genome )	CP066315.1_1444	cas8f_I-F_8	mandatory	CASFinder/CAS_Class1-Subtype-I-F	CDS	1668512	1669780	+	ID=1_1444;partial=00;start_type=ATG;rbs_motif=AGGA;rbs_spacer=5-10bp;gc_cont=0.419;conf=100.00;score=154.69;cscore=137.47;sscore=17.22;rscore=11.47;uscore=1.13;tscore=3.64;
Providencia_rettgeri	GCA016406205	CP066315.1_CAS_Class1-Subtype-I-F_1	CP066315 ( Providencia rettgeri strain R39 chromosome, complete genome )	CP066315.1_1445	cas5f_I-F_4	mandatory	CASFinder/CAS_Class1-Subtype-I-F	CDS	1669777	1670721	+	ID=1_1445;partial=00;start_type=ATG;rbs_motif=AGGAG;rbs_spacer=5-10bp;gc_cont=0.438;conf=100.00;score=119.28;cscore=100.43;sscore=18.85;rscore=13.91;uscore=-2.16;tscore=3.64;
Providencia_rettgeri	GCA016406205	CP066315.1_CAS_Class1-Subtype-I-F_1	CP066315 ( Providencia rettgeri strain R39 chromosome, complete genome )	CP066315.1_1446	cas7f_I-F_1	mandatory	CASFinder/CAS_Class1-Subtype-I-F	CDS	1670725	1671747	+	ID=1_1446;partial=00;start_type=ATG;rbs_motif=GGAG/GAGG;rbs_spacer=5-10bp;gc_cont=0.396;conf=99.99;score=178.66;cscore=162.23;sscore=16.43;rscore=10.75;uscore=0.79;tscore=3.64;
Providencia_rettgeri	GCA016406205	CP066315.1_CAS_Class1-Subtype-I-F_1	CP066315 ( Providencia rettgeri strain R39 chromosome, complete genome )	CP066315.1_1447	cas6f_I_II_III_IV_V_VI_3	accessory	CASFinder/CAS_Class1-Subtype-I-F	CDS	1671756	1672391	+	ID=1_1447;partial=00;start_type=ATG;rbs_motif=GGA/GAG/AGG;rbs_spacer=5-10bp;gc_cont=0.410;conf=100.00;score=69.93;cscore=61.91;sscore=8.02;rscore=4.38;uscore=-1.19;tscore=3.64;
Providencia_rettgeri	GCA016406205		CP066316 ( Providencia rettgeri strain R39 plasmid pR39-33, complete sequence )
Providencia_rettgeri	GCA016406205		CP066317 ( Providencia rettgeri strain R39 plasmid pR39-8, complete sequence )
Providencia_rettgeri	GCA018771265	CP076258.1_CAS_Class1-Subtype-I-F_1	CP076258 ( Providencia rettgeri strain W986 chromosome, complete genome )	CP076258.1_1446	cas1_I-F_1	mandatory	CASFinder/CAS_Class1-Subtype-I-F	CDS	1666114	1667088	+	ID=1_1446;partial=00;start_type=ATG;rbs_motif=4Base/6BMM;rbs_spacer=13-15bp;gc_cont=0.404;conf=100.00;score=123.93;cscore=117.78;sscore=6.16;rscore=-1.24;uscore=4.40;tscore=3.65;
Providencia_rettgeri	GCA018771265	CP076258.1_CAS_Class1-Subtype-I-F_1	CP076258 ( Providencia rettgeri strain W986 chromosome, complete genome )	CP076258.1_1447	cas3f_I-F_1	mandatory	CASFinder/CAS_Class1-Subtype-I-F	CDS	1667085	1670564	+	ID=1_1447;partial=00;start_type=ATG;rbs_motif=GGA/GAG/AGG;rbs_spacer=5-10bp;gc_cont=0.430;conf=99.99;score=373.78;cscore=364.02;sscore=9.76;rscore=4.37;uscore=0.45;tscore=3.65;
Providencia_rettgeri	GCA018771265	CP076258.1_CAS_Class1-Subtype-I-F_1	CP076258 ( Providencia rettgeri strain W986 chromosome, complete genome )	CP076258.1_1448	cas8f_I-F_8	mandatory	CASFinder/CAS_Class1-Subtype-I-F	CDS	1670592	1671860	+	ID=1_1448;partial=00;start_type=ATG;rbs_motif=AGGA;rbs_spacer=5-10bp;gc_cont=0.419;conf=100.00;score=154.59;cscore=137.40;sscore=17.19;rscore=11.44;uscore=1.13;tscore=3.65;
Providencia_rettgeri	GCA018771265	CP076258.1_CAS_Class1-Subtype-I-F_1	CP076258 ( Providencia rettgeri strain W986 chromosome, complete genome )	CP076258.1_1449	cas5f_I-F_4	mandatory	CASFinder/CAS_Class1-Subtype-I-F	CDS	1671857	1672801	+	ID=1_1449;partial=00;start_type=ATG;rbs_motif=AGGAG;rbs_spacer=5-10bp;gc_cont=0.438;conf=100.00;score=119.49;cscore=100.64;sscore=18.84;rscore=13.90;uscore=-2.14;tscore=3.65;
Providencia_rettgeri	GCA018771265	CP076258.1_CAS_Class1-Subtype-I-F_1	CP076258 ( Providencia rettgeri strain W986 chromosome, complete genome )	CP076258.1_1450	cas7f_I-F_1	mandatory	CASFinder/CAS_Class1-Subtype-I-F	CDS	1672805	1673827	+	ID=1_1450;partial=00;start_type=ATG;rbs_motif=GGAG/GAGG;rbs_spacer=5-10bp;gc_cont=0.396;conf=99.99;score=178.45;cscore=162.03;sscore=16.41;rscore=10.72;uscore=0.81;tscore=3.65;
Providencia_rettgeri	GCA018771265	CP076258.1_CAS_Class1-Subtype-I-F_1	CP076258 ( Providencia rettgeri strain W986 chromosome, complete genome )	CP076258.1_1451	cas6f_I_II_III_IV_V_VI_3	accessory	CASFinder/CAS_Class1-Subtype-I-F	CDS	1673836	1674471	+	ID=1_1451;partial=00;start_type=ATG;rbs_motif=GGA/GAG/AGG;rbs_spacer=5-10bp;gc_cont=0.410;conf=100.00;score=70.00;cscore=62.02;sscore=7.97;rscore=4.37;uscore=-1.23;tscore=3.65;
Providencia_rettgeri	GCA018861215	CP076406.1_CAS_Class1-Subtype-I-F_1	CP076406 ( Providencia rettgeri strain PreM15793 chromosome, complete genome )	CP076406.1_2436	cas6f_I_II_III_IV_V_VI_3	accessory	CASFinder/CAS_Class1-Subtype-I-F	CDS	2766307	2766942	-	ID=1_2436;partial=00;start_type=ATG;rbs_motif=GGA/GAG/AGG;rbs_spacer=5-10bp;gc_cont=0.417;conf=100.00;score=55.59;cscore=48.31;sscore=7.28;rscore=4.13;uscore=-1.77;tscore=3.74;
Providencia_rettgeri	GCA018861215	CP076406.1_CAS_Class1-Subtype-I-F_1	CP076406 ( Providencia rettgeri strain PreM15793 chromosome, complete genome )	CP076406.1_2437	cas7f_I-F_1	mandatory	CASFinder/CAS_Class1-Subtype-I-F	CDS	2766951	2767973	-	ID=1_2437;partial=00;start_type=ATG;rbs_motif=GGAG/GAGG;rbs_spacer=5-10bp;gc_cont=0.422;conf=100.00;score=172.38;cscore=156.53;sscore=15.85;rscore=11.15;uscore=-0.28;tscore=3.74;
Providencia_rettgeri	GCA018861215	CP076406.1_CAS_Class1-Subtype-I-F_1	CP076406 ( Providencia rettgeri strain PreM15793 chromosome, complete genome )	CP076406.1_2438	cas5f_I-F_4	mandatory	CASFinder/CAS_Class1-Subtype-I-F	CDS	2767977	2768921	-	ID=1_2438;partial=00;start_type=ATG;rbs_motif=AGGAG;rbs_spacer=5-10bp;gc_cont=0.421;conf=100.00;score=130.59;cscore=111.55;sscore=19.03;rscore=14.00;uscore=-1.93;tscore=3.74;
Providencia_rettgeri	GCA018861215	CP076406.1_CAS_Class1-Subtype-I-F_1	CP076406 ( Providencia rettgeri strain PreM15793 chromosome, complete genome )	CP076406.1_2439	cas8f_I-F_8	mandatory	CASFinder/CAS_Class1-Subtype-I-F	CDS	2768918	2770186	-	ID=1_2439;partial=00;start_type=ATG;rbs_motif=AGGA;rbs_spacer=5-10bp;gc_cont=0.415;conf=100.00;score=169.35;cscore=152.58;sscore=16.77;rscore=11.56;uscore=0.50;tscore=3.74;
Providencia_rettgeri	GCA018861215	CP076406.1_CAS_Class1-Subtype-I-F_1	CP076406 ( Providencia rettgeri strain PreM15793 chromosome, complete genome )	CP076406.1_2440	cas3f_I-F_1	mandatory	CASFinder/CAS_Class1-Subtype-I-F	CDS	2770214	2773678	-	ID=1_2440;partial=00;start_type=ATG;rbs_motif=GGA/GAG/AGG;rbs_spacer=5-10bp;gc_cont=0.418;conf=99.99;score=400.00;cscore=392.27;sscore=7.73;rscore=4.13;uscore=-1.26;tscore=3.74;
Providencia_rettgeri	GCA018861215	CP076406.1_CAS_Class1-Subtype-I-F_1	CP076406 ( Providencia rettgeri strain PreM15793 chromosome, complete genome )	CP076406.1_2441	cas1_I-F_1	mandatory	CASFinder/CAS_Class1-Subtype-I-F	CDS	2773693	2774649	-	ID=1_2441;partial=00;start_type=ATG;rbs_motif=4Base/6BMM;rbs_spacer=13-15bp;gc_cont=0.406;conf=100.00;score=110.64;cscore=107.38;sscore=3.26;rscore=-2.59;uscore=2.76;tscore=3.74;
Providencia_rettgeri	GCA018861215		CP123366 ( Providencia rettgeri strain PreM15793 plasmid p15793A_225, complete sequence )
Providencia_rettgeri	GCA018861215		CP123367 ( Providencia rettgeri strain PreM15793 plasmid p15793B_69, complete sequence )
Providencia_rettgeri	GCA018861215		CP123368 ( Providencia rettgeri strain PreM15793 plasmid p15793C_57, complete sequence )
Providencia_rettgeri	GCA018861235	CP076405.1_CAS_Class1-Subtype-I-F_1	CP076405 ( Providencia rettgeri strain PreM15628 chromosome, complete genome )	CP076405.1_2443	cas6f_I_II_III_IV_V_VI_3	accessory	CASFinder/CAS_Class1-Subtype-I-F	CDS	2766611	2767246	-	ID=1_2443;partial=00;start_type=ATG;rbs_motif=GGA/GAG/AGG;rbs_spacer=5-10bp;gc_cont=0.417;conf=100.00;score=55.58;cscore=48.33;sscore=7.25;rscore=4.13;uscore=-1.81;tscore=3.74;
Providencia_rettgeri	GCA018861235	CP076405.1_CAS_Class1-Subtype-I-F_1	CP076405 ( Providencia rettgeri strain PreM15628 chromosome, complete genome )	CP076405.1_2444	cas7f_I-F_1	mandatory	CASFinder/CAS_Class1-Subtype-I-F	CDS	2767255	2768277	-	ID=1_2444;partial=00;start_type=ATG;rbs_motif=GGAG/GAGG;rbs_spacer=5-10bp;gc_cont=0.422;conf=100.00;score=172.34;cscore=156.54;sscore=15.80;rscore=11.16;uscore=-0.34;tscore=3.74;
Providencia_rettgeri	GCA018861235	CP076405.1_CAS_Class1-Subtype-I-F_1	CP076405 ( Providencia rettgeri strain PreM15628 chromosome, complete genome )	CP076405.1_2445	cas5f_I-F_4	mandatory	CASFinder/CAS_Class1-Subtype-I-F	CDS	2768281	2769225	-	ID=1_2445;partial=00;start_type=ATG;rbs_motif=AGGAG;rbs_spacer=5-10bp;gc_cont=0.421;conf=100.00;score=130.71;cscore=111.67;sscore=19.04;rscore=14.00;uscore=-1.93;tscore=3.74;
Providencia_rettgeri	GCA018861235	CP076405.1_CAS_Class1-Subtype-I-F_1	CP076405 ( Providencia rettgeri strain PreM15628 chromosome, complete genome )	CP076405.1_2446	cas8f_I-F_8	mandatory	CASFinder/CAS_Class1-Subtype-I-F	CDS	2769222	2770490	-	ID=1_2446;partial=00;start_type=ATG;rbs_motif=AGGA;rbs_spacer=5-10bp;gc_cont=0.415;conf=100.00;score=169.47;cscore=152.70;sscore=16.77;rscore=11.55;uscore=0.50;tscore=3.74;
Providencia_rettgeri	GCA018861235	CP076405.1_CAS_Class1-Subtype-I-F_1	CP076405 ( Providencia rettgeri strain PreM15628 chromosome, complete genome )	CP076405.1_2447	cas3f_I-F_1	mandatory	CASFinder/CAS_Class1-Subtype-I-F	CDS	2770518	2773982	-	ID=1_2447;partial=00;start_type=ATG;rbs_motif=GGA/GAG/AGG;rbs_spacer=5-10bp;gc_cont=0.418;conf=99.99;score=399.53;cscore=391.82;sscore=7.71;rscore=4.13;uscore=-1.28;tscore=3.74;
Providencia_rettgeri	GCA018861235	CP076405.1_CAS_Class1-Subtype-I-F_1	CP076405 ( Providencia rettgeri strain PreM15628 chromosome, complete genome )	CP076405.1_2448	cas1_I-F_1	mandatory	CASFinder/CAS_Class1-Subtype-I-F	CDS	2773997	2774953	-	ID=1_2448;partial=00;start_type=ATG;rbs_motif=4Base/6BMM;rbs_spacer=13-15bp;gc_cont=0.406;conf=100.00;score=110.55;cscore=107.28;sscore=3.27;rscore=-2.59;uscore=2.77;tscore=3.74;
Providencia_rettgeri	GCA018861235		CP123373 ( Providencia rettgeri strain PreM15628 plasmid p15628A_320, complete sequence )
Providencia_rettgeri	GCA018861235		CP123374 ( Providencia rettgeri strain PreM15628 plasmid p15628B_125, complete sequence )
Providencia_rettgeri	GCA018861235		CP123375 ( Providencia rettgeri strain PreM15628 plasmid p15628C_2, complete sequence )
Providencia_rettgeri	GCA018861255	CP076407.1_CAS_Class1-Subtype-I-F_1	CP076407 ( Providencia rettgeri strain PreM15758 chromosome, complete genome )	CP076407.1_2440	cas6f_I_II_III_IV_V_VI_3	accessory	CASFinder/CAS_Class1-Subtype-I-F	CDS	2765762	2766397	-	ID=1_2440;partial=00;start_type=ATG;rbs_motif=GGA/GAG/AGG;rbs_spacer=5-10bp;gc_cont=0.417;conf=100.00;score=55.59;cscore=48.32;sscore=7.27;rscore=4.14;uscore=-1.80;tscore=3.74;
Providencia_rettgeri	GCA018861255	CP076407.1_CAS_Class1-Subtype-I-F_1	CP076407 ( Providencia rettgeri strain PreM15758 chromosome, complete genome )	CP076407.1_2441	cas7f_I-F_1	mandatory	CASFinder/CAS_Class1-Subtype-I-F	CDS	2766406	2767428	-	ID=1_2441;partial=00;start_type=ATG;rbs_motif=GGAG/GAGG;rbs_spacer=5-10bp;gc_cont=0.422;conf=100.00;score=172.24;cscore=156.40;sscore=15.85;rscore=11.15;uscore=-0.28;tscore=3.74;
Providencia_rettgeri	GCA018861255	CP076407.1_CAS_Class1-Subtype-I-F_1	CP076407 ( Providencia rettgeri strain PreM15758 chromosome, complete genome )	CP076407.1_2442	cas5f_I-F_4	mandatory	CASFinder/CAS_Class1-Subtype-I-F	CDS	2767432	2768376	-	ID=1_2442;partial=00;start_type=ATG;rbs_motif=AGGAG;rbs_spacer=5-10bp;gc_cont=0.421;conf=100.00;score=130.70;cscore=111.67;sscore=19.03;rscore=13.99;uscore=-1.90;tscore=3.74;
Providencia_rettgeri	GCA018861255	CP076407.1_CAS_Class1-Subtype-I-F_1	CP076407 ( Providencia rettgeri strain PreM15758 chromosome, complete genome )	CP076407.1_2443	cas8f_I-F_8	mandatory	CASFinder/CAS_Class1-Subtype-I-F	CDS	2768373	2769641	-	ID=1_2443;partial=00;start_type=ATG;rbs_motif=AGGA;rbs_spacer=5-10bp;gc_cont=0.415;conf=100.00;score=169.70;cscore=152.93;sscore=16.77;rscore=11.55;uscore=0.50;tscore=3.74;
Providencia_rettgeri	GCA018861255	CP076407.1_CAS_Class1-Subtype-I-F_1	CP076407 ( Providencia rettgeri strain PreM15758 chromosome, complete genome )	CP076407.1_2444	cas3f_I-F_1	mandatory	CASFinder/CAS_Class1-Subtype-I-F	CDS	2769669	2773133	-	ID=1_2444;partial=00;start_type=ATG;rbs_motif=GGA/GAG/AGG;rbs_spacer=5-10bp;gc_cont=0.418;conf=99.99;score=399.40;cscore=391.67;sscore=7.73;rscore=4.14;uscore=-1.28;tscore=3.74;
Providencia_rettgeri	GCA018861255	CP076407.1_CAS_Class1-Subtype-I-F_1	CP076407 ( Providencia rettgeri strain PreM15758 chromosome, complete genome )	CP076407.1_2445	cas1_I-F_1	mandatory	CASFinder/CAS_Class1-Subtype-I-F	CDS	2773148	2774104	-	ID=1_2445;partial=00;start_type=ATG;rbs_motif=4Base/6BMM;rbs_spacer=13-15bp;gc_cont=0.406;conf=100.00;score=110.35;cscore=107.11;sscore=3.24;rscore=-2.59;uscore=2.75;tscore=3.74;
Providencia_rettgeri	GCA018861255		CP123369 ( Providencia rettgeri strain PreM15758 plasmid p15758B_210, complete sequence )
Providencia_rettgeri	GCA018861255		CP123370 ( Providencia rettgeri strain PreM15758 plasmid p15758C_98, complete sequence )
Providencia_rettgeri	GCA018861255		CP123371 ( Providencia rettgeri strain PreM15758 plasmid p15758D_70, complete sequence )
Providencia_rettgeri	GCA018861255		CP123372 ( Providencia rettgeri strain PreM15758 plasmid p15758E_55, complete sequence )
Providencia_rettgeri	GCA019047885		CP077260 ( Providencia rettgeri strain FDAARGOS 1449 chromosome, complete genome )
Providencia_rettgeri	GCA019048105		CP077317 ( Providencia rettgeri strain FDAARGOS 1450 chromosome, complete genome )
Providencia_rettgeri	GCA019048105		CP077318 ( Providencia rettgeri strain FDAARGOS 1450 plasmid unnamed1, complete sequence )
Providencia_rettgeri	GCA019048105		CP077319 ( Providencia rettgeri strain FDAARGOS 1450 plasmid unnamed2, complete sequence )
Providencia_rettgeri	GCA019048545		CP077388 ( Providencia rettgeri strain FDAARGOS 1451 chromosome, complete genome )
Providencia_rettgeri	GCA019890815		CP082351 ( Providencia rettgeri strain VCSW10 chromosome, complete genome )
Providencia_rettgeri	GCA019890815		CP082352 ( Providencia rettgeri strain VCSW10 plasmid pVCSW10.1, complete sequence )
Providencia_rettgeri	GCA019890815		CP082353 ( Providencia rettgeri strain VCSW10 plasmid pVCSW10.2, complete sequence )
Providencia_rettgeri	GCA019890815		CP082354 ( Providencia rettgeri strain VCSW10 plasmid pVCSW10.3, complete sequence )
Providencia_rettgeri	GCA020683065	CP085688.1_CAS_Class1-Subtype-I-F_1	CP085688 ( Providencia rettgeri strain 06-1619 chromosome, complete genome )	CP085688.1_2529	cas6f_I_II_III_IV_V_VI_3	accessory	CASFinder/CAS_Class1-Subtype-I-F	CDS	2826238	2826873	-	ID=1_2529;partial=00;start_type=ATG;rbs_motif=GGA/GAG/AGG;rbs_spacer=5-10bp;gc_cont=0.417;conf=100.00;score=56.20;cscore=49.03;sscore=7.17;rscore=4.10;uscore=-1.84;tscore=3.73;
Providencia_rettgeri	GCA020683065	CP085688.1_CAS_Class1-Subtype-I-F_1	CP085688 ( Providencia rettgeri strain 06-1619 chromosome, complete genome )	CP085688.1_2530	cas7f_I-F_1	mandatory	CASFinder/CAS_Class1-Subtype-I-F	CDS	2826882	2827904	-	ID=1_2530;partial=00;start_type=ATG;rbs_motif=GGAG/GAGG;rbs_spacer=5-10bp;gc_cont=0.422;conf=100.00;score=171.70;cscore=155.90;sscore=15.80;rscore=11.08;uscore=-0.25;tscore=3.73;
Providencia_rettgeri	GCA020683065	CP085688.1_CAS_Class1-Subtype-I-F_1	CP085688 ( Providencia rettgeri strain 06-1619 chromosome, complete genome )	CP085688.1_2531	cas5f_I-F_4	mandatory	CASFinder/CAS_Class1-Subtype-I-F	CDS	2827908	2828852	-	ID=1_2531;partial=00;start_type=ATG;rbs_motif=AGGAG;rbs_spacer=5-10bp;gc_cont=0.421;conf=100.00;score=130.23;cscore=111.22;sscore=19.01;rscore=13.99;uscore=-1.97;tscore=3.73;
Providencia_rettgeri	GCA020683065	CP085688.1_CAS_Class1-Subtype-I-F_1	CP085688 ( Providencia rettgeri strain 06-1619 chromosome, complete genome )	CP085688.1_2532	cas8f_I-F_8	mandatory	CASFinder/CAS_Class1-Subtype-I-F	CDS	2828849	2830117	-	ID=1_2532;partial=00;start_type=ATG;rbs_motif=AGGA;rbs_spacer=5-10bp;gc_cont=0.415;conf=100.00;score=170.05;cscore=153.19;sscore=16.85;rscore=11.57;uscore=0.57;tscore=3.73;
Providencia_rettgeri	GCA020683065	CP085688.1_CAS_Class1-Subtype-I-F_1	CP085688 ( Providencia rettgeri strain 06-1619 chromosome, complete genome )	CP085688.1_2533	cas3f_I-F_1	mandatory	CASFinder/CAS_Class1-Subtype-I-F	CDS	2830145	2833609	-	ID=1_2533;partial=00;start_type=ATG;rbs_motif=GGA/GAG/AGG;rbs_spacer=5-10bp;gc_cont=0.418;conf=99.99;score=399.85;cscore=392.05;sscore=7.80;rscore=4.10;uscore=-1.15;tscore=3.73;
Providencia_rettgeri	GCA020683065	CP085688.1_CAS_Class1-Subtype-I-F_1	CP085688 ( Providencia rettgeri strain 06-1619 chromosome, complete genome )	CP085688.1_2534	cas1_I-F_1	mandatory	CASFinder/CAS_Class1-Subtype-I-F	CDS	2833624	2834580	-	ID=1_2534;partial=00;start_type=ATG;rbs_motif=4Base/6BMM;rbs_spacer=13-15bp;gc_cont=0.406;conf=100.00;score=110.99;cscore=107.37;sscore=3.62;rscore=-2.44;uscore=2.98;tscore=3.73;
Providencia_rettgeri	GCA020808945		CP086257 ( Providencia rettgeri strain KM4 chromosome, complete genome )
Providencia_rettgeri	GCA020808945		CP086258 ( Providencia rettgeri strain KM4 plasmid unnamed, complete sequence )
Providencia_rettgeri	GCA020985345		CP087584 ( Providencia rettgeri strain L1 chromosome, complete genome )
Providencia_rettgeri	GCA022846595		AP025669 ( Providencia rettgeri NR1418 DNA, complete genome )
Providencia_rettgeri	GCA022846595		AP025670 ( Providencia rettgeri NR1418 plasmid pNR1418-1 DNA, complete genome )
Providencia_rettgeri	GCA022846595		AP025671 ( Providencia rettgeri NR1418 plasmid pNR1418-2 DNA, complete genome )
Providencia_rettgeri	GCA023184555		CP090005 ( Providencia rettgeri strain PROV_UAMS_01 chromosome, complete genome )
Providencia_rettgeri	GCA023205015	CP096258.1_CAS_Class1-Subtype-I-F_1	CP096258 ( Providencia rettgeri strain Pre20-95 chromosome, complete genome )	CP096258.1_1593	cas1_I-F_1	mandatory	CASFinder/CAS_Class1-Subtype-I-F	CDS	1783210	1784184	+	ID=1_1593;partial=00;start_type=ATG;rbs_motif=4Base/6BMM;rbs_spacer=13-15bp;gc_cont=0.424;conf=100.00;score=108.94;cscore=105.39;sscore=3.55;rscore=-2.68;uscore=3.11;tscore=3.78;
Providencia_rettgeri	GCA023205015	CP096258.1_CAS_Class1-Subtype-I-F_1	CP096258 ( Providencia rettgeri strain Pre20-95 chromosome, complete genome )	CP096258.1_1594	cas3f_I-F_1	mandatory	CASFinder/CAS_Class1-Subtype-I-F	CDS	1784181	1787651	+	ID=1_1594;partial=00;start_type=ATG;rbs_motif=GGA/GAG/AGG;rbs_spacer=5-10bp;gc_cont=0.432;conf=99.99;score=340.10;cscore=330.36;sscore=9.74;rscore=4.12;uscore=0.56;tscore=3.78;
Providencia_rettgeri	GCA023205015	CP096258.1_CAS_Class1-Subtype-I-F_1	CP096258 ( Providencia rettgeri strain Pre20-95 chromosome, complete genome )	CP096258.1_1595	cas8f_I-F_8	mandatory	CASFinder/CAS_Class1-Subtype-I-F	CDS	1787768	1788946	+	ID=1_1595;partial=00;start_type=ATG;rbs_motif=GGA/GAG/AGG;rbs_spacer=5-10bp;gc_cont=0.407;conf=100.00;score=130.63;cscore=121.27;sscore=9.36;rscore=4.12;uscore=1.47;tscore=3.78;
Providencia_rettgeri	GCA023205015	CP096258.1_CAS_Class1-Subtype-I-F_1	CP096258 ( Providencia rettgeri strain Pre20-95 chromosome, complete genome )	CP096258.1_1596	cas5f_I-F_4	mandatory	CASFinder/CAS_Class1-Subtype-I-F	CDS	1788943	1789458	+	ID=1_1596;partial=00;start_type=ATG;rbs_motif=AGGAG;rbs_spacer=5-10bp;gc_cont=0.446;conf=100.00;score=48.31;cscore=29.29;sscore=19.02;rscore=13.95;uscore=-2.42;tscore=3.78;
Providencia_rettgeri	GCA023205015	CP096258.1_CAS_Class1-Subtype-I-F_1	CP096258 ( Providencia rettgeri strain Pre20-95 chromosome, complete genome )	CP096258.1_1597	cas5f_I-F_4	mandatory	CASFinder/CAS_Class1-Subtype-I-F	CDS	1789443	1789886	+	ID=1_1597;partial=00;start_type=ATG;rbs_motif=GGA/GAG/AGG;rbs_spacer=5-10bp;gc_cont=0.417;conf=100.00;score=60.01;cscore=52.47;sscore=7.54;rscore=4.12;uscore=-1.52;tscore=3.78;
Providencia_rettgeri	GCA023205015	CP096258.1_CAS_Class1-Subtype-I-F_1	CP096258 ( Providencia rettgeri strain Pre20-95 chromosome, complete genome )	CP096258.1_1598	cas7f_I-F_1	mandatory	CASFinder/CAS_Class1-Subtype-I-F	CDS	1789890	1790912	+	ID=1_1598;partial=00;start_type=ATG;rbs_motif=GGAG/GAGG;rbs_spacer=5-10bp;gc_cont=0.429;conf=100.00;score=157.39;cscore=142.64;sscore=14.75;rscore=11.01;uscore=-1.27;tscore=3.78;
Providencia_rettgeri	GCA023205015	CP096258.1_CAS_Class1-Subtype-I-F_1	CP096258 ( Providencia rettgeri strain Pre20-95 chromosome, complete genome )	CP096258.1_1599	cas6f_I_II_III_IV_V_VI_3	accessory	CASFinder/CAS_Class1-Subtype-I-F	CDS	1790921	1791556	+	ID=1_1599;partial=00;start_type=ATG;rbs_motif=GGA/GAG/AGG;rbs_spacer=5-10bp;gc_cont=0.421;conf=100.00;score=69.70;cscore=61.81;sscore=7.89;rscore=4.12;uscore=-1.19;tscore=3.78;
Providencia_rettgeri	GCA023205015		CP096259 ( Providencia rettgeri strain Pre20-95 plasmid pPre20-95-1, complete sequence )
Providencia_rettgeri	GCA023650895		CP098040 ( Providencia rettgeri strain 18004577 chromosome, complete genome )
Providencia_rettgeri	GCA023650895		CP098041 ( Providencia rettgeri strain 18004577 plasmid p18001477_NDM, complete sequence )
Providencia_rettgeri	GCA023650895		CP098042 ( Providencia rettgeri strain 18004577 plasmid p18001477_Rst, complete sequence )
Providencia_rettgeri	GCA025583505		CP123251 ( Providencia rettgeri strain YZLc5-3 chromosome, complete genome )
Providencia_rettgeri	GCA025583505		CP123254 ( Providencia rettgeri strain YZLc5-3 plasmid pYZLc5-3_2k, complete sequence )
Providencia_rettgeri	GCA025583505		CP123253 ( Providencia rettgeri strain YZLc5-3 plasmid pYZLc5-3_30k, complete sequence )
Providencia_rettgeri	GCA025583505		CP123252 ( Providencia rettgeri strain YZLc5-3 plasmid pYZLc5-3_NDM-1_129k, complete sequence )
Providencia_rettgeri	GCA025916175	CP109846.1_CAS_Class1-Subtype-I-F_1	CP109846 ( Providencia rettgeri strain 12105 isolate P12105 chromosome, complete genome )	CP109846.1_2782	cas6f_I_II_III_IV_V_VI_3	accessory	CASFinder/CAS_Class1-Subtype-I-F	CDS	3046170	3046805	-	ID=1_2782;partial=00;start_type=ATG;rbs_motif=GGA/GAG/AGG;rbs_spacer=5-10bp;gc_cont=0.409;conf=100.00;score=70.92;cscore=62.82;sscore=8.10;rscore=4.26;uscore=-0.99;tscore=3.64;
Providencia_rettgeri	GCA025916175	CP109846.1_CAS_Class1-Subtype-I-F_1	CP109846 ( Providencia rettgeri strain 12105 isolate P12105 chromosome, complete genome )	CP109846.1_2783	cas7f_I-F_1	mandatory	CASFinder/CAS_Class1-Subtype-I-F	CDS	3046814	3047836	-	ID=1_2783;partial=00;start_type=ATG;rbs_motif=GGAG/GAGG;rbs_spacer=5-10bp;gc_cont=0.394;conf=100.00;score=178.22;cscore=161.89;sscore=16.33;rscore=10.77;uscore=0.68;tscore=3.64;
Providencia_rettgeri	GCA025916175	CP109846.1_CAS_Class1-Subtype-I-F_1	CP109846 ( Providencia rettgeri strain 12105 isolate P12105 chromosome, complete genome )	CP109846.1_2784	cas5f_I-F_4	mandatory	CASFinder/CAS_Class1-Subtype-I-F	CDS	3047840	3048784	-	ID=1_2784;partial=00;start_type=ATG;rbs_motif=AGGAG;rbs_spacer=5-10bp;gc_cont=0.440;conf=100.00;score=119.05;cscore=100.29;sscore=18.75;rscore=13.82;uscore=-1.86;tscore=3.64;
Providencia_rettgeri	GCA025916175	CP109846.1_CAS_Class1-Subtype-I-F_1	CP109846 ( Providencia rettgeri strain 12105 isolate P12105 chromosome, complete genome )	CP109846.1_2785	cas8f_I-F_8	mandatory	CASFinder/CAS_Class1-Subtype-I-F	CDS	3048781	3050049	-	ID=1_2785;partial=00;start_type=ATG;rbs_motif=AGGA;rbs_spacer=5-10bp;gc_cont=0.422;conf=100.00;score=152.63;cscore=135.63;sscore=17.00;rscore=11.28;uscore=1.10;tscore=3.64;
Providencia_rettgeri	GCA025916175	CP109846.1_CAS_Class1-Subtype-I-F_1	CP109846 ( Providencia rettgeri strain 12105 isolate P12105 chromosome, complete genome )	CP109846.1_2786	cas3f_I-F_1	mandatory	CASFinder/CAS_Class1-Subtype-I-F	CDS	3050077	3053556	-	ID=1_2786;partial=00;start_type=ATG;rbs_motif=GGA/GAG/AGG;rbs_spacer=5-10bp;gc_cont=0.431;conf=99.99;score=366.57;cscore=356.97;sscore=9.60;rscore=4.26;uscore=0.40;tscore=3.64;
Providencia_rettgeri	GCA025916175	CP109846.1_CAS_Class1-Subtype-I-F_1	CP109846 ( Providencia rettgeri strain 12105 isolate P12105 chromosome, complete genome )	CP109846.1_2787	cas1_I-F_1	mandatory	CASFinder/CAS_Class1-Subtype-I-F	CDS	3053553	3054527	-	ID=1_2787;partial=00;start_type=ATG;rbs_motif=4Base/6BMM;rbs_spacer=13-15bp;gc_cont=0.400;conf=100.00;score=121.56;cscore=115.54;sscore=6.02;rscore=-1.34;uscore=4.38;tscore=3.64;
Providencia_rettgeri	GCA025916175		CP109847 ( Providencia rettgeri strain 12105 isolate P12105 plasmid p12105-NDM, complete sequence )
Providencia_rettgeri	GCA029011985		CP090217 ( Providencia rettgeri strain YK205 chromosome, complete genome )
Providencia_rettgeri	GCA034330845		CP141742 ( Providencia rettgeri strain 2023CK-01506 chromosome, complete genome )
Providencia_rettgeri	GCA034330845		CP141743 ( Providencia rettgeri strain 2023CK-01506 plasmid unnamed1, complete sequence )
Providencia_rettgeri	GCA034330845		CP141744 ( Providencia rettgeri strain 2023CK-01506 plasmid unnamed2, complete sequence )
Providencia_rettgeri	GCA038442735		CP139429 ( Providencia rettgeri strain P50213 chromosome, complete genome )
Providencia_rettgeri	GCA038442735		CP139430 ( Providencia rettgeri strain P50213 plasmid pP50213-1, complete sequence )
Providencia_rettgeri	GCA038442735		CP139431 ( Providencia rettgeri strain P50213 plasmid pP50213-2, complete sequence )
Providencia_rettgeri	GCA038442735		CP139432 ( Providencia rettgeri strain P50213 plasmid pP50213-3, complete sequence )
Providencia_rettgeri	GCA040208285		CP157876 ( Providencia rettgeri strain 9923 chromosome, complete genome )
Providencia_rettgeri	GCA040208285		CP157877 ( Providencia rettgeri strain 9923 plasmid unnamed, complete sequence )
Providencia_rettgeri	GCA041075285	CP163512.1_CAS_Class1-Subtype-I-F_1	CP163512 ( Providencia rettgeri strain 119 chromosome, complete genome )	CP163512.1_1846	cas6f_I_II_III_IV_V_VI_3	accessory	CASFinder/CAS_Class1-Subtype-I-F	CDS	2052451	2053086	-	ID=1_1846;partial=00;start_type=ATG;rbs_motif=GGA/GAG/AGG;rbs_spacer=5-10bp;gc_cont=0.409;conf=100.00;score=48.53;cscore=40.71;sscore=7.82;rscore=4.31;uscore=-1.63;tscore=3.95;
Providencia_rettgeri	GCA041075285	CP163512.1_CAS_Class1-Subtype-I-F_1	CP163512 ( Providencia rettgeri strain 119 chromosome, complete genome )	CP163512.1_1847	cas7f_I-F_1	mandatory	CASFinder/CAS_Class1-Subtype-I-F	CDS	2053095	2054117	-	ID=1_1847;partial=00;start_type=ATG;rbs_motif=GGAG/GAGG;rbs_spacer=5-10bp;gc_cont=0.416;conf=100.00;score=161.62;cscore=143.47;sscore=18.15;rscore=11.32;uscore=1.64;tscore=3.95;
Providencia_rettgeri	GCA041075285	CP163512.1_CAS_Class1-Subtype-I-F_1	CP163512 ( Providencia rettgeri strain 119 chromosome, complete genome )	CP163512.1_1848	cas5f_I-F_4	mandatory	CASFinder/CAS_Class1-Subtype-I-F	CDS	2054121	2055047	-	ID=1_1848;partial=00;start_type=ATG;rbs_motif=AGGAG;rbs_spacer=5-10bp;gc_cont=0.351;conf=100.00;score=111.81;cscore=91.53;sscore=20.28;rscore=14.36;uscore=0.68;tscore=3.95;
Providencia_rettgeri	GCA041075285	CP163512.1_CAS_Class1-Subtype-I-F_1	CP163512 ( Providencia rettgeri strain 119 chromosome, complete genome )	CP163512.1_1849	cas8f_I-F_8	mandatory	CASFinder/CAS_Class1-Subtype-I-F	CDS	2055044	2056327	-	ID=1_1849;partial=00;start_type=ATG;rbs_motif=AGGA;rbs_spacer=5-10bp;gc_cont=0.343;conf=100.00;score=150.78;cscore=135.54;sscore=15.24;rscore=11.35;uscore=0.59;tscore=3.95;
Providencia_rettgeri	GCA041075285	CP163512.1_CAS_Class1-Subtype-I-F_1	CP163512 ( Providencia rettgeri strain 119 chromosome, complete genome )	CP163512.1_1850	cas3f_I-F_1	mandatory	CASFinder/CAS_Class1-Subtype-I-F	CDS	2056719	2060243	-	ID=1_1850;partial=00;start_type=ATG;rbs_motif=GGA/GAG/AGG;rbs_spacer=5-10bp;gc_cont=0.393;conf=99.99;score=402.66;cscore=392.39;sscore=10.26;rscore=4.31;uscore=0.71;tscore=3.95;
Providencia_rettgeri	GCA041075285	CP163512.1_CAS_Class1-Subtype-I-F_1	CP163512 ( Providencia rettgeri strain 119 chromosome, complete genome )	CP163512.1_1851	cas1_I-F_1	mandatory	CASFinder/CAS_Class1-Subtype-I-F	CDS	2060240	2061217	-	ID=1_1851;partial=00;start_type=ATG;rbs_motif=4Base/6BMM;rbs_spacer=13-15bp;gc_cont=0.423;conf=100.00;score=104.04;cscore=98.37;sscore=5.67;rscore=-1.42;uscore=3.80;tscore=3.95;
Providencia_rettgeri	GCA042142345		CP190239 ( Providencia rettgeri isolate 2024CB-00564 chromosome, complete genome )
Providencia_rettgeri	GCA042142345		CP190240 ( Providencia rettgeri isolate 2024CB-00564 plasmid unnamed1, complete sequence )
Providencia_rettgeri	GCA042142345		CP190241 ( Providencia rettgeri isolate 2024CB-00564 plasmid unnamed2, complete sequence )
Providencia_rettgeri	GCA042142345		CP190242 ( Providencia rettgeri isolate 2024CB-00564 plasmid unnamed3, complete sequence )
Providencia_rettgeri	GCA042142345		CP190243 ( Providencia rettgeri isolate 2024CB-00564 plasmid unnamed4, complete sequence )
Providencia_stuartii	GCA000259175	CP003488.1_CAS_Class1-Subtype-I-F_1	CP003488 ( Providencia stuartii MRSN 2154, complete genome )	CP003488.1_3595	cas1_I-F_1	mandatory	CASFinder/CAS_Class1-Subtype-I-F	CDS	3844150	3845127	+	ID=1_3595;partial=00;start_type=ATG;rbs_motif=GGA/GAG/AGG;rbs_spacer=5-10bp;gc_cont=0.428;conf=100.00;score=119.02;cscore=110.96;sscore=8.06;rscore=3.67;uscore=1.25;tscore=3.79;
Providencia_stuartii	GCA000259175	CP003488.1_CAS_Class1-Subtype-I-F_1	CP003488 ( Providencia stuartii MRSN 2154, complete genome )	CP003488.1_3596	cas3f_I-F_1	mandatory	CASFinder/CAS_Class1-Subtype-I-F	CDS	3845124	3848672	+	ID=1_3596;partial=00;start_type=ATG;rbs_motif=AGGAG;rbs_spacer=5-10bp;gc_cont=0.411;conf=99.99;score=402.81;cscore=383.22;sscore=19.59;rscore=14.09;uscore=0.41;tscore=3.79;
Providencia_stuartii	GCA000259175	CP003488.1_CAS_Class1-Subtype-I-F_1	CP003488 ( Providencia stuartii MRSN 2154, complete genome )	CP003488.1_3597	cas8f_I-F_8	mandatory	CASFinder/CAS_Class1-Subtype-I-F	CDS	3848823	3850094	+	ID=1_3597;partial=00;start_type=ATG;rbs_motif=GGA/GAG/AGG;rbs_spacer=5-10bp;gc_cont=0.377;conf=100.00;score=166.20;cscore=156.75;sscore=9.45;rscore=3.67;uscore=1.99;tscore=3.79;
Providencia_stuartii	GCA000259175	CP003488.1_CAS_Class1-Subtype-I-F_1	CP003488 ( Providencia stuartii MRSN 2154, complete genome )	CP003488.1_3598	cas5f_I-F_4	mandatory	CASFinder/CAS_Class1-Subtype-I-F	CDS	3850091	3851038	+	ID=1_3598;partial=00;start_type=ATG;rbs_motif=AGGA;rbs_spacer=5-10bp;gc_cont=0.395;conf=100.00;score=115.88;cscore=99.64;sscore=16.24;rscore=11.16;uscore=-0.75;tscore=3.79;
Providencia_stuartii	GCA000259175	CP003488.1_CAS_Class1-Subtype-I-F_1	CP003488 ( Providencia stuartii MRSN 2154, complete genome )	CP003488.1_3599	cas7f_I-F_1	mandatory	CASFinder/CAS_Class1-Subtype-I-F	CDS	3851041	3852066	+	ID=1_3599;partial=00;start_type=ATG;rbs_motif=GGAG/GAGG;rbs_spacer=5-10bp;gc_cont=0.409;conf=100.00;score=176.70;cscore=158.89;sscore=17.82;rscore=10.76;uscore=2.02;tscore=3.79;
Providencia_stuartii	GCA000259175	CP003488.1_CAS_Class1-Subtype-I-F_1	CP003488 ( Providencia stuartii MRSN 2154, complete genome )	CP003488.1_3600	cas6f_I_II_III_IV_V_VI_3	accessory	CASFinder/CAS_Class1-Subtype-I-F	CDS	3852075	3852710	+	ID=1_3600;partial=00;start_type=ATG;rbs_motif=GGA/GAG/AGG;rbs_spacer=5-10bp;gc_cont=0.428;conf=100.00;score=69.24;cscore=62.73;sscore=6.51;rscore=3.67;uscore=-2.14;tscore=3.79;
Providencia_stuartii	GCA000754345	CP008920.1_CAS_Class1-Subtype-I-F_1	CP008920 ( Providencia stuartii strain ATCC 33672, complete genome )	CP008920.1_2513	cas1_I-F_1	mandatory	CASFinder/CAS_Class1-Subtype-I-F	CDS	2827760	2828737	+	ID=1_2513;partial=00;start_type=ATG;rbs_motif=GGA/GAG/AGG;rbs_spacer=5-10bp;gc_cont=0.427;conf=100.00;score=119.51;cscore=111.06;sscore=8.45;rscore=3.71;uscore=1.57;tscore=3.81;
Providencia_stuartii	GCA000754345	CP008920.1_CAS_Class1-Subtype-I-F_1	CP008920 ( Providencia stuartii strain ATCC 33672, complete genome )	CP008920.1_2514	cas3f_I-F_1	mandatory	CASFinder/CAS_Class1-Subtype-I-F	CDS	2828734	2832282	+	ID=1_2514;partial=00;start_type=ATG;rbs_motif=AGGAG;rbs_spacer=5-10bp;gc_cont=0.411;conf=99.99;score=402.51;cscore=382.55;sscore=19.96;rscore=14.26;uscore=0.59;tscore=3.81;
Providencia_stuartii	GCA000754345	CP008920.1_CAS_Class1-Subtype-I-F_1	CP008920 ( Providencia stuartii strain ATCC 33672, complete genome )	CP008920.1_2515	cas8f_I-F_8	mandatory	CASFinder/CAS_Class1-Subtype-I-F	CDS	2832433	2833704	+	ID=1_2515;partial=00;start_type=ATG;rbs_motif=GGA/GAG/AGG;rbs_spacer=5-10bp;gc_cont=0.380;conf=100.00;score=164.68;cscore=155.12;sscore=9.56;rscore=3.71;uscore=2.03;tscore=3.81;
Providencia_stuartii	GCA000754345	CP008920.1_CAS_Class1-Subtype-I-F_1	CP008920 ( Providencia stuartii strain ATCC 33672, complete genome )	CP008920.1_2516	cas5f_I-F_4	mandatory	CASFinder/CAS_Class1-Subtype-I-F	CDS	2833701	2834648	+	ID=1_2516;partial=00;start_type=ATG;rbs_motif=AGGA;rbs_spacer=5-10bp;gc_cont=0.393;conf=100.00;score=114.68;cscore=98.44;sscore=16.24;rscore=11.13;uscore=-0.88;tscore=3.81;
Providencia_stuartii	GCA000754345	CP008920.1_CAS_Class1-Subtype-I-F_1	CP008920 ( Providencia stuartii strain ATCC 33672, complete genome )	CP008920.1_2517	cas7f_I-F_1	mandatory	CASFinder/CAS_Class1-Subtype-I-F	CDS	2834651	2835676	+	ID=1_2517;partial=00;start_type=ATG;rbs_motif=GGAG/GAGG;rbs_spacer=5-10bp;gc_cont=0.409;conf=100.00;score=177.59;cscore=159.52;sscore=18.08;rscore=10.88;uscore=2.13;tscore=3.81;
Providencia_stuartii	GCA000754345	CP008920.1_CAS_Class1-Subtype-I-F_1	CP008920 ( Providencia stuartii strain ATCC 33672, complete genome )	CP008920.1_2518	cas6f_I_II_III_IV_V_VI_3	accessory	CASFinder/CAS_Class1-Subtype-I-F	CDS	2835685	2836320	+	ID=1_2518;partial=00;start_type=ATG;rbs_motif=GGA/GAG/AGG;rbs_spacer=5-10bp;gc_cont=0.426;conf=100.00;score=65.89;cscore=59.34;sscore=6.55;rscore=3.71;uscore=-2.16;tscore=3.81;
Providencia_stuartii	GCA000754345		CP008919 ( Providencia stuartii strain ATCC 33672 plasmid, complete sequence )
Providencia_stuartii	GCA000783455	CP031508.1_CAS_Class1-Subtype-I-F_1	CP031508 ( Providencia stuartii strain FDAARGOS_87 chromosome, complete genome )	CP031508.1_3844	cas1_I-F_1	mandatory	CASFinder/CAS_Class1-Subtype-I-F	CDS	4202433	4203410	+	ID=1_3844;partial=00;start_type=ATG;rbs_motif=GGA/GAG/AGG;rbs_spacer=5-10bp;gc_cont=0.428;conf=100.00;score=117.93;cscore=109.73;sscore=8.21;rscore=3.73;uscore=1.30;tscore=3.83;
Providencia_stuartii	GCA000783455	CP031508.1_CAS_Class1-Subtype-I-F_1	CP031508 ( Providencia stuartii strain FDAARGOS_87 chromosome, complete genome )	CP031508.1_3845	cas3f_I-F_1	mandatory	CASFinder/CAS_Class1-Subtype-I-F	CDS	4203407	4206955	+	ID=1_3845;partial=00;start_type=ATG;rbs_motif=AGGAG;rbs_spacer=5-10bp;gc_cont=0.412;conf=99.99;score=400.03;cscore=379.88;sscore=20.15;rscore=14.33;uscore=0.70;tscore=3.83;
Providencia_stuartii	GCA000783455	CP031508.1_CAS_Class1-Subtype-I-F_1	CP031508 ( Providencia stuartii strain FDAARGOS_87 chromosome, complete genome )	CP031508.1_3846	cas8f_I-F_8	mandatory	CASFinder/CAS_Class1-Subtype-I-F	CDS	4207106	4208377	+	ID=1_3846;partial=00;start_type=ATG;rbs_motif=GGA/GAG/AGG;rbs_spacer=5-10bp;gc_cont=0.377;conf=100.00;score=167.61;cscore=158.09;sscore=9.52;rscore=3.73;uscore=1.96;tscore=3.83;
Providencia_stuartii	GCA000783455	CP031508.1_CAS_Class1-Subtype-I-F_1	CP031508 ( Providencia stuartii strain FDAARGOS_87 chromosome, complete genome )	CP031508.1_3847	cas5f_I-F_4	mandatory	CASFinder/CAS_Class1-Subtype-I-F	CDS	4208374	4209321	+	ID=1_3847;partial=00;start_type=ATG;rbs_motif=AGGA;rbs_spacer=5-10bp;gc_cont=0.387;conf=100.00;score=113.51;cscore=97.23;sscore=16.28;rscore=11.16;uscore=-0.70;tscore=3.83;
Providencia_stuartii	GCA000783455	CP031508.1_CAS_Class1-Subtype-I-F_1	CP031508 ( Providencia stuartii strain FDAARGOS_87 chromosome, complete genome )	CP031508.1_3848	cas7f_I-F_1	mandatory	CASFinder/CAS_Class1-Subtype-I-F	CDS	4209324	4210349	+	ID=1_3848;partial=00;start_type=ATG;rbs_motif=GGAG/GAGG;rbs_spacer=5-10bp;gc_cont=0.408;conf=100.00;score=173.30;cscore=155.48;sscore=17.82;rscore=10.74;uscore=2.00;tscore=3.83;
Providencia_stuartii	GCA000783455	CP031508.1_CAS_Class1-Subtype-I-F_1	CP031508 ( Providencia stuartii strain FDAARGOS_87 chromosome, complete genome )	CP031508.1_3849	cas6f_I_II_III_IV_V_VI_3	accessory	CASFinder/CAS_Class1-Subtype-I-F	CDS	4210358	4210993	+	ID=1_3849;partial=00;start_type=ATG;rbs_motif=GGA/GAG/AGG;rbs_spacer=5-10bp;gc_cont=0.429;conf=100.00;score=67.48;cscore=60.53;sscore=6.95;rscore=3.73;uscore=-1.79;tscore=3.83;
Providencia_stuartii	GCA000783455		CP031512 ( Providencia stuartii strain FDAARGOS_87 plasmid unnamed1, complete sequence )
Providencia_stuartii	GCA000783455		CP031509 ( Providencia stuartii strain FDAARGOS_87 plasmid unnamed2 )
Providencia_stuartii	GCA000783455		CP031510 ( Providencia stuartii strain FDAARGOS_87 plasmid unnamed2 )
Providencia_stuartii	GCA000783455		CP031511 ( Providencia stuartii strain FDAARGOS_87 plasmid unnamed2 )
Providencia_stuartii	GCA001558855	CP014024.2_CAS_Class1-Subtype-I-F_1	CP014024 ( Providencia stuartii strain FDAARGOS_145, complete genome )	CP014024.2_1439	cas6f_I_II_III_IV_V_VI_3	accessory	CASFinder/CAS_Class1-Subtype-I-F	CDS	1542283	1542918	-	ID=1_1439;partial=00;start_type=ATG;rbs_motif=GGA/GAG/AGG;rbs_spacer=5-10bp;gc_cont=0.431;conf=100.00;score=67.48;cscore=60.62;sscore=6.86;rscore=3.78;uscore=-1.94;tscore=3.83;
Providencia_stuartii	GCA001558855	CP014024.2_CAS_Class1-Subtype-I-F_1	CP014024 ( Providencia stuartii strain FDAARGOS_145, complete genome )	CP014024.2_1440	cas7f_I-F_1	mandatory	CASFinder/CAS_Class1-Subtype-I-F	CDS	1542927	1543952	-	ID=1_1440;partial=00;start_type=ATG;rbs_motif=GGAG/GAGG;rbs_spacer=5-10bp;gc_cont=0.410;conf=99.99;score=178.68;cscore=160.64;sscore=18.04;rscore=10.87;uscore=2.09;tscore=3.83;
Providencia_stuartii	GCA001558855	CP014024.2_CAS_Class1-Subtype-I-F_1	CP014024 ( Providencia stuartii strain FDAARGOS_145, complete genome )	CP014024.2_1441	cas5f_I-F_4	mandatory	CASFinder/CAS_Class1-Subtype-I-F	CDS	1543955	1544902	-	ID=1_1441;partial=00;start_type=ATG;rbs_motif=AGGA;rbs_spacer=5-10bp;gc_cont=0.391;conf=100.00;score=116.07;cscore=99.72;sscore=16.35;rscore=11.23;uscore=-0.78;tscore=3.83;
Providencia_stuartii	GCA001558855	CP014024.2_CAS_Class1-Subtype-I-F_1	CP014024 ( Providencia stuartii strain FDAARGOS_145, complete genome )	CP014024.2_1442	cas8f_I-F_8	mandatory	CASFinder/CAS_Class1-Subtype-I-F	CDS	1544899	1546170	-	ID=1_1442;partial=00;start_type=ATG;rbs_motif=GGA/GAG/AGG;rbs_spacer=5-10bp;gc_cont=0.378;conf=100.00;score=166.22;cscore=156.61;sscore=9.62;rscore=3.78;uscore=2.01;tscore=3.83;
Providencia_stuartii	GCA001558855	CP014024.2_CAS_Class1-Subtype-I-F_1	CP014024 ( Providencia stuartii strain FDAARGOS_145, complete genome )	CP014024.2_1443	cas3f_I-F_1	mandatory	CASFinder/CAS_Class1-Subtype-I-F	CDS	1546321	1549869	-	ID=1_1443;partial=00;start_type=ATG;rbs_motif=AGGAG;rbs_spacer=5-10bp;gc_cont=0.411;conf=99.99;score=403.27;cscore=383.46;sscore=19.82;rscore=14.26;uscore=0.43;tscore=3.83;
Providencia_stuartii	GCA001558855	CP014024.2_CAS_Class1-Subtype-I-F_1	CP014024 ( Providencia stuartii strain FDAARGOS_145, complete genome )	CP014024.2_1444	cas1_I-F_1	mandatory	CASFinder/CAS_Class1-Subtype-I-F	CDS	1549866	1550843	-	ID=1_1444;partial=00;start_type=ATG;rbs_motif=GGA/GAG/AGG;rbs_spacer=5-10bp;gc_cont=0.427;conf=100.00;score=119.14;cscore=110.81;sscore=8.33;rscore=3.78;uscore=1.37;tscore=3.83;
Providencia_stuartii	GCA001888205	CP017054.1_CAS_Class1-Subtype-I-F_1	CP017054 ( Providencia stuartii strain BE2467, complete sequence )	CP017054.1_104	cas1_I-F_1	mandatory	CASFinder/CAS_Class1-Subtype-I-F	CDS	117421	118398	+	ID=1_104;partial=00;start_type=ATG;rbs_motif=GGA/GAG/AGG;rbs_spacer=5-10bp;gc_cont=0.428;conf=100.00;score=118.20;cscore=110.02;sscore=8.18;rscore=3.72;uscore=1.28;tscore=3.84;
Providencia_stuartii	GCA001888205	CP017054.1_CAS_Class1-Subtype-I-F_1	CP017054 ( Providencia stuartii strain BE2467, complete sequence )	CP017054.1_105	cas3f_I-F_1	mandatory	CASFinder/CAS_Class1-Subtype-I-F	CDS	118395	121943	+	ID=1_105;partial=00;start_type=ATG;rbs_motif=AGGAG;rbs_spacer=5-10bp;gc_cont=0.413;conf=99.99;score=396.39;cscore=376.51;sscore=19.88;rscore=14.10;uscore=0.65;tscore=3.84;
Providencia_stuartii	GCA001888205	CP017054.1_CAS_Class1-Subtype-I-F_1	CP017054 ( Providencia stuartii strain BE2467, complete sequence )	CP017054.1_106	cas8f_I-F_8	mandatory	CASFinder/CAS_Class1-Subtype-I-F	CDS	122094	123365	+	ID=1_106;partial=00;start_type=ATG;rbs_motif=GGA/GAG/AGG;rbs_spacer=5-10bp;gc_cont=0.377;conf=100.00;score=168.90;cscore=159.42;sscore=9.49;rscore=3.72;uscore=1.93;tscore=3.84;
Providencia_stuartii	GCA001888205	CP017054.1_CAS_Class1-Subtype-I-F_1	CP017054 ( Providencia stuartii strain BE2467, complete sequence )	CP017054.1_107	cas5f_I-F_4	mandatory	CASFinder/CAS_Class1-Subtype-I-F	CDS	123362	124309	+	ID=1_107;partial=00;start_type=ATG;rbs_motif=AGGA;rbs_spacer=5-10bp;gc_cont=0.392;conf=100.00;score=117.57;cscore=101.26;sscore=16.31;rscore=11.18;uscore=-0.56;tscore=3.84;
Providencia_stuartii	GCA001888205	CP017054.1_CAS_Class1-Subtype-I-F_1	CP017054 ( Providencia stuartii strain BE2467, complete sequence )	CP017054.1_108	cas7f_I-F_1	mandatory	CASFinder/CAS_Class1-Subtype-I-F	CDS	124312	125337	+	ID=1_108;partial=00;start_type=ATG;rbs_motif=GGAG/GAGG;rbs_spacer=5-10bp;gc_cont=0.409;conf=100.00;score=175.53;cscore=157.67;sscore=17.86;rscore=10.79;uscore=1.98;tscore=3.84;
Providencia_stuartii	GCA001888205	CP017054.1_CAS_Class1-Subtype-I-F_1	CP017054 ( Providencia stuartii strain BE2467, complete sequence )	CP017054.1_109	cas6f_I_II_III_IV_V_VI_3	accessory	CASFinder/CAS_Class1-Subtype-I-F	CDS	125346	125981	+	ID=1_109;partial=00;start_type=ATG;rbs_motif=GGA/GAG/AGG;rbs_spacer=5-10bp;gc_cont=0.428;conf=100.00;score=68.15;cscore=61.21;sscore=6.94;rscore=3.72;uscore=-1.79;tscore=3.84;
Providencia_stuartii	GCA001888205		CP017055 ( Providencia stuartii strain BE2467 plasmid pPS1, complete sequence )
Providencia_stuartii	GCA001888205		CP017056 ( Providencia stuartii strain BE2467 plasmid pPS2, complete sequence )
Providencia_stuartii	GCA002947315	CP026704.1_CAS_Class1-Subtype-I-F_1	CP026704 ( Providencia stuartii strain AR_0026, complete genome )	CP026704.1_2894	cas1_I-F_1	mandatory	CASFinder/CAS_Class1-Subtype-I-F	CDS	3158401	3159378	+	ID=1_2894;partial=00;start_type=ATG;rbs_motif=GGA/GAG/AGG;rbs_spacer=5-10bp;gc_cont=0.428;conf=100.00;score=118.19;cscore=109.81;sscore=8.38;rscore=3.79;uscore=1.42;tscore=3.82;
Providencia_stuartii	GCA002947315	CP026704.1_CAS_Class1-Subtype-I-F_1	CP026704 ( Providencia stuartii strain AR_0026, complete genome )	CP026704.1_2895	cas3f_I-F_1	mandatory	CASFinder/CAS_Class1-Subtype-I-F	CDS	3159375	3162923	+	ID=1_2895;partial=00;start_type=ATG;rbs_motif=AGGAG;rbs_spacer=5-10bp;gc_cont=0.411;conf=99.99;score=402.86;cscore=383.49;sscore=19.37;rscore=13.98;uscore=0.28;tscore=3.82;
Providencia_stuartii	GCA002947315	CP026704.1_CAS_Class1-Subtype-I-F_1	CP026704 ( Providencia stuartii strain AR_0026, complete genome )	CP026704.1_2896	cas8f_I-F_8	mandatory	CASFinder/CAS_Class1-Subtype-I-F	CDS	3163074	3163808	+	ID=1_2896;partial=00;start_type=ATG;rbs_motif=GGA/GAG/AGG;rbs_spacer=5-10bp;gc_cont=0.405;conf=100.00;score=88.05;cscore=78.40;sscore=9.65;rscore=3.79;uscore=2.04;tscore=3.82;
Providencia_stuartii	GCA002947315	CP026704.1_CAS_Class1-Subtype-I-F_1	CP026704 ( Providencia stuartii strain AR_0026, complete genome )	CP026704.1_2900	cas5f_I-F_4	mandatory	CASFinder/CAS_Class1-Subtype-I-F	CDS	3165214	3166161	+	ID=1_2900;partial=00;start_type=ATG;rbs_motif=AGGA;rbs_spacer=5-10bp;gc_cont=0.392;conf=100.00;score=114.04;cscore=97.60;sscore=16.44;rscore=11.32;uscore=-0.84;tscore=3.82;
Providencia_stuartii	GCA002947315	CP026704.1_CAS_Class1-Subtype-I-F_1	CP026704 ( Providencia stuartii strain AR_0026, complete genome )	CP026704.1_2901	cas7f_I-F_1	mandatory	CASFinder/CAS_Class1-Subtype-I-F	CDS	3166164	3167189	+	ID=1_2901;partial=00;start_type=ATG;rbs_motif=GGAG/GAGG;rbs_spacer=5-10bp;gc_cont=0.411;conf=100.00;score=175.27;cscore=157.46;sscore=17.81;rscore=10.62;uscore=2.12;tscore=3.82;
Providencia_stuartii	GCA002947315	CP026704.1_CAS_Class1-Subtype-I-F_1	CP026704 ( Providencia stuartii strain AR_0026, complete genome )	CP026704.1_2902	cas6f_I_II_III_IV_V_VI_3	accessory	CASFinder/CAS_Class1-Subtype-I-F	CDS	3167198	3167833	+	ID=1_2902;partial=00;start_type=ATG;rbs_motif=GGA/GAG/AGG;rbs_spacer=5-10bp;gc_cont=0.431;conf=100.00;score=67.67;cscore=60.93;sscore=6.74;rscore=3.79;uscore=-2.05;tscore=3.82;
Providencia_stuartii	GCA002983665	CP027398.1_CAS_Class1-Subtype-I-F_1	CP027398 ( Providencia stuartii strain FDAARGOS_291 chromosome, complete genome )	CP027398.1_2384	cas6f_I_II_III_IV_V_VI_3	accessory	CASFinder/CAS_Class1-Subtype-I-F	CDS	2609099	2609734	-	ID=1_2384;partial=00;start_type=ATG;rbs_motif=GGA/GAG/AGG;rbs_spacer=5-10bp;gc_cont=0.429;conf=100.00;score=67.93;cscore=61.06;sscore=6.87;rscore=3.67;uscore=-1.83;tscore=3.85;
Providencia_stuartii	GCA002983665	CP027398.1_CAS_Class1-Subtype-I-F_1	CP027398 ( Providencia stuartii strain FDAARGOS_291 chromosome, complete genome )	CP027398.1_2385	cas7f_I-F_1	mandatory	CASFinder/CAS_Class1-Subtype-I-F	CDS	2609743	2610768	-	ID=1_2385;partial=00;start_type=ATG;rbs_motif=GGAG/GAGG;rbs_spacer=5-10bp;gc_cont=0.410;conf=100.00;score=175.52;cscore=157.57;sscore=17.94;rscore=10.78;uscore=2.06;tscore=3.85;
Providencia_stuartii	GCA002983665	CP027398.1_CAS_Class1-Subtype-I-F_1	CP027398 ( Providencia stuartii strain FDAARGOS_291 chromosome, complete genome )	CP027398.1_2386	cas5f_I-F_4	mandatory	CASFinder/CAS_Class1-Subtype-I-F	CDS	2610771	2611718	-	ID=1_2386;partial=00;start_type=ATG;rbs_motif=AGGA;rbs_spacer=5-10bp;gc_cont=0.392;conf=100.00;score=116.70;cscore=100.42;sscore=16.28;rscore=11.13;uscore=-0.45;tscore=3.85;
Providencia_stuartii	GCA002983665	CP027398.1_CAS_Class1-Subtype-I-F_1	CP027398 ( Providencia stuartii strain FDAARGOS_291 chromosome, complete genome )	CP027398.1_2387	cas8f_I-F_8	mandatory	CASFinder/CAS_Class1-Subtype-I-F	CDS	2611715	2612986	-	ID=1_2387;partial=00;start_type=ATG;rbs_motif=GGA/GAG/AGG;rbs_spacer=5-10bp;gc_cont=0.376;conf=100.00;score=169.11;cscore=159.55;sscore=9.56;rscore=3.67;uscore=2.04;tscore=3.85;
Providencia_stuartii	GCA002983665	CP027398.1_CAS_Class1-Subtype-I-F_1	CP027398 ( Providencia stuartii strain FDAARGOS_291 chromosome, complete genome )	CP027398.1_2388	cas3f_I-F_1	mandatory	CASFinder/CAS_Class1-Subtype-I-F	CDS	2613137	2616685	-	ID=1_2388;partial=00;start_type=ATG;rbs_motif=AGGAG;rbs_spacer=5-10bp;gc_cont=0.412;conf=99.99;score=396.74;cscore=376.64;sscore=20.10;rscore=14.13;uscore=0.83;tscore=3.85;
Providencia_stuartii	GCA002983665	CP027398.1_CAS_Class1-Subtype-I-F_1	CP027398 ( Providencia stuartii strain FDAARGOS_291 chromosome, complete genome )	CP027398.1_2389	cas1_I-F_1	mandatory	CASFinder/CAS_Class1-Subtype-I-F	CDS	2616682	2617659	-	ID=1_2389;partial=00;start_type=ATG;rbs_motif=GGA/GAG/AGG;rbs_spacer=5-10bp;gc_cont=0.429;conf=100.00;score=117.88;cscore=109.64;sscore=8.23;rscore=3.67;uscore=1.37;tscore=3.85;
Providencia_stuartii	GCA008693805	CP044076.1_CAS_Class1-Subtype-I-F_1	CP044076 ( Providencia stuartii strain FDAARGOS_645 chromosome, complete genome )	CP044076.1_3939	cas1_I-F_1	mandatory	CASFinder/CAS_Class1-Subtype-I-F	CDS	4326363	4327340	+	ID=1_3939;partial=00;start_type=ATG;rbs_motif=GGA/GAG/AGG;rbs_spacer=5-10bp;gc_cont=0.428;conf=100.00;score=118.85;cscore=110.61;sscore=8.25;rscore=3.78;uscore=1.27;tscore=3.85;
Providencia_stuartii	GCA008693805	CP044076.1_CAS_Class1-Subtype-I-F_1	CP044076 ( Providencia stuartii strain FDAARGOS_645 chromosome, complete genome )	CP044076.1_3940	cas3f_I-F_1	mandatory	CASFinder/CAS_Class1-Subtype-I-F	CDS	4327337	4330885	+	ID=1_3940;partial=00;start_type=ATG;rbs_motif=AGGAG;rbs_spacer=5-10bp;gc_cont=0.412;conf=99.99;score=403.92;cscore=384.01;sscore=19.91;rscore=14.24;uscore=0.53;tscore=3.85;
Providencia_stuartii	GCA008693805	CP044076.1_CAS_Class1-Subtype-I-F_1	CP044076 ( Providencia stuartii strain FDAARGOS_645 chromosome, complete genome )	CP044076.1_3941	cas8f_I-F_8	mandatory	CASFinder/CAS_Class1-Subtype-I-F	CDS	4331036	4332307	+	ID=1_3941;partial=00;start_type=ATG;rbs_motif=GGA/GAG/AGG;rbs_spacer=5-10bp;gc_cont=0.378;conf=100.00;score=167.61;cscore=157.87;sscore=9.74;rscore=3.78;uscore=2.11;tscore=3.85;
Providencia_stuartii	GCA008693805	CP044076.1_CAS_Class1-Subtype-I-F_1	CP044076 ( Providencia stuartii strain FDAARGOS_645 chromosome, complete genome )	CP044076.1_3942	cas5f_I-F_4	mandatory	CASFinder/CAS_Class1-Subtype-I-F	CDS	4332304	4333251	+	ID=1_3942;partial=00;start_type=ATG;rbs_motif=AGGA;rbs_spacer=5-10bp;gc_cont=0.395;conf=100.00;score=115.48;cscore=99.14;sscore=16.34;rscore=11.20;uscore=-0.74;tscore=3.85;
Providencia_stuartii	GCA008693805	CP044076.1_CAS_Class1-Subtype-I-F_1	CP044076 ( Providencia stuartii strain FDAARGOS_645 chromosome, complete genome )	CP044076.1_3943	cas7f_I-F_1	mandatory	CASFinder/CAS_Class1-Subtype-I-F	CDS	4333254	4334279	+	ID=1_3943;partial=00;start_type=ATG;rbs_motif=GGAG/GAGG;rbs_spacer=5-10bp;gc_cont=0.408;conf=100.00;score=176.82;cscore=158.69;sscore=18.12;rscore=10.87;uscore=2.16;tscore=3.85;
Providencia_stuartii	GCA008693805	CP044076.1_CAS_Class1-Subtype-I-F_1	CP044076 ( Providencia stuartii strain FDAARGOS_645 chromosome, complete genome )	CP044076.1_3944	cas6f_I_II_III_IV_V_VI_3	accessory	CASFinder/CAS_Class1-Subtype-I-F	CDS	4334288	4334923	+	ID=1_3944;partial=00;start_type=ATG;rbs_motif=GGA/GAG/AGG;rbs_spacer=5-10bp;gc_cont=0.431;conf=100.00;score=68.51;cscore=61.56;sscore=6.95;rscore=3.78;uscore=-1.87;tscore=3.85;
Providencia_stuartii	GCA008693805		CP044075 ( Providencia stuartii strain FDAARGOS_645 plasmid unnamed1, complete sequence )
Providencia_stuartii	GCA010320365	AP022374.1_CAS_Class1-Subtype-I-F_1	AP022374 ( Providencia stuartii BML2537 DNA, complete genome )	AP022374.1_1588	cas1_I-F_1	mandatory	CASFinder/CAS_Class1-Subtype-I-F	CDS	1733535	1734512	+	ID=1_1588;partial=00;start_type=ATG;rbs_motif=GGA/GAG/AGG;rbs_spacer=5-10bp;gc_cont=0.428;conf=100.00;score=117.72;cscore=109.54;sscore=8.18;rscore=3.75;uscore=1.24;tscore=3.83;
Providencia_stuartii	GCA010320365	AP022374.1_CAS_Class1-Subtype-I-F_1	AP022374 ( Providencia stuartii BML2537 DNA, complete genome )	AP022374.1_1589	cas3f_I-F_1	mandatory	CASFinder/CAS_Class1-Subtype-I-F	CDS	1734509	1738057	+	ID=1_1589;partial=00;start_type=ATG;rbs_motif=AGGAG;rbs_spacer=5-10bp;gc_cont=0.411;conf=99.99;score=402.16;cscore=382.46;sscore=19.70;rscore=14.19;uscore=0.39;tscore=3.83;
Providencia_stuartii	GCA010320365	AP022374.1_CAS_Class1-Subtype-I-F_1	AP022374 ( Providencia stuartii BML2537 DNA, complete genome )	AP022374.1_1590	cas8f_I-F_8	mandatory	CASFinder/CAS_Class1-Subtype-I-F	CDS	1738208	1739479	+	ID=1_1590;partial=00;start_type=ATG;rbs_motif=GGA/GAG/AGG;rbs_spacer=5-10bp;gc_cont=0.377;conf=100.00;score=166.70;cscore=157.13;sscore=9.57;rscore=3.75;uscore=1.99;tscore=3.83;
Providencia_stuartii	GCA010320365	AP022374.1_CAS_Class1-Subtype-I-F_1	AP022374 ( Providencia stuartii BML2537 DNA, complete genome )	AP022374.1_1591	cas5f_I-F_4	mandatory	CASFinder/CAS_Class1-Subtype-I-F	CDS	1739476	1740423	+	ID=1_1591;partial=00;start_type=ATG;rbs_motif=AGGA;rbs_spacer=5-10bp;gc_cont=0.393;conf=100.00;score=116.56;cscore=100.33;sscore=16.24;rscore=11.11;uscore=-0.62;tscore=3.83;
Providencia_stuartii	GCA010320365	AP022374.1_CAS_Class1-Subtype-I-F_1	AP022374 ( Providencia stuartii BML2537 DNA, complete genome )	AP022374.1_1592	cas7f_I-F_1	mandatory	CASFinder/CAS_Class1-Subtype-I-F	CDS	1740426	1741451	+	ID=1_1592;partial=00;start_type=ATG;rbs_motif=GGAG/GAGG;rbs_spacer=5-10bp;gc_cont=0.409;conf=100.00;score=177.66;cscore=159.72;sscore=17.94;rscore=10.81;uscore=2.04;tscore=3.83;
Providencia_stuartii	GCA010320365	AP022374.1_CAS_Class1-Subtype-I-F_1	AP022374 ( Providencia stuartii BML2537 DNA, complete genome )	AP022374.1_1593	cas6f_I_II_III_IV_V_VI_3	accessory	CASFinder/CAS_Class1-Subtype-I-F	CDS	1741460	1742095	+	ID=1_1593;partial=00;start_type=ATG;rbs_motif=GGA/GAG/AGG;rbs_spacer=5-10bp;gc_cont=0.429;conf=100.00;score=68.31;cscore=61.24;sscore=7.07;rscore=3.75;uscore=-1.70;tscore=3.83;
Providencia_stuartii	GCA010320365		AP022377 ( Providencia stuartii BML2537 plasmid: pBML2537 DNA, complete genome )
Providencia_stuartii	GCA010669105	CP048621.1_CAS_Class1-Subtype-I-F_1	CP048621 ( Providencia stuartii strain MF1 chromosome, complete genome )	CP048621.1_2651	cas6f_I_II_III_IV_V_VI_3	accessory	CASFinder/CAS_Class1-Subtype-I-F	CDS	2923043	2923678	-	ID=1_2651;partial=00;start_type=ATG;rbs_motif=GGA/GAG/AGG;rbs_spacer=5-10bp;gc_cont=0.432;conf=100.00;score=67.42;cscore=60.79;sscore=6.64;rscore=3.80;uscore=-2.18;tscore=3.83;
Providencia_stuartii	GCA010669105	CP048621.1_CAS_Class1-Subtype-I-F_1	CP048621 ( Providencia stuartii strain MF1 chromosome, complete genome )	CP048621.1_2652	cas7f_I-F_1	mandatory	CASFinder/CAS_Class1-Subtype-I-F	CDS	2923687	2924712	-	ID=1_2652;partial=00;start_type=ATG;rbs_motif=GGAG/GAGG;rbs_spacer=5-10bp;gc_cont=0.412;conf=100.00;score=174.88;cscore=156.93;sscore=17.96;rscore=10.71;uscore=2.17;tscore=3.83;
Providencia_stuartii	GCA010669105	CP048621.1_CAS_Class1-Subtype-I-F_1	CP048621 ( Providencia stuartii strain MF1 chromosome, complete genome )	CP048621.1_2653	cas5f_I-F_4	mandatory	CASFinder/CAS_Class1-Subtype-I-F	CDS	2924715	2925662	-	ID=1_2653;partial=00;start_type=ATG;rbs_motif=AGGA;rbs_spacer=5-10bp;gc_cont=0.393;conf=100.00;score=115.11;cscore=98.74;sscore=16.37;rscore=11.25;uscore=-0.74;tscore=3.83;
Providencia_stuartii	GCA010669105	CP048621.1_CAS_Class1-Subtype-I-F_1	CP048621 ( Providencia stuartii strain MF1 chromosome, complete genome )	CP048621.1_2654	cas8f_I-F_8	mandatory	CASFinder/CAS_Class1-Subtype-I-F	CDS	2925659	2926930	-	ID=1_2654;partial=00;start_type=ATG;rbs_motif=GGA/GAG/AGG;rbs_spacer=5-10bp;gc_cont=0.377;conf=100.00;score=169.63;cscore=159.70;sscore=9.93;rscore=3.80;uscore=2.30;tscore=3.83;
Providencia_stuartii	GCA010669105	CP048621.1_CAS_Class1-Subtype-I-F_1	CP048621 ( Providencia stuartii strain MF1 chromosome, complete genome )	CP048621.1_2655	cas3f_I-F_1	mandatory	CASFinder/CAS_Class1-Subtype-I-F	CDS	2927081	2930629	-	ID=1_2655;partial=00;start_type=ATG;rbs_motif=AGGAG;rbs_spacer=5-10bp;gc_cont=0.411;conf=99.99;score=402.90;cscore=383.52;sscore=19.37;rscore=14.05;uscore=0.21;tscore=3.83;
Providencia_stuartii	GCA010669105	CP048621.1_CAS_Class1-Subtype-I-F_1	CP048621 ( Providencia stuartii strain MF1 chromosome, complete genome )	CP048621.1_2656	cas1_I-F_1	mandatory	CASFinder/CAS_Class1-Subtype-I-F	CDS	2930626	2931603	-	ID=1_2656;partial=00;start_type=ATG;rbs_motif=GGA/GAG/AGG;rbs_spacer=5-10bp;gc_cont=0.429;conf=100.00;score=117.85;cscore=109.51;sscore=8.35;rscore=3.80;uscore=1.37;tscore=3.83;
Providencia_stuartii	GCA010669105		CP048622 ( Providencia stuartii strain MF1 plasmid pMF1A, complete sequence )
Providencia_stuartii	GCA016128115	CP066071.1_CAS_Class1-Subtype-I-F_1	CP066071 ( Providencia stuartii strain FDAARGOS_1040 chromosome, complete genome )	CP066071.1_2425	cas1_I-F_1	mandatory	CASFinder/CAS_Class1-Subtype-I-F	CDS	2734935	2735912	+	ID=1_2425;partial=00;start_type=ATG;rbs_motif=GGA/GAG/AGG;rbs_spacer=5-10bp;gc_cont=0.427;conf=100.00;score=119.63;cscore=111.13;sscore=8.50;rscore=3.70;uscore=1.64;tscore=3.81;
Providencia_stuartii	GCA016128115	CP066071.1_CAS_Class1-Subtype-I-F_1	CP066071 ( Providencia stuartii strain FDAARGOS_1040 chromosome, complete genome )	CP066071.1_2426	cas3f_I-F_1	mandatory	CASFinder/CAS_Class1-Subtype-I-F	CDS	2735909	2739457	+	ID=1_2426;partial=00;start_type=ATG;rbs_motif=AGGAG;rbs_spacer=5-10bp;gc_cont=0.411;conf=99.99;score=402.66;cscore=382.71;sscore=19.95;rscore=14.26;uscore=0.58;tscore=3.81;
Providencia_stuartii	GCA016128115	CP066071.1_CAS_Class1-Subtype-I-F_1	CP066071 ( Providencia stuartii strain FDAARGOS_1040 chromosome, complete genome )	CP066071.1_2427	cas8f_I-F_8	mandatory	CASFinder/CAS_Class1-Subtype-I-F	CDS	2739608	2740879	+	ID=1_2427;partial=00;start_type=ATG;rbs_motif=GGA/GAG/AGG;rbs_spacer=5-10bp;gc_cont=0.380;conf=100.00;score=164.53;cscore=154.96;sscore=9.57;rscore=3.70;uscore=2.05;tscore=3.81;
Providencia_stuartii	GCA016128115	CP066071.1_CAS_Class1-Subtype-I-F_1	CP066071 ( Providencia stuartii strain FDAARGOS_1040 chromosome, complete genome )	CP066071.1_2428	cas5f_I-F_4	mandatory	CASFinder/CAS_Class1-Subtype-I-F	CDS	2740876	2741823	+	ID=1_2428;partial=00;start_type=ATG;rbs_motif=AGGA;rbs_spacer=5-10bp;gc_cont=0.393;conf=100.00;score=114.71;cscore=98.44;sscore=16.26;rscore=11.15;uscore=-0.86;tscore=3.81;
Providencia_stuartii	GCA016128115	CP066071.1_CAS_Class1-Subtype-I-F_1	CP066071 ( Providencia stuartii strain FDAARGOS_1040 chromosome, complete genome )	CP066071.1_2429	cas7f_I-F_1	mandatory	CASFinder/CAS_Class1-Subtype-I-F	CDS	2741826	2742851	+	ID=1_2429;partial=00;start_type=ATG;rbs_motif=GGAG/GAGG;rbs_spacer=5-10bp;gc_cont=0.409;conf=100.00;score=177.67;cscore=159.56;sscore=18.12;rscore=10.90;uscore=2.16;tscore=3.81;
Providencia_stuartii	GCA016128115	CP066071.1_CAS_Class1-Subtype-I-F_1	CP066071 ( Providencia stuartii strain FDAARGOS_1040 chromosome, complete genome )	CP066071.1_2430	cas6f_I_II_III_IV_V_VI_3	accessory	CASFinder/CAS_Class1-Subtype-I-F	CDS	2742860	2743495	+	ID=1_2430;partial=00;start_type=ATG;rbs_motif=GGA/GAG/AGG;rbs_spacer=5-10bp;gc_cont=0.426;conf=100.00;score=65.88;cscore=59.38;sscore=6.50;rscore=3.70;uscore=-2.20;tscore=3.81;
Providencia_stuartii	GCA016128115		CP066072 ( Providencia stuartii strain FDAARGOS_1040 plasmid unnamed, complete sequence )
Providencia_stuartii	GCA018128385	CP071068.1_CAS_Class1-Subtype-I-F_1	CP071068 ( Providencia stuartii strain 3347685 chromosome, complete genome )	CP071068.1_1385	cas1_I-F_1	mandatory	CASFinder/CAS_Class1-Subtype-I-F	CDS	1468886	1469863	+	ID=1_1385;partial=00;start_type=ATG;rbs_motif=GGA/GAG/AGG;rbs_spacer=5-10bp;gc_cont=0.428;conf=100.00;score=117.52;cscore=109.30;sscore=8.22;rscore=3.75;uscore=1.28;tscore=3.84;
Providencia_stuartii	GCA018128385	CP071068.1_CAS_Class1-Subtype-I-F_1	CP071068 ( Providencia stuartii strain 3347685 chromosome, complete genome )	CP071068.1_1386	cas3f_I-F_1	mandatory	CASFinder/CAS_Class1-Subtype-I-F	CDS	1469860	1473408	+	ID=1_1386;partial=00;start_type=ATG;rbs_motif=AGGAG;rbs_spacer=5-10bp;gc_cont=0.411;conf=99.99;score=402.74;cscore=382.92;sscore=19.82;rscore=14.17;uscore=0.52;tscore=3.84;
Providencia_stuartii	GCA018128385	CP071068.1_CAS_Class1-Subtype-I-F_1	CP071068 ( Providencia stuartii strain 3347685 chromosome, complete genome )	CP071068.1_1387	cas8f_I-F_8	mandatory	CASFinder/CAS_Class1-Subtype-I-F	CDS	1473559	1474830	+	ID=1_1387;partial=00;start_type=ATG;rbs_motif=GGA/GAG/AGG;rbs_spacer=5-10bp;gc_cont=0.377;conf=100.00;score=165.82;cscore=156.29;sscore=9.52;rscore=3.75;uscore=1.93;tscore=3.84;
Providencia_stuartii	GCA018128385	CP071068.1_CAS_Class1-Subtype-I-F_1	CP071068 ( Providencia stuartii strain 3347685 chromosome, complete genome )	CP071068.1_1388	cas5f_I-F_4	mandatory	CASFinder/CAS_Class1-Subtype-I-F	CDS	1474827	1475774	+	ID=1_1388;partial=00;start_type=ATG;rbs_motif=AGGA;rbs_spacer=5-10bp;gc_cont=0.393;conf=100.00;score=116.22;cscore=99.96;sscore=16.27;rscore=11.13;uscore=-0.57;tscore=3.84;
Providencia_stuartii	GCA018128385	CP071068.1_CAS_Class1-Subtype-I-F_1	CP071068 ( Providencia stuartii strain 3347685 chromosome, complete genome )	CP071068.1_1389	cas7f_I-F_1	mandatory	CASFinder/CAS_Class1-Subtype-I-F	CDS	1475777	1476802	+	ID=1_1389;partial=00;start_type=ATG;rbs_motif=GGAG/GAGG;rbs_spacer=5-10bp;gc_cont=0.409;conf=100.00;score=176.62;cscore=158.66;sscore=17.96;rscore=10.81;uscore=2.06;tscore=3.84;
Providencia_stuartii	GCA018128385	CP071068.1_CAS_Class1-Subtype-I-F_1	CP071068 ( Providencia stuartii strain 3347685 chromosome, complete genome )	CP071068.1_1390	cas6f_I_II_III_IV_V_VI_3	accessory	CASFinder/CAS_Class1-Subtype-I-F	CDS	1476811	1477446	+	ID=1_1390;partial=00;start_type=ATG;rbs_motif=GGA/GAG/AGG;rbs_spacer=5-10bp;gc_cont=0.429;conf=100.00;score=67.69;cscore=60.70;sscore=6.99;rscore=3.75;uscore=-1.79;tscore=3.84;
Providencia_stuartii	GCA018128385		CP071069 ( Providencia stuartii strain 3347685 plasmid p3347685_1, complete sequence )
Providencia_stuartii	GCA023066315		CP095677 ( Providencia stuartii strain p_dmpro_s749a_NDM1 )
Providencia_stuartii	GCA023520575	CP097380.1_CAS_Class1-Subtype-I-F_1	CP097380 ( Providencia stuartii strain P14 chromosome, complete genome )	CP097380.1_2652	cas6f_I_II_III_IV_V_VI_3	accessory	CASFinder/CAS_Class1-Subtype-I-F	CDS	2929546	2930181	-	ID=1_2652;partial=00;start_type=ATG;rbs_motif=GGA/GAG/AGG;rbs_spacer=5-10bp;gc_cont=0.431;conf=100.00;score=67.83;cscore=60.94;sscore=6.89;rscore=3.90;uscore=-2.05;tscore=3.85;
Providencia_stuartii	GCA023520575	CP097380.1_CAS_Class1-Subtype-I-F_1	CP097380 ( Providencia stuartii strain P14 chromosome, complete genome )	CP097380.1_2653	cas7f_I-F_1	mandatory	CASFinder/CAS_Class1-Subtype-I-F	CDS	2930190	2931215	-	ID=1_2653;partial=00;start_type=ATG;rbs_motif=GGAG/GAGG;rbs_spacer=5-10bp;gc_cont=0.410;conf=100.00;score=177.21;cscore=159.17;sscore=18.03;rscore=10.75;uscore=2.18;tscore=3.85;
Providencia_stuartii	GCA023520575	CP097380.1_CAS_Class1-Subtype-I-F_1	CP097380 ( Providencia stuartii strain P14 chromosome, complete genome )	CP097380.1_2654	cas5f_I-F_4	mandatory	CASFinder/CAS_Class1-Subtype-I-F	CDS	2931218	2932165	-	ID=1_2654;partial=00;start_type=ATG;rbs_motif=AGGA;rbs_spacer=5-10bp;gc_cont=0.392;conf=100.00;score=114.43;cscore=97.96;sscore=16.47;rscore=11.32;uscore=-1.14;tscore=3.85;
Providencia_stuartii	GCA023520575	CP097380.1_CAS_Class1-Subtype-I-F_1	CP097380 ( Providencia stuartii strain P14 chromosome, complete genome )	CP097380.1_2655	cas8f_I-F_8	mandatory	CASFinder/CAS_Class1-Subtype-I-F	CDS	2932162	2933433	-	ID=1_2655;partial=00;start_type=ATG;rbs_motif=GGA/GAG/AGG;rbs_spacer=5-10bp;gc_cont=0.376;conf=100.00;score=168.85;cscore=159.15;sscore=9.70;rscore=3.90;uscore=1.95;tscore=3.85;
Providencia_stuartii	GCA023520575	CP097380.1_CAS_Class1-Subtype-I-F_1	CP097380 ( Providencia stuartii strain P14 chromosome, complete genome )	CP097380.1_2656	cas3f_I-F_1	mandatory	CASFinder/CAS_Class1-Subtype-I-F	CDS	2933584	2937132	-	ID=1_2656;partial=00;start_type=ATG;rbs_motif=AGGAG;rbs_spacer=5-10bp;gc_cont=0.409;conf=99.99;score=405.93;cscore=386.07;sscore=19.85;rscore=14.19;uscore=0.52;tscore=3.85;
Providencia_stuartii	GCA023520575	CP097380.1_CAS_Class1-Subtype-I-F_1	CP097380 ( Providencia stuartii strain P14 chromosome, complete genome )	CP097380.1_2657	cas1_I-F_1	mandatory	CASFinder/CAS_Class1-Subtype-I-F	CDS	2937129	2938106	-	ID=1_2657;partial=00;start_type=ATG;rbs_motif=GGA/GAG/AGG;rbs_spacer=5-10bp;gc_cont=0.430;conf=100.00;score=116.76;cscore=108.49;sscore=8.27;rscore=3.90;uscore=1.17;tscore=3.85;
Providencia_stuartii	GCA023520575		CP097382 ( Providencia stuartii strain P14 plasmid pP14-114, complete sequence )
Providencia_stuartii	GCA023520575		CP097381 ( Providencia stuartii strain P14 plasmid pP14-166, complete sequence )
Providencia_stuartii	GCA023547145	CP095443.1_CAS_Class1-Subtype-I-F_2	CP095443 ( Providencia stuartii strain CMC-4104 chromosome, complete genome )	CP095443.1_2511	cas8f_I-F_8	mandatory	CASFinder/CAS_Class1-Subtype-I-F	CDS	2793102	2794373	-	ID=1_2511;partial=00;start_type=ATG;rbs_motif=AGGA;rbs_spacer=5-10bp;gc_cont=0.384;conf=100.00;score=172.35;cscore=156.19;sscore=16.16;rscore=10.98;uscore=2.11;tscore=3.72;
Providencia_stuartii	GCA023547145	CP095443.1_CAS_Class1-Subtype-I-F_2	CP095443 ( Providencia stuartii strain CMC-4104 chromosome, complete genome )	CP095443.1_2512	cas3f_I-F_1	mandatory	CASFinder/CAS_Class1-Subtype-I-F	CDS	2794585	2798112	-	ID=1_2512;partial=00;start_type=ATG;rbs_motif=GGA/GAG/AGG;rbs_spacer=5-10bp;gc_cont=0.399;conf=99.99;score=397.05;cscore=388.15;sscore=8.90;rscore=3.84;uscore=0.04;tscore=3.72;
Providencia_stuartii	GCA023547145	CP095443.1_CAS_Class1-Subtype-I-F_2	CP095443 ( Providencia stuartii strain CMC-4104 chromosome, complete genome )	CP095443.1_2513	cas1_I-F_1	mandatory	CASFinder/CAS_Class1-Subtype-I-F	CDS	2798109	2799086	-	ID=1_2513;partial=00;start_type=ATG;rbs_motif=GGA/GAG/AGG;rbs_spacer=5-10bp;gc_cont=0.394;conf=100.00;score=112.81;cscore=106.44;sscore=6.37;rscore=3.84;uscore=-0.54;tscore=3.72;
Providencia_stuartii	GCA023547145	CP095443.1_CAS_Class1-Subtype-I-F_1	CP095443 ( Providencia stuartii strain CMC-4104 chromosome, complete genome )	CP095443.1_2418	cas6f_I_II_III_IV_V_VI_3	accessory	CASFinder/CAS_Class1-Subtype-I-F	CDS	2736348	2736989	-	ID=1_2418;partial=00;start_type=ATG;rbs_motif=GGA/GAG/AGG;rbs_spacer=5-10bp;gc_cont=0.399;conf=100.00;score=56.91;cscore=49.91;sscore=7.01;rscore=3.84;uscore=-1.74;tscore=3.72;
Providencia_stuartii	GCA023547145	CP095443.1_CAS_Class1-Subtype-I-F_1	CP095443 ( Providencia stuartii strain CMC-4104 chromosome, complete genome )	CP095443.1_2419	cas7f_I-F_1	mandatory	CASFinder/CAS_Class1-Subtype-I-F	CDS	2736998	2738023	-	ID=1_2419;partial=00;start_type=ATG;rbs_motif=GGAG/GAGG;rbs_spacer=5-10bp;gc_cont=0.406;conf=100.00;score=161.65;cscore=143.60;sscore=18.04;rscore=11.11;uscore=1.96;tscore=3.72;
Providencia_stuartii	GCA023547145	CP095443.1_CAS_Class1-Subtype-I-F_1	CP095443 ( Providencia stuartii strain CMC-4104 chromosome, complete genome )	CP095443.1_2420	cas5f_I-F_4	mandatory	CASFinder/CAS_Class1-Subtype-I-F	CDS	2738026	2738742	-	ID=1_2420;partial=00;start_type=GTG;rbs_motif=None;rbs_spacer=None;gc_cont=0.381;conf=100.00;score=71.79;cscore=85.05;sscore=-13.26;rscore=-8.22;uscore=0.81;tscore=-5.85;
Providencia_stuartii	GCA023547145		CP095444 ( Providencia stuartii strain CMC-4104 plasmid pLarge, complete sequence )
Providencia_stuartii	GCA023547145		CP095442 ( Providencia stuartii strain CMC-4104 plasmid pPhage-like, complete sequence )
Providencia_stuartii	GCA023547145		CP095445 ( Providencia stuartii strain CMC-4104 plasmid pSmall, complete sequence )
Providencia_stuartii	GCA023970715	CP099526.1_CAS_Class1-Subtype-I-F_1	CP099526 ( Providencia stuartii strain TYL-Y13 chromosome, complete genome )	CP099526.1_1430	cas1_I-F_1	mandatory	CASFinder/CAS_Class1-Subtype-I-F	CDS	1625690	1626667	+	ID=1_1430;partial=00;start_type=ATG;rbs_motif=AGGA/GGAG/GAGG;rbs_spacer=11-12bp;gc_cont=0.418;conf=100.00;score=125.82;cscore=113.18;sscore=12.64;rscore=4.80;uscore=4.55;tscore=3.94;
Providencia_stuartii	GCA023970715	CP099526.1_CAS_Class1-Subtype-I-F_1	CP099526 ( Providencia stuartii strain TYL-Y13 chromosome, complete genome )	CP099526.1_1431	cas3f_I-F_1	mandatory	CASFinder/CAS_Class1-Subtype-I-F	CDS	1626664	1630149	+	ID=1_1431;partial=00;start_type=ATG;rbs_motif=GGA/GAG/AGG;rbs_spacer=5-10bp;gc_cont=0.431;conf=99.99;score=345.99;cscore=336.46;sscore=9.53;rscore=4.29;uscore=-1.94;tscore=3.94;
Providencia_stuartii	GCA023970715	CP099526.1_CAS_Class1-Subtype-I-F_1	CP099526 ( Providencia stuartii strain TYL-Y13 chromosome, complete genome )	CP099526.1_1432	cas8f_I-F_8	mandatory	CASFinder/CAS_Class1-Subtype-I-F	CDS	1630177	1631442	+	ID=1_1432;partial=00;start_type=ATG;rbs_motif=AGGA;rbs_spacer=5-10bp;gc_cont=0.419;conf=100.00;score=146.33;cscore=127.63;sscore=18.70;rscore=11.51;uscore=2.26;tscore=3.94;
Providencia_stuartii	GCA023970715	CP099526.1_CAS_Class1-Subtype-I-F_1	CP099526 ( Providencia stuartii strain TYL-Y13 chromosome, complete genome )	CP099526.1_1433	cas5f_I-F_4	mandatory	CASFinder/CAS_Class1-Subtype-I-F	CDS	1631439	1632383	+	ID=1_1433;partial=00;start_type=ATG;rbs_motif=AGGAG;rbs_spacer=5-10bp;gc_cont=0.433;conf=100.00;score=119.98;cscore=100.39;sscore=19.60;rscore=14.36;uscore=-0.82;tscore=3.94;
Providencia_stuartii	GCA023970715	CP099526.1_CAS_Class1-Subtype-I-F_1	CP099526 ( Providencia stuartii strain TYL-Y13 chromosome, complete genome )	CP099526.1_1434	cas7f_I-F_2	mandatory	CASFinder/CAS_Class1-Subtype-I-F	CDS	1632387	1633409	+	ID=1_1434;partial=00;start_type=ATG;rbs_motif=GGAG/GAGG;rbs_spacer=5-10bp;gc_cont=0.427;conf=100.00;score=166.90;cscore=148.70;sscore=18.20;rscore=11.23;uscore=1.79;tscore=3.94;
Providencia_stuartii	GCA023970715	CP099526.1_CAS_Class1-Subtype-I-F_1	CP099526 ( Providencia stuartii strain TYL-Y13 chromosome, complete genome )	CP099526.1_1435	cas6f_I_II_III_IV_V_VI_3	accessory	CASFinder/CAS_Class1-Subtype-I-F	CDS	1633418	1634053	+	ID=1_1435;partial=00;start_type=ATG;rbs_motif=GGA/GAG/AGG;rbs_spacer=5-10bp;gc_cont=0.447;conf=100.00;score=59.36;cscore=51.03;sscore=8.33;rscore=4.29;uscore=-1.09;tscore=3.94;
Providencia_stuartii	GCA023970715		CP099527 ( Providencia stuartii strain TYL-Y13 plasmid unnamed1, complete sequence )
Providencia_stuartii	GCA023970715		CP099528 ( Providencia stuartii strain TYL-Y13 plasmid unnamed2, complete sequence )
Providencia_stuartii	GCA027286025	CP114579.1_CAS_Class1-Subtype-I-F_1	CP114579 ( Providencia stuartii strain 2020CK-00448 chromosome, complete genome )	CP114579.1_2547	cas6f_I_II_III_IV_V_VI_3	accessory	CASFinder/CAS_Class1-Subtype-I-F	CDS	2839373	2840008	-	ID=1_2547;partial=00;start_type=ATG;rbs_motif=GGA/GAG/AGG;rbs_spacer=5-10bp;gc_cont=0.432;conf=100.00;score=67.78;cscore=60.84;sscore=6.94;rscore=3.74;uscore=-1.84;tscore=3.85;
Providencia_stuartii	GCA027286025	CP114579.1_CAS_Class1-Subtype-I-F_1	CP114579 ( Providencia stuartii strain 2020CK-00448 chromosome, complete genome )	CP114579.1_2548	cas7f_I-F_1	mandatory	CASFinder/CAS_Class1-Subtype-I-F	CDS	2840017	2841042	-	ID=1_2548;partial=00;start_type=ATG;rbs_motif=GGAG/GAGG;rbs_spacer=5-10bp;gc_cont=0.409;conf=100.00;score=175.79;cscore=157.72;sscore=18.06;rscore=10.76;uscore=2.20;tscore=3.85;
Providencia_stuartii	GCA027286025	CP114579.1_CAS_Class1-Subtype-I-F_1	CP114579 ( Providencia stuartii strain 2020CK-00448 chromosome, complete genome )	CP114579.1_2549	cas5f_I-F_4	mandatory	CASFinder/CAS_Class1-Subtype-I-F	CDS	2841045	2841992	-	ID=1_2549;partial=00;start_type=ATG;rbs_motif=AGGA;rbs_spacer=5-10bp;gc_cont=0.396;conf=100.00;score=115.46;cscore=98.94;sscore=16.52;rscore=11.37;uscore=-0.79;tscore=3.85;
Providencia_stuartii	GCA027286025	CP114579.1_CAS_Class1-Subtype-I-F_1	CP114579 ( Providencia stuartii strain 2020CK-00448 chromosome, complete genome )	CP114579.1_2550	cas8f_I-F_8	mandatory	CASFinder/CAS_Class1-Subtype-I-F	CDS	2841989	2843260	-	ID=1_2550;partial=00;start_type=ATG;rbs_motif=GGA/GAG/AGG;rbs_spacer=5-10bp;gc_cont=0.377;conf=100.00;score=166.60;cscore=157.34;sscore=9.25;rscore=3.74;uscore=2.31;tscore=3.85;
Providencia_stuartii	GCA027286025	CP114579.1_CAS_Class1-Subtype-I-F_1	CP114579 ( Providencia stuartii strain 2020CK-00448 chromosome, complete genome )	CP114579.1_2551	cas3f_I-F_1	mandatory	CASFinder/CAS_Class1-Subtype-I-F	CDS	2843531	2846959	-	ID=1_2551;partial=00;start_type=ATG;rbs_motif=AGGAG;rbs_spacer=5-10bp;gc_cont=0.411;conf=99.99;score=392.03;cscore=372.26;sscore=19.77;rscore=14.14;uscore=0.47;tscore=3.85;
Providencia_stuartii	GCA027286025	CP114579.1_CAS_Class1-Subtype-I-F_1	CP114579 ( Providencia stuartii strain 2020CK-00448 chromosome, complete genome )	CP114579.1_2552	cas1_I-F_1	mandatory	CASFinder/CAS_Class1-Subtype-I-F	CDS	2846956	2847933	-	ID=1_2552;partial=00;start_type=ATG;rbs_motif=GGA/GAG/AGG;rbs_spacer=5-10bp;gc_cont=0.429;conf=100.00;score=116.13;cscore=107.76;sscore=8.37;rscore=3.74;uscore=1.43;tscore=3.85;
Providencia_stuartii	GCA027286045	CP114580.1_CAS_Class1-Subtype-I-F_1	CP114580 ( Providencia stuartii strain 2021CK-01196 chromosome, complete genome )	CP114580.1_1547	cas1_I-F_1	mandatory	CASFinder/CAS_Class1-Subtype-I-F	CDS	1648633	1649610	+	ID=1_1547;partial=00;start_type=ATG;rbs_motif=GGA/GAG/AGG;rbs_spacer=5-10bp;gc_cont=0.428;conf=100.00;score=117.53;cscore=109.35;sscore=8.18;rscore=3.74;uscore=1.27;tscore=3.82;
Providencia_stuartii	GCA027286045	CP114580.1_CAS_Class1-Subtype-I-F_1	CP114580 ( Providencia stuartii strain 2021CK-01196 chromosome, complete genome )	CP114580.1_1548	cas3f_I-F_1	mandatory	CASFinder/CAS_Class1-Subtype-I-F	CDS	1649607	1653155	+	ID=1_1548;partial=00;start_type=ATG;rbs_motif=AGGAG;rbs_spacer=5-10bp;gc_cont=0.411;conf=99.99;score=403.37;cscore=383.58;sscore=19.79;rscore=14.05;uscore=0.63;tscore=3.82;
Providencia_stuartii	GCA027286045	CP114580.1_CAS_Class1-Subtype-I-F_1	CP114580 ( Providencia stuartii strain 2021CK-01196 chromosome, complete genome )	CP114580.1_1549	cas8f_I-F_8	mandatory	CASFinder/CAS_Class1-Subtype-I-F	CDS	1653306	1654577	+	ID=1_1549;partial=00;start_type=ATG;rbs_motif=GGA/GAG/AGG;rbs_spacer=5-10bp;gc_cont=0.377;conf=100.00;score=168.60;cscore=158.84;sscore=9.76;rscore=3.74;uscore=2.20;tscore=3.82;
Providencia_stuartii	GCA027286045	CP114580.1_CAS_Class1-Subtype-I-F_1	CP114580 ( Providencia stuartii strain 2021CK-01196 chromosome, complete genome )	CP114580.1_1550	cas5f_I-F_4	mandatory	CASFinder/CAS_Class1-Subtype-I-F	CDS	1654574	1655521	+	ID=1_1550;partial=00;start_type=ATG;rbs_motif=AGGA;rbs_spacer=5-10bp;gc_cont=0.393;conf=100.00;score=116.22;cscore=99.90;sscore=16.31;rscore=11.20;uscore=-0.72;tscore=3.82;
Providencia_stuartii	GCA027286045	CP114580.1_CAS_Class1-Subtype-I-F_1	CP114580 ( Providencia stuartii strain 2021CK-01196 chromosome, complete genome )	CP114580.1_1551	cas7f_I-F_1	mandatory	CASFinder/CAS_Class1-Subtype-I-F	CDS	1655524	1656549	+	ID=1_1551;partial=00;start_type=ATG;rbs_motif=GGAG/GAGG;rbs_spacer=5-10bp;gc_cont=0.411;conf=100.00;score=174.84;cscore=156.83;sscore=18.00;rscore=10.71;uscore=2.23;tscore=3.82;
Providencia_stuartii	GCA027286045	CP114580.1_CAS_Class1-Subtype-I-F_1	CP114580 ( Providencia stuartii strain 2021CK-01196 chromosome, complete genome )	CP114580.1_1552	cas6f_I_II_III_IV_V_VI_3	accessory	CASFinder/CAS_Class1-Subtype-I-F	CDS	1656558	1657193	+	ID=1_1552;partial=00;start_type=ATG;rbs_motif=GGA/GAG/AGG;rbs_spacer=5-10bp;gc_cont=0.431;conf=100.00;score=68.34;cscore=61.48;sscore=6.87;rscore=3.74;uscore=-1.88;tscore=3.82;
Providencia_stuartii	GCA027286045		CP114581 ( Providencia stuartii strain 2021CK-01196 plasmid unnamed1, complete sequence )
Providencia_stuartii	GCA027286065	CP114582.1_CAS_Class1-Subtype-I-F_1	CP114582 ( Providencia stuartii strain 2021CK-01296 chromosome, complete genome )	CP114582.1_3945	cas6f_I_II_III_IV_V_VI_3	accessory	CASFinder/CAS_Class1-Subtype-I-F	CDS	4220259	4220894	-	ID=1_3945;partial=00;start_type=ATG;rbs_motif=GGA/GAG/AGG;rbs_spacer=5-10bp;gc_cont=0.432;conf=100.00;score=68.59;cscore=61.79;sscore=6.80;rscore=3.76;uscore=-1.94;tscore=3.80;
Providencia_stuartii	GCA027286065	CP114582.1_CAS_Class1-Subtype-I-F_1	CP114582 ( Providencia stuartii strain 2021CK-01296 chromosome, complete genome )	CP114582.1_3946	cas7f_I-F_1	mandatory	CASFinder/CAS_Class1-Subtype-I-F	CDS	4220903	4221928	-	ID=1_3946;partial=00;start_type=ATG;rbs_motif=GGAG/GAGG;rbs_spacer=5-10bp;gc_cont=0.412;conf=100.00;score=175.33;cscore=157.37;sscore=17.96;rscore=10.74;uscore=2.18;tscore=3.80;
Providencia_stuartii	GCA027286065	CP114582.1_CAS_Class1-Subtype-I-F_1	CP114582 ( Providencia stuartii strain 2021CK-01296 chromosome, complete genome )	CP114582.1_3947	cas5f_I-F_4	mandatory	CASFinder/CAS_Class1-Subtype-I-F	CDS	4221931	4222878	-	ID=1_3947;partial=00;start_type=ATG;rbs_motif=AGGA;rbs_spacer=5-10bp;gc_cont=0.393;conf=100.00;score=116.20;cscore=99.98;sscore=16.22;rscore=11.13;uscore=-0.72;tscore=3.80;
Providencia_stuartii	GCA027286065	CP114582.1_CAS_Class1-Subtype-I-F_1	CP114582 ( Providencia stuartii strain 2021CK-01296 chromosome, complete genome )	CP114582.1_3948	cas8f_I-F_8	mandatory	CASFinder/CAS_Class1-Subtype-I-F	CDS	4222875	4224146	-	ID=1_3948;partial=00;start_type=ATG;rbs_motif=GGA/GAG/AGG;rbs_spacer=5-10bp;gc_cont=0.377;conf=100.00;score=168.74;cscore=158.97;sscore=9.76;rscore=3.76;uscore=2.21;tscore=3.80;
Providencia_stuartii	GCA027286065	CP114582.1_CAS_Class1-Subtype-I-F_1	CP114582 ( Providencia stuartii strain 2021CK-01296 chromosome, complete genome )	CP114582.1_3949	cas3f_I-F_1	mandatory	CASFinder/CAS_Class1-Subtype-I-F	CDS	4224297	4227845	-	ID=1_3949;partial=00;start_type=ATG;rbs_motif=AGGAG;rbs_spacer=5-10bp;gc_cont=0.411;conf=99.99;score=402.26;cscore=382.54;sscore=19.73;rscore=14.05;uscore=0.58;tscore=3.80;
Providencia_stuartii	GCA027286065	CP114582.1_CAS_Class1-Subtype-I-F_1	CP114582 ( Providencia stuartii strain 2021CK-01296 chromosome, complete genome )	CP114582.1_3950	cas1_I-F_1	mandatory	CASFinder/CAS_Class1-Subtype-I-F	CDS	4227842	4228819	-	ID=1_3950;partial=00;start_type=ATG;rbs_motif=GGA/GAG/AGG;rbs_spacer=5-10bp;gc_cont=0.429;conf=100.00;score=117.45;cscore=109.22;sscore=8.22;rscore=3.76;uscore=1.32;tscore=3.80;
Providencia_stuartii	GCA029277825	CP119540.1_CAS_Class1-Subtype-I-F_1	CP119540 ( Providencia stuartii strain CAVP496 chromosome, complete genome )	CP119540.1_2366	cas6f_I_II_III_IV_V_VI_3	accessory	CASFinder/CAS_Class1-Subtype-I-F	CDS	2733061	2733702	-	ID=1_2366;partial=00;start_type=ATG;rbs_motif=GGA/GAG/AGG;rbs_spacer=5-10bp;gc_cont=0.403;conf=100.00;score=57.11;cscore=49.93;sscore=7.18;rscore=3.98;uscore=-1.72;tscore=3.73;
Providencia_stuartii	GCA029277825	CP119540.1_CAS_Class1-Subtype-I-F_1	CP119540 ( Providencia stuartii strain CAVP496 chromosome, complete genome )	CP119540.1_2367	cas7f_I-F_1	mandatory	CASFinder/CAS_Class1-Subtype-I-F	CDS	2733711	2734736	-	ID=1_2367;partial=00;start_type=ATG;rbs_motif=GGAG/GAGG;rbs_spacer=5-10bp;gc_cont=0.408;conf=100.00;score=160.14;cscore=142.10;sscore=18.05;rscore=11.11;uscore=1.95;tscore=3.73;
Providencia_stuartii	GCA029277825	CP119540.1_CAS_Class1-Subtype-I-F_1	CP119540 ( Providencia stuartii strain CAVP496 chromosome, complete genome )	CP119540.1_2368	cas5f_I-F_4	mandatory	CASFinder/CAS_Class1-Subtype-I-F	CDS	2734739	2735686	-	ID=1_2368;partial=00;start_type=ATG;rbs_motif=AGGAG;rbs_spacer=5-10bp;gc_cont=0.388;conf=100.00;score=129.85;cscore=109.15;sscore=20.70;rscore=14.33;uscore=1.34;tscore=3.73;
Providencia_stuartii	GCA029277825	CP119540.1_CAS_Class1-Subtype-I-F_1	CP119540 ( Providencia stuartii strain CAVP496 chromosome, complete genome )	CP119540.1_2369	cas8f_I-F_8	mandatory	CASFinder/CAS_Class1-Subtype-I-F	CDS	2735683	2736954	-	ID=1_2369;partial=00;start_type=ATG;rbs_motif=AGGA;rbs_spacer=5-10bp;gc_cont=0.387;conf=100.00;score=171.27;cscore=155.48;sscore=15.79;rscore=10.95;uscore=1.76;tscore=3.73;
Providencia_stuartii	GCA029277825	CP119540.1_CAS_Class1-Subtype-I-F_1	CP119540 ( Providencia stuartii strain CAVP496 chromosome, complete genome )	CP119540.1_2370	cas3f_I-F_1	mandatory	CASFinder/CAS_Class1-Subtype-I-F	CDS	2737166	2740693	-	ID=1_2370;partial=00;start_type=ATG;rbs_motif=GGA/GAG/AGG;rbs_spacer=5-10bp;gc_cont=0.401;conf=99.99;score=401.74;cscore=392.22;sscore=9.52;rscore=3.98;uscore=0.52;tscore=3.73;
Providencia_stuartii	GCA029277825	CP119540.1_CAS_Class1-Subtype-I-F_1	CP119540 ( Providencia stuartii strain CAVP496 chromosome, complete genome )	CP119540.1_2371	cas1_I-F_1	mandatory	CASFinder/CAS_Class1-Subtype-I-F	CDS	2740690	2741667	-	ID=1_2371;partial=00;start_type=ATG;rbs_motif=GGA/GAG/AGG;rbs_spacer=5-10bp;gc_cont=0.393;conf=100.00;score=117.26;cscore=110.52;sscore=6.74;rscore=3.98;uscore=-0.32;tscore=3.73;
Providencia_stuartii	GCA029277825		CP119541 ( Providencia stuartii strain CAVP496 plasmid pCAVP496-239, complete sequence )
Providencia_stuartii	GCA029277825		CP119545 ( Providencia stuartii strain CAVP496 plasmid pCAVP496-2683, complete sequence )
Providencia_stuartii	GCA029277825		CP119544 ( Providencia stuartii strain CAVP496 plasmid pCAVP496-3123, complete sequence )
Providencia_stuartii	GCA029277825		CP119543 ( Providencia stuartii strain CAVP496 plasmid pCAVP496-3945, complete sequence )
Providencia_stuartii	GCA029277825		CP119542 ( Providencia stuartii strain CAVP496 plasmid pCAVP496-8132, complete sequence )
Providencia_stuartii	GCA029277985	CP119546.1_CAS_Class1-Subtype-I-F_1	CP119546 ( Providencia stuartii strain CAVP490 chromosome, complete genome )	CP119546.1_2365	cas6f_I_II_III_IV_V_VI_3	accessory	CASFinder/CAS_Class1-Subtype-I-F	CDS	2733464	2734105	-	ID=1_2365;partial=00;start_type=ATG;rbs_motif=GGA/GAG/AGG;rbs_spacer=5-10bp;gc_cont=0.403;conf=100.00;score=57.09;cscore=49.93;sscore=7.16;rscore=3.98;uscore=-1.74;tscore=3.73;
Providencia_stuartii	GCA029277985	CP119546.1_CAS_Class1-Subtype-I-F_1	CP119546 ( Providencia stuartii strain CAVP490 chromosome, complete genome )	CP119546.1_2366	cas7f_I-F_1	mandatory	CASFinder/CAS_Class1-Subtype-I-F	CDS	2734114	2735139	-	ID=1_2366;partial=00;start_type=ATG;rbs_motif=GGAG/GAGG;rbs_spacer=5-10bp;gc_cont=0.408;conf=100.00;score=160.40;cscore=142.35;sscore=18.04;rscore=11.12;uscore=1.94;tscore=3.73;
Providencia_stuartii	GCA029277985	CP119546.1_CAS_Class1-Subtype-I-F_1	CP119546 ( Providencia stuartii strain CAVP490 chromosome, complete genome )	CP119546.1_2367	cas5f_I-F_4	mandatory	CASFinder/CAS_Class1-Subtype-I-F	CDS	2735142	2736089	-	ID=1_2367;partial=00;start_type=ATG;rbs_motif=AGGAG;rbs_spacer=5-10bp;gc_cont=0.388;conf=100.00;score=130.06;cscore=109.36;sscore=20.70;rscore=14.33;uscore=1.35;tscore=3.73;
Providencia_stuartii	GCA029277985	CP119546.1_CAS_Class1-Subtype-I-F_1	CP119546 ( Providencia stuartii strain CAVP490 chromosome, complete genome )	CP119546.1_2368	cas8f_I-F_8	mandatory	CASFinder/CAS_Class1-Subtype-I-F	CDS	2736086	2737357	-	ID=1_2368;partial=00;start_type=ATG;rbs_motif=AGGA;rbs_spacer=5-10bp;gc_cont=0.387;conf=100.00;score=170.99;cscore=155.18;sscore=15.81;rscore=10.95;uscore=1.78;tscore=3.73;
Providencia_stuartii	GCA029277985	CP119546.1_CAS_Class1-Subtype-I-F_1	CP119546 ( Providencia stuartii strain CAVP490 chromosome, complete genome )	CP119546.1_2369	cas3f_I-F_1	mandatory	CASFinder/CAS_Class1-Subtype-I-F	CDS	2737569	2741096	-	ID=1_2369;partial=00;start_type=ATG;rbs_motif=GGA/GAG/AGG;rbs_spacer=5-10bp;gc_cont=0.401;conf=99.99;score=401.84;cscore=392.29;sscore=9.55;rscore=3.98;uscore=0.55;tscore=3.73;
Providencia_stuartii	GCA029277985	CP119546.1_CAS_Class1-Subtype-I-F_1	CP119546 ( Providencia stuartii strain CAVP490 chromosome, complete genome )	CP119546.1_2370	cas1_I-F_1	mandatory	CASFinder/CAS_Class1-Subtype-I-F	CDS	2741093	2742070	-	ID=1_2370;partial=00;start_type=ATG;rbs_motif=GGA/GAG/AGG;rbs_spacer=5-10bp;gc_cont=0.393;conf=100.00;score=117.11;cscore=110.38;sscore=6.72;rscore=3.98;uscore=-0.34;tscore=3.73;
Providencia_stuartii	GCA029277985		CP119547 ( Providencia stuartii strain CAVP490 plasmid pCAVP490-207, complete sequence )
Providencia_stuartii	GCA029277985		CP119551 ( Providencia stuartii strain CAVP490 plasmid pCAVP490-2683, complete sequence )
Providencia_stuartii	GCA029277985		CP119550 ( Providencia stuartii strain CAVP490 plasmid pCAVP490-3123, complete sequence )
Providencia_stuartii	GCA029277985		CP119549 ( Providencia stuartii strain CAVP490 plasmid pCAVP490-3945, complete sequence )
Providencia_stuartii	GCA029277985		CP119548 ( Providencia stuartii strain CAVP490 plasmid pCAVP490-8132, complete sequence )
Providencia_stuartii	GCA029278185	CP119552.1_CAS_Class1-Subtype-I-F_1	CP119552 ( Providencia stuartii strain CAVP450 chromosome, complete genome )	CP119552.1_2365	cas6f_I_II_III_IV_V_VI_3	accessory	CASFinder/CAS_Class1-Subtype-I-F	CDS	2733464	2734105	-	ID=1_2365;partial=00;start_type=ATG;rbs_motif=GGA/GAG/AGG;rbs_spacer=5-10bp;gc_cont=0.403;conf=100.00;score=57.03;cscore=49.87;sscore=7.16;rscore=3.98;uscore=-1.74;tscore=3.73;
Providencia_stuartii	GCA029278185	CP119552.1_CAS_Class1-Subtype-I-F_1	CP119552 ( Providencia stuartii strain CAVP450 chromosome, complete genome )	CP119552.1_2366	cas7f_I-F_1	mandatory	CASFinder/CAS_Class1-Subtype-I-F	CDS	2734114	2735139	-	ID=1_2366;partial=00;start_type=ATG;rbs_motif=GGAG/GAGG;rbs_spacer=5-10bp;gc_cont=0.408;conf=100.00;score=160.42;cscore=142.38;sscore=18.04;rscore=11.12;uscore=1.94;tscore=3.73;
Providencia_stuartii	GCA029278185	CP119552.1_CAS_Class1-Subtype-I-F_1	CP119552 ( Providencia stuartii strain CAVP450 chromosome, complete genome )	CP119552.1_2367	cas5f_I-F_4	mandatory	CASFinder/CAS_Class1-Subtype-I-F	CDS	2735142	2736089	-	ID=1_2367;partial=00;start_type=ATG;rbs_motif=AGGAG;rbs_spacer=5-10bp;gc_cont=0.388;conf=100.00;score=130.07;cscore=109.37;sscore=20.70;rscore=14.33;uscore=1.35;tscore=3.73;
Providencia_stuartii	GCA029278185	CP119552.1_CAS_Class1-Subtype-I-F_1	CP119552 ( Providencia stuartii strain CAVP450 chromosome, complete genome )	CP119552.1_2368	cas8f_I-F_8	mandatory	CASFinder/CAS_Class1-Subtype-I-F	CDS	2736086	2737357	-	ID=1_2368;partial=00;start_type=ATG;rbs_motif=AGGA;rbs_spacer=5-10bp;gc_cont=0.387;conf=100.00;score=170.99;cscore=155.17;sscore=15.81;rscore=10.95;uscore=1.78;tscore=3.73;
Providencia_stuartii	GCA029278185	CP119552.1_CAS_Class1-Subtype-I-F_1	CP119552 ( Providencia stuartii strain CAVP450 chromosome, complete genome )	CP119552.1_2369	cas3f_I-F_1	mandatory	CASFinder/CAS_Class1-Subtype-I-F	CDS	2737569	2741096	-	ID=1_2369;partial=00;start_type=ATG;rbs_motif=GGA/GAG/AGG;rbs_spacer=5-10bp;gc_cont=0.401;conf=99.99;score=401.84;cscore=392.28;sscore=9.55;rscore=3.98;uscore=0.55;tscore=3.73;
Providencia_stuartii	GCA029278185	CP119552.1_CAS_Class1-Subtype-I-F_1	CP119552 ( Providencia stuartii strain CAVP450 chromosome, complete genome )	CP119552.1_2370	cas1_I-F_1	mandatory	CASFinder/CAS_Class1-Subtype-I-F	CDS	2741093	2742070	-	ID=1_2370;partial=00;start_type=ATG;rbs_motif=GGA/GAG/AGG;rbs_spacer=5-10bp;gc_cont=0.393;conf=100.00;score=117.13;cscore=110.41;sscore=6.72;rscore=3.98;uscore=-0.34;tscore=3.73;
Providencia_stuartii	GCA029278185		CP119553 ( Providencia stuartii strain CAVP450 plasmid pCAVP450-238, complete sequence )
Providencia_stuartii	GCA029278185		CP119558 ( Providencia stuartii strain CAVP450 plasmid pCAVP450-2683, complete sequence )
Providencia_stuartii	GCA029278185		CP119557 ( Providencia stuartii strain CAVP450 plasmid pCAVP450-3123, complete sequence )
Providencia_stuartii	GCA029278185		CP119556 ( Providencia stuartii strain CAVP450 plasmid pCAVP450-3223, complete sequence )
Providencia_stuartii	GCA029278185		CP119555 ( Providencia stuartii strain CAVP450 plasmid pCAVP450-3945, complete sequence )
Providencia_stuartii	GCA029278185		CP119554 ( Providencia stuartii strain CAVP450 plasmid pCAVP450-8132, complete sequence )
Providencia_stuartii	GCA030179155	CP109733.1_CAS_Class1-Subtype-I-F_1	CP109733 ( Providencia stuartii strain 2017-45-35 chromosome, complete genome )	CP109733.1_981	cas6f_I_II_III_IV_V_VI_3	accessory	CASFinder/CAS_Class1-Subtype-I-F	CDS	997591	998226	-	ID=1_981;partial=00;start_type=ATG;rbs_motif=GGA/GAG/AGG;rbs_spacer=5-10bp;gc_cont=0.431;conf=100.00;score=68.13;cscore=60.91;sscore=7.22;rscore=3.74;uscore=-1.54;tscore=3.84;
Providencia_stuartii	GCA030179155	CP109733.1_CAS_Class1-Subtype-I-F_1	CP109733 ( Providencia stuartii strain 2017-45-35 chromosome, complete genome )	CP109733.1_982	cas7f_I-F_1	mandatory	CASFinder/CAS_Class1-Subtype-I-F	CDS	998235	999260	-	ID=1_982;partial=00;start_type=ATG;rbs_motif=GGAG/GAGG;rbs_spacer=5-10bp;gc_cont=0.410;conf=100.00;score=176.68;cscore=158.87;sscore=17.81;rscore=10.75;uscore=1.98;tscore=3.84;
Providencia_stuartii	GCA030179155	CP109733.1_CAS_Class1-Subtype-I-F_1	CP109733 ( Providencia stuartii strain 2017-45-35 chromosome, complete genome )	CP109733.1_983	cas5f_I-F_4	mandatory	CASFinder/CAS_Class1-Subtype-I-F	CDS	999263	1000210	-	ID=1_983;partial=00;start_type=ATG;rbs_motif=AGGA;rbs_spacer=5-10bp;gc_cont=0.393;conf=100.00;score=116.50;cscore=100.17;sscore=16.33;rscore=11.20;uscore=-0.55;tscore=3.84;
Providencia_stuartii	GCA030179155	CP109733.1_CAS_Class1-Subtype-I-F_1	CP109733 ( Providencia stuartii strain 2017-45-35 chromosome, complete genome )	CP109733.1_984	cas8f_I-F_8	mandatory	CASFinder/CAS_Class1-Subtype-I-F	CDS	1000207	1001478	-	ID=1_984;partial=00;start_type=ATG;rbs_motif=GGA/GAG/AGG;rbs_spacer=5-10bp;gc_cont=0.377;conf=100.00;score=166.85;cscore=157.31;sscore=9.54;rscore=3.74;uscore=1.96;tscore=3.84;
Providencia_stuartii	GCA030179155	CP109733.1_CAS_Class1-Subtype-I-F_1	CP109733 ( Providencia stuartii strain 2017-45-35 chromosome, complete genome )	CP109733.1_985	cas3f_I-F_1	mandatory	CASFinder/CAS_Class1-Subtype-I-F	CDS	1001629	1005177	-	ID=1_985;partial=00;start_type=ATG;rbs_motif=AGGAG;rbs_spacer=5-10bp;gc_cont=0.410;conf=99.99;score=403.36;cscore=383.63;sscore=19.74;rscore=14.11;uscore=0.50;tscore=3.84;
Providencia_stuartii	GCA030179155	CP109733.1_CAS_Class1-Subtype-I-F_1	CP109733 ( Providencia stuartii strain 2017-45-35 chromosome, complete genome )	CP109733.1_986	cas1_I-F_1	mandatory	CASFinder/CAS_Class1-Subtype-I-F	CDS	1005174	1006151	-	ID=1_986;partial=00;start_type=ATG;rbs_motif=GGA/GAG/AGG;rbs_spacer=5-10bp;gc_cont=0.429;conf=100.00;score=117.27;cscore=109.01;sscore=8.26;rscore=3.74;uscore=1.33;tscore=3.84;
Providencia_stuartii	GCA030179155		CP109734 ( Providencia stuartii strain 2017-45-35 plasmid p2017-45-35, complete sequence )
Providencia_stuartii	GCA035747985	CP142095.1_CAS_Class1-Subtype-I-F_1	CP142095 ( Providencia stuartii strain 41 chromosome, complete genome )	CP142095.1_2529	cas6f_I_II_III_IV_V_VI_3	accessory	CASFinder/CAS_Class1-Subtype-I-F	CDS	2785800	2786435	-	ID=1_2529;partial=00;start_type=ATG;rbs_motif=GGA/GAG/AGG;rbs_spacer=5-10bp;gc_cont=0.428;conf=100.00;score=69.82;cscore=63.03;sscore=6.80;rscore=3.82;uscore=-2.03;tscore=3.81;
Providencia_stuartii	GCA035747985	CP142095.1_CAS_Class1-Subtype-I-F_1	CP142095 ( Providencia stuartii strain 41 chromosome, complete genome )	CP142095.1_2530	cas7f_I-F_1	mandatory	CASFinder/CAS_Class1-Subtype-I-F	CDS	2786444	2787469	-	ID=1_2530;partial=00;start_type=ATG;rbs_motif=GGAG/GAGG;rbs_spacer=5-10bp;gc_cont=0.410;conf=100.00;score=177.29;cscore=159.35;sscore=17.93;rscore=10.85;uscore=2.01;tscore=3.81;
Providencia_stuartii	GCA035747985	CP142095.1_CAS_Class1-Subtype-I-F_1	CP142095 ( Providencia stuartii strain 41 chromosome, complete genome )	CP142095.1_2531	cas5f_I-F_4	mandatory	CASFinder/CAS_Class1-Subtype-I-F	CDS	2787472	2788419	-	ID=1_2531;partial=00;start_type=ATG;rbs_motif=AGGA;rbs_spacer=5-10bp;gc_cont=0.395;conf=100.00;score=116.22;cscore=99.73;sscore=16.49;rscore=11.38;uscore=-0.22;tscore=3.81;
Providencia_stuartii	GCA035747985	CP142095.1_CAS_Class1-Subtype-I-F_1	CP142095 ( Providencia stuartii strain 41 chromosome, complete genome )	CP142095.1_2532	cas8f_I-F_8	mandatory	CASFinder/CAS_Class1-Subtype-I-F	CDS	2788416	2789687	-	ID=1_2532;partial=00;start_type=ATG;rbs_motif=GGA/GAG/AGG;rbs_spacer=5-10bp;gc_cont=0.375;conf=100.00;score=166.01;cscore=156.46;sscore=9.55;rscore=3.82;uscore=1.91;tscore=3.81;
Providencia_stuartii	GCA035747985	CP142095.1_CAS_Class1-Subtype-I-F_1	CP142095 ( Providencia stuartii strain 41 chromosome, complete genome )	CP142095.1_2533	cas3f_I-F_1	mandatory	CASFinder/CAS_Class1-Subtype-I-F	CDS	2789838	2793386	-	ID=1_2533;partial=00;start_type=ATG;rbs_motif=AGGAG;rbs_spacer=5-10bp;gc_cont=0.410;conf=99.99;score=403.19;cscore=383.77;sscore=19.41;rscore=14.12;uscore=0.18;tscore=3.81;
Providencia_stuartii	GCA035747985	CP142095.1_CAS_Class1-Subtype-I-F_1	CP142095 ( Providencia stuartii strain 41 chromosome, complete genome )	CP142095.1_2534	cas1_I-F_1	mandatory	CASFinder/CAS_Class1-Subtype-I-F	CDS	2793383	2794360	-	ID=1_2534;partial=00;start_type=ATG;rbs_motif=GGA/GAG/AGG;rbs_spacer=5-10bp;gc_cont=0.430;conf=100.00;score=117.95;cscore=109.60;sscore=8.35;rscore=3.82;uscore=1.37;tscore=3.81;
Providencia_stuartii	GCA035747985		CP142096 ( Providencia stuartii strain 41 plasmid pVCpro_41, complete sequence )
Providencia_stuartii	GCA038069215	CP155463.1_CAS_Class1-Subtype-I-F_1	CP155463 ( Providencia stuartii strain 2024CK-00366 chromosome, complete genome )	CP155463.1_1548	cas1_I-F_1	mandatory	CASFinder/CAS_Class1-Subtype-I-F	CDS	1647329	1648306	+	ID=1_1548;partial=00;start_type=ATG;rbs_motif=GGA/GAG/AGG;rbs_spacer=5-10bp;gc_cont=0.428;conf=100.00;score=117.50;cscore=109.35;sscore=8.16;rscore=3.73;uscore=1.27;tscore=3.81;
Providencia_stuartii	GCA038069215	CP155463.1_CAS_Class1-Subtype-I-F_1	CP155463 ( Providencia stuartii strain 2024CK-00366 chromosome, complete genome )	CP155463.1_1549	cas3f_I-F_1	mandatory	CASFinder/CAS_Class1-Subtype-I-F	CDS	1648303	1651851	+	ID=1_1549;partial=00;start_type=ATG;rbs_motif=AGGAG;rbs_spacer=5-10bp;gc_cont=0.411;conf=99.99;score=403.00;cscore=383.24;sscore=19.76;rscore=14.06;uscore=0.59;tscore=3.81;
Providencia_stuartii	GCA038069215	CP155463.1_CAS_Class1-Subtype-I-F_1	CP155463 ( Providencia stuartii strain 2024CK-00366 chromosome, complete genome )	CP155463.1_1550	cas8f_I-F_8	mandatory	CASFinder/CAS_Class1-Subtype-I-F	CDS	1652002	1653273	+	ID=1_1550;partial=00;start_type=ATG;rbs_motif=GGA/GAG/AGG;rbs_spacer=5-10bp;gc_cont=0.377;conf=100.00;score=168.71;cscore=158.96;sscore=9.75;rscore=3.73;uscore=2.20;tscore=3.81;
Providencia_stuartii	GCA038069215	CP155463.1_CAS_Class1-Subtype-I-F_1	CP155463 ( Providencia stuartii strain 2024CK-00366 chromosome, complete genome )	CP155463.1_1551	cas5f_I-F_4	mandatory	CASFinder/CAS_Class1-Subtype-I-F	CDS	1653270	1654217	+	ID=1_1551;partial=00;start_type=ATG;rbs_motif=AGGA;rbs_spacer=5-10bp;gc_cont=0.393;conf=100.00;score=116.16;cscore=99.84;sscore=16.32;rscore=11.21;uscore=-0.70;tscore=3.81;
Providencia_stuartii	GCA038069215	CP155463.1_CAS_Class1-Subtype-I-F_1	CP155463 ( Providencia stuartii strain 2024CK-00366 chromosome, complete genome )	CP155463.1_1552	cas7f_I-F_1	mandatory	CASFinder/CAS_Class1-Subtype-I-F	CDS	1654220	1655245	+	ID=1_1552;partial=00;start_type=ATG;rbs_motif=GGAG/GAGG;rbs_spacer=5-10bp;gc_cont=0.411;conf=100.00;score=174.69;cscore=156.72;sscore=17.97;rscore=10.69;uscore=2.22;tscore=3.81;
Providencia_stuartii	GCA038069215	CP155463.1_CAS_Class1-Subtype-I-F_1	CP155463 ( Providencia stuartii strain 2024CK-00366 chromosome, complete genome )	CP155463.1_1553	cas6f_I_II_III_IV_V_VI_3	accessory	CASFinder/CAS_Class1-Subtype-I-F	CDS	1655254	1655889	+	ID=1_1553;partial=00;start_type=ATG;rbs_motif=GGA/GAG/AGG;rbs_spacer=5-10bp;gc_cont=0.431;conf=100.00;score=68.40;cscore=61.49;sscore=6.90;rscore=3.73;uscore=-1.83;tscore=3.81;
Providencia_stuartii	GCA038069215		CP155464 ( Providencia stuartii strain 2024CK-00366 plasmid unnamed1, complete sequence )
Providencia_stuartii	GCA042165595	CP174022.1_CAS_Class1-Subtype-I-F_1	CP174022 ( Providencia stuartii strain 2024CK-01390 chromosome, complete genome )	CP174022.1_1548	cas1_I-F_1	mandatory	CASFinder/CAS_Class1-Subtype-I-F	CDS	1647330	1648307	+	ID=1_1548;partial=00;start_type=ATG;rbs_motif=GGA/GAG/AGG;rbs_spacer=5-10bp;gc_cont=0.428;conf=100.00;score=117.67;cscore=109.51;sscore=8.16;rscore=3.73;uscore=1.27;tscore=3.82;
Providencia_stuartii	GCA042165595	CP174022.1_CAS_Class1-Subtype-I-F_1	CP174022 ( Providencia stuartii strain 2024CK-01390 chromosome, complete genome )	CP174022.1_1549	cas3f_I-F_1	mandatory	CASFinder/CAS_Class1-Subtype-I-F	CDS	1648304	1651852	+	ID=1_1549;partial=00;start_type=ATG;rbs_motif=AGGAG;rbs_spacer=5-10bp;gc_cont=0.411;conf=99.99;score=402.63;cscore=382.87;sscore=19.77;rscore=14.06;uscore=0.59;tscore=3.82;
Providencia_stuartii	GCA042165595	CP174022.1_CAS_Class1-Subtype-I-F_1	CP174022 ( Providencia stuartii strain 2024CK-01390 chromosome, complete genome )	CP174022.1_1550	cas8f_I-F_8	mandatory	CASFinder/CAS_Class1-Subtype-I-F	CDS	1652003	1653274	+	ID=1_1550;partial=00;start_type=ATG;rbs_motif=GGA/GAG/AGG;rbs_spacer=5-10bp;gc_cont=0.377;conf=100.00;score=168.76;cscore=159.03;sscore=9.73;rscore=3.73;uscore=2.18;tscore=3.82;
Providencia_stuartii	GCA042165595	CP174022.1_CAS_Class1-Subtype-I-F_1	CP174022 ( Providencia stuartii strain 2024CK-01390 chromosome, complete genome )	CP174022.1_1551	cas5f_I-F_4	mandatory	CASFinder/CAS_Class1-Subtype-I-F	CDS	1653271	1654218	+	ID=1_1551;partial=00;start_type=ATG;rbs_motif=AGGA;rbs_spacer=5-10bp;gc_cont=0.393;conf=100.00;score=115.87;cscore=99.56;sscore=16.32;rscore=11.21;uscore=-0.73;tscore=3.82;
Providencia_stuartii	GCA042165595	CP174022.1_CAS_Class1-Subtype-I-F_1	CP174022 ( Providencia stuartii strain 2024CK-01390 chromosome, complete genome )	CP174022.1_1552	cas7f_I-F_1	mandatory	CASFinder/CAS_Class1-Subtype-I-F	CDS	1654221	1655246	+	ID=1_1552;partial=00;start_type=ATG;rbs_motif=GGAG/GAGG;rbs_spacer=5-10bp;gc_cont=0.411;conf=100.00;score=174.50;cscore=156.53;sscore=17.98;rscore=10.69;uscore=2.22;tscore=3.82;
Providencia_stuartii	GCA042165595	CP174022.1_CAS_Class1-Subtype-I-F_1	CP174022 ( Providencia stuartii strain 2024CK-01390 chromosome, complete genome )	CP174022.1_1553	cas6f_I_II_III_IV_V_VI_3	accessory	CASFinder/CAS_Class1-Subtype-I-F	CDS	1655255	1655890	+	ID=1_1553;partial=00;start_type=ATG;rbs_motif=GGA/GAG/AGG;rbs_spacer=5-10bp;gc_cont=0.431;conf=100.00;score=68.51;cscore=61.61;sscore=6.89;rscore=3.73;uscore=-1.83;tscore=3.82;
Providencia_stuartii	GCA042165595		CP174023 ( Providencia stuartii strain 2024CK-01390 plasmid unnamed1, complete sequence )
Providencia_stuartii	GCA042165595		CP174024 ( Providencia stuartii strain 2024CK-01390 plasmid unnamed2, complete sequence )
Providencia_stuartii	GCA046116575	CP175958.1_CAS_Class1-Subtype-I-F_1	CP175958 ( Providencia stuartii strain P31067 chromosome, complete genome )	CP175958.1_2584	cas6f_I_II_III_IV_V_VI_3	accessory	CASFinder/CAS_Class1-Subtype-I-F	CDS	2846590	2847225	-	ID=1_2584;partial=00;start_type=ATG;rbs_motif=GGA/GAG/AGG;rbs_spacer=5-10bp;gc_cont=0.429;conf=100.00;score=69.59;cscore=62.78;sscore=6.81;rscore=3.77;uscore=-1.97;tscore=3.83;
Providencia_stuartii	GCA046116575	CP175958.1_CAS_Class1-Subtype-I-F_1	CP175958 ( Providencia stuartii strain P31067 chromosome, complete genome )	CP175958.1_2585	cas7f_I-F_1	mandatory	CASFinder/CAS_Class1-Subtype-I-F	CDS	2847234	2848259	-	ID=1_2585;partial=00;start_type=ATG;rbs_motif=GGAG/GAGG;rbs_spacer=5-10bp;gc_cont=0.410;conf=100.00;score=176.61;cscore=158.59;sscore=18.02;rscore=10.77;uscore=2.16;tscore=3.83;
Providencia_stuartii	GCA046116575	CP175958.1_CAS_Class1-Subtype-I-F_1	CP175958 ( Providencia stuartii strain P31067 chromosome, complete genome )	CP175958.1_2586	cas5f_I-F_4	mandatory	CASFinder/CAS_Class1-Subtype-I-F	CDS	2848262	2849209	-	ID=1_2586;partial=00;start_type=ATG;rbs_motif=AGGA;rbs_spacer=5-10bp;gc_cont=0.395;conf=100.00;score=116.24;cscore=99.95;sscore=16.30;rscore=11.17;uscore=-0.67;tscore=3.83;
Providencia_stuartii	GCA046116575	CP175958.1_CAS_Class1-Subtype-I-F_1	CP175958 ( Providencia stuartii strain P31067 chromosome, complete genome )	CP175958.1_2587	cas8f_I-F_8	mandatory	CASFinder/CAS_Class1-Subtype-I-F	CDS	2849206	2850477	-	ID=1_2587;partial=00;start_type=ATG;rbs_motif=GGA/GAG/AGG;rbs_spacer=5-10bp;gc_cont=0.376;conf=100.00;score=167.93;cscore=158.28;sscore=9.65;rscore=3.77;uscore=2.05;tscore=3.83;
Providencia_stuartii	GCA046116575	CP175958.1_CAS_Class1-Subtype-I-F_1	CP175958 ( Providencia stuartii strain P31067 chromosome, complete genome )	CP175958.1_2588	cas3f_I-F_1	mandatory	CASFinder/CAS_Class1-Subtype-I-F	CDS	2850628	2854176	-	ID=1_2588;partial=00;start_type=ATG;rbs_motif=AGGAG;rbs_spacer=5-10bp;gc_cont=0.410;conf=99.99;score=402.48;cscore=382.92;sscore=19.56;rscore=14.09;uscore=0.34;tscore=3.83;
Providencia_stuartii	GCA046116575	CP175958.1_CAS_Class1-Subtype-I-F_1	CP175958 ( Providencia stuartii strain P31067 chromosome, complete genome )	CP175958.1_2589	cas1_I-F_1	mandatory	CASFinder/CAS_Class1-Subtype-I-F	CDS	2854173	2855150	-	ID=1_2589;partial=00;start_type=ATG;rbs_motif=GGA/GAG/AGG;rbs_spacer=5-10bp;gc_cont=0.430;conf=100.00;score=117.64;cscore=109.42;sscore=8.21;rscore=3.77;uscore=1.27;tscore=3.83;
Providencia_stuartii	GCA046116575		CP175959 ( Providencia stuartii strain P31067 plasmid pP31067-1, complete sequence )
Providencia_stuartii	GCA046116575		CP175960 ( Providencia stuartii strain P31067 plasmid pP31067-2, complete sequence )
Providencia_stuartii	GCA050158205	CP181870.1_CAS_Class1-Subtype-I-F_1	CP181870 ( Providencia stuartii strain A26614 chromosome, complete genome )	CP181870.1_2805	cas6f_I_II_III_IV_V_VI_3	accessory	CASFinder/CAS_Class1-Subtype-I-F	CDS	3054509	3055144	-	ID=1_2805;partial=00;start_type=ATG;rbs_motif=GGA/GAG/AGG;rbs_spacer=5-10bp;gc_cont=0.429;conf=100.00;score=69.53;cscore=62.35;sscore=7.18;rscore=3.66;uscore=-1.50;tscore=3.84;
Providencia_stuartii	GCA050158205	CP181870.1_CAS_Class1-Subtype-I-F_1	CP181870 ( Providencia stuartii strain A26614 chromosome, complete genome )	CP181870.1_2806	cas7f_I-F_1	mandatory	CASFinder/CAS_Class1-Subtype-I-F	CDS	3055153	3056178	-	ID=1_2806;partial=00;start_type=ATG;rbs_motif=GGAG/GAGG;rbs_spacer=5-10bp;gc_cont=0.411;conf=100.00;score=176.35;cscore=158.46;sscore=17.89;rscore=10.76;uscore=2.03;tscore=3.84;
Providencia_stuartii	GCA050158205	CP181870.1_CAS_Class1-Subtype-I-F_1	CP181870 ( Providencia stuartii strain A26614 chromosome, complete genome )	CP181870.1_2807	cas5f_I-F_4	mandatory	CASFinder/CAS_Class1-Subtype-I-F	CDS	3056181	3057128	-	ID=1_2807;partial=00;start_type=ATG;rbs_motif=AGGA;rbs_spacer=5-10bp;gc_cont=0.390;conf=100.00;score=115.03;cscore=98.67;sscore=16.35;rscore=11.22;uscore=-0.58;tscore=3.84;
Providencia_stuartii	GCA050158205	CP181870.1_CAS_Class1-Subtype-I-F_1	CP181870 ( Providencia stuartii strain A26614 chromosome, complete genome )	CP181870.1_2808	cas8f_I-F_8	mandatory	CASFinder/CAS_Class1-Subtype-I-F	CDS	3057125	3058396	-	ID=1_2808;partial=00;start_type=ATG;rbs_motif=GGA/GAG/AGG;rbs_spacer=5-10bp;gc_cont=0.377;conf=100.00;score=165.80;cscore=156.37;sscore=9.43;rscore=3.66;uscore=1.93;tscore=3.84;
Providencia_stuartii	GCA050158205	CP181870.1_CAS_Class1-Subtype-I-F_1	CP181870 ( Providencia stuartii strain A26614 chromosome, complete genome )	CP181870.1_2809	cas3f_I-F_1	mandatory	CASFinder/CAS_Class1-Subtype-I-F	CDS	3058547	3062095	-	ID=1_2809;partial=00;start_type=ATG;rbs_motif=AGGAG;rbs_spacer=5-10bp;gc_cont=0.411;conf=99.99;score=395.76;cscore=375.99;sscore=19.77;rscore=14.21;uscore=0.42;tscore=3.84;
Providencia_stuartii	GCA050158205	CP181870.1_CAS_Class1-Subtype-I-F_1	CP181870 ( Providencia stuartii strain A26614 chromosome, complete genome )	CP181870.1_2810	cas1_I-F_1	mandatory	CASFinder/CAS_Class1-Subtype-I-F	CDS	3062092	3063069	-	ID=1_2810;partial=00;start_type=ATG;rbs_motif=GGA/GAG/AGG;rbs_spacer=5-10bp;gc_cont=0.428;conf=100.00;score=116.96;cscore=108.71;sscore=8.25;rscore=3.66;uscore=1.40;tscore=3.84;
Providencia_stuartii	GCA050158205		CP181871 ( Providencia stuartii strain A26614 plasmid p1_A26614, complete sequence )
Providencia_stuartii	GCA051549715	CP196137.1_CAS_Class1-Subtype-I-F_1	CP196137 ( Providencia stuartii strain KP220580 chromosome )	CP196137.1_1873	cas1_I-F_1	mandatory	CASFinder/CAS_Class1-Subtype-I-F	CDS	2083359	2084336	+	ID=1_1873;partial=00;start_type=ATG;rbs_motif=GGA/GAG/AGG;rbs_spacer=5-10bp;gc_cont=0.427;conf=100.00;score=116.78;cscore=108.61;sscore=8.17;rscore=3.65;uscore=1.33;tscore=3.85;
Providencia_stuartii	GCA051549715	CP196137.1_CAS_Class1-Subtype-I-F_1	CP196137 ( Providencia stuartii strain KP220580 chromosome )	CP196137.1_1874	cas3f_I-F_1	mandatory	CASFinder/CAS_Class1-Subtype-I-F	CDS	2084333	2087881	+	ID=1_1874;partial=00;start_type=ATG;rbs_motif=AGGAG;rbs_spacer=5-10bp;gc_cont=0.412;conf=99.99;score=396.28;cscore=376.44;sscore=19.84;rscore=14.19;uscore=0.52;tscore=3.85;
Providencia_stuartii	GCA051549715	CP196137.1_CAS_Class1-Subtype-I-F_1	CP196137 ( Providencia stuartii strain KP220580 chromosome )	CP196137.1_1875	cas8f_I-F_8	mandatory	CASFinder/CAS_Class1-Subtype-I-F	CDS	2088032	2089303	+	ID=1_1875;partial=00;start_type=ATG;rbs_motif=GGA/GAG/AGG;rbs_spacer=5-10bp;gc_cont=0.377;conf=100.00;score=165.52;cscore=156.16;sscore=9.36;rscore=3.65;uscore=1.86;tscore=3.85;
Providencia_stuartii	GCA051549715	CP196137.1_CAS_Class1-Subtype-I-F_1	CP196137 ( Providencia stuartii strain KP220580 chromosome )	CP196137.1_1876	cas5f_I-F_4	mandatory	CASFinder/CAS_Class1-Subtype-I-F	CDS	2089300	2090247	+	ID=1_1876;partial=00;start_type=ATG;rbs_motif=AGGA;rbs_spacer=5-10bp;gc_cont=0.390;conf=100.00;score=114.95;cscore=98.60;sscore=16.35;rscore=11.21;uscore=-0.61;tscore=3.85;
Providencia_stuartii	GCA051549715	CP196137.1_CAS_Class1-Subtype-I-F_1	CP196137 ( Providencia stuartii strain KP220580 chromosome )	CP196137.1_1877	cas7f_I-F_1	mandatory	CASFinder/CAS_Class1-Subtype-I-F	CDS	2090250	2091275	+	ID=1_1877;partial=00;start_type=ATG;rbs_motif=GGAG/GAGG;rbs_spacer=5-10bp;gc_cont=0.410;conf=100.00;score=176.29;cscore=158.34;sscore=17.95;rscore=10.76;uscore=2.10;tscore=3.85;
Providencia_stuartii	GCA051549715	CP196137.1_CAS_Class1-Subtype-I-F_1	CP196137 ( Providencia stuartii strain KP220580 chromosome )	CP196137.1_1878	cas6f_I_II_III_IV_V_VI_3	accessory	CASFinder/CAS_Class1-Subtype-I-F	CDS	2091284	2091919	+	ID=1_1878;partial=00;start_type=ATG;rbs_motif=GGA/GAG/AGG;rbs_spacer=5-10bp;gc_cont=0.428;conf=100.00;score=69.41;cscore=62.19;sscore=7.22;rscore=3.65;uscore=-1.46;tscore=3.85;
Providencia_stuartii	GCA051549715		CP196138 ( Providencia stuartii strain KP220580 plasmid unnamed1 )
Providencia_stuartii	GCA963855485	OY979117.1_CAS_Class1-Subtype-I-F_1	OY979117 ( Providencia stuartii strain PS13962019BGR genome assembly, chromosome: PS13962019 )	OY979117.1_2706	cas6f_I_II_III_IV_V_VI_3	accessory	CASFinder/CAS_Class1-Subtype-I-F	CDS	2961693	2962328	-	ID=1_2706;partial=00;start_type=ATG;rbs_motif=GGA/GAG/AGG;rbs_spacer=5-10bp;gc_cont=0.431;conf=100.00;score=68.06;cscore=61.01;sscore=7.05;rscore=3.69;uscore=-1.66;tscore=3.84;
Providencia_stuartii	GCA963855485	OY979117.1_CAS_Class1-Subtype-I-F_1	OY979117 ( Providencia stuartii strain PS13962019BGR genome assembly, chromosome: PS13962019 )	OY979117.1_2707	cas7f_I-F_1	mandatory	CASFinder/CAS_Class1-Subtype-I-F	CDS	2962337	2963362	-	ID=1_2707;partial=00;start_type=ATG;rbs_motif=GGAG/GAGG;rbs_spacer=5-10bp;gc_cont=0.410;conf=100.00;score=176.80;cscore=158.87;sscore=17.94;rscore=10.82;uscore=2.03;tscore=3.84;
Providencia_stuartii	GCA963855485	OY979117.1_CAS_Class1-Subtype-I-F_1	OY979117 ( Providencia stuartii strain PS13962019BGR genome assembly, chromosome: PS13962019 )	OY979117.1_2708	cas5f_I-F_4	mandatory	CASFinder/CAS_Class1-Subtype-I-F	CDS	2963365	2964312	-	ID=1_2708;partial=00;start_type=ATG;rbs_motif=AGGA;rbs_spacer=5-10bp;gc_cont=0.393;conf=100.00;score=116.57;cscore=100.31;sscore=16.25;rscore=11.13;uscore=-0.60;tscore=3.84;
Providencia_stuartii	GCA963855485	OY979117.1_CAS_Class1-Subtype-I-F_1	OY979117 ( Providencia stuartii strain PS13962019BGR genome assembly, chromosome: PS13962019 )	OY979117.1_2709	cas8f_I-F_8	mandatory	CASFinder/CAS_Class1-Subtype-I-F	CDS	2964309	2965580	-	ID=1_2709;partial=00;start_type=ATG;rbs_motif=GGA/GAG/AGG;rbs_spacer=5-10bp;gc_cont=0.377;conf=100.00;score=166.47;cscore=156.97;sscore=9.50;rscore=3.69;uscore=1.98;tscore=3.84;
Providencia_stuartii	GCA963855485	OY979117.1_CAS_Class1-Subtype-I-F_1	OY979117 ( Providencia stuartii strain PS13962019BGR genome assembly, chromosome: PS13962019 )	OY979117.1_2710	cas3f_I-F_1	mandatory	CASFinder/CAS_Class1-Subtype-I-F	CDS	2965731	2969279	-	ID=1_2710;partial=00;start_type=ATG;rbs_motif=AGGAG;rbs_spacer=5-10bp;gc_cont=0.410;conf=99.99;score=402.25;cscore=382.44;sscore=19.80;rscore=14.12;uscore=0.56;tscore=3.84;
Providencia_stuartii	GCA963855485	OY979117.1_CAS_Class1-Subtype-I-F_1	OY979117 ( Providencia stuartii strain PS13962019BGR genome assembly, chromosome: PS13962019 )	OY979117.1_2711	cas1_I-F_1	mandatory	CASFinder/CAS_Class1-Subtype-I-F	CDS	2969276	2970253	-	ID=1_2711;partial=00;start_type=ATG;rbs_motif=GGA/GAG/AGG;rbs_spacer=5-10bp;gc_cont=0.429;conf=100.00;score=117.16;cscore=109.03;sscore=8.12;rscore=3.69;uscore=1.26;tscore=3.84;
Providencia_stuartii	GCA963855485		OY979118 ( Providencia stuartii strain PS13962019BGR genome assembly, plasmid: P_PS13962019 )
Providencia_stuartii	GCA963855525	OY979223.1_CAS_Class1-Subtype-I-F_1	OY979223 ( Providencia stuartii strain PS9952019BGR genome assembly, chromosome: PS9952019 )	OY979223.1_2706	cas6f_I_II_III_IV_V_VI_3	accessory	CASFinder/CAS_Class1-Subtype-I-F	CDS	2964221	2964856	-	ID=1_2706;partial=00;start_type=ATG;rbs_motif=GGA/GAG/AGG;rbs_spacer=5-10bp;gc_cont=0.431;conf=100.00;score=68.08;cscore=61.06;sscore=7.02;rscore=3.67;uscore=-1.67;tscore=3.83;
Providencia_stuartii	GCA963855525	OY979223.1_CAS_Class1-Subtype-I-F_1	OY979223 ( Providencia stuartii strain PS9952019BGR genome assembly, chromosome: PS9952019 )	OY979223.1_2707	cas7f_I-F_1	mandatory	CASFinder/CAS_Class1-Subtype-I-F	CDS	2964865	2965890	-	ID=1_2707;partial=00;start_type=ATG;rbs_motif=GGAG/GAGG;rbs_spacer=5-10bp;gc_cont=0.410;conf=100.00;score=176.72;cscore=158.77;sscore=17.96;rscore=10.81;uscore=2.06;tscore=3.83;
Providencia_stuartii	GCA963855525	OY979223.1_CAS_Class1-Subtype-I-F_1	OY979223 ( Providencia stuartii strain PS9952019BGR genome assembly, chromosome: PS9952019 )	OY979223.1_2708	cas5f_I-F_4	mandatory	CASFinder/CAS_Class1-Subtype-I-F	CDS	2965893	2966840	-	ID=1_2708;partial=00;start_type=ATG;rbs_motif=AGGA;rbs_spacer=5-10bp;gc_cont=0.393;conf=100.00;score=116.46;cscore=100.23;sscore=16.24;rscore=11.11;uscore=-0.60;tscore=3.83;
Providencia_stuartii	GCA963855525	OY979223.1_CAS_Class1-Subtype-I-F_1	OY979223 ( Providencia stuartii strain PS9952019BGR genome assembly, chromosome: PS9952019 )	OY979223.1_2709	cas8f_I-F_8	mandatory	CASFinder/CAS_Class1-Subtype-I-F	CDS	2966837	2968108	-	ID=1_2709;partial=00;start_type=ATG;rbs_motif=GGA/GAG/AGG;rbs_spacer=5-10bp;gc_cont=0.377;conf=100.00;score=166.40;cscore=156.91;sscore=9.49;rscore=3.67;uscore=1.98;tscore=3.83;
Providencia_stuartii	GCA963855525	OY979223.1_CAS_Class1-Subtype-I-F_1	OY979223 ( Providencia stuartii strain PS9952019BGR genome assembly, chromosome: PS9952019 )	OY979223.1_2710	cas3f_I-F_1	mandatory	CASFinder/CAS_Class1-Subtype-I-F	CDS	2968259	2971807	-	ID=1_2710;partial=00;start_type=ATG;rbs_motif=AGGAG;rbs_spacer=5-10bp;gc_cont=0.410;conf=99.99;score=402.34;cscore=382.58;sscore=19.77;rscore=14.10;uscore=0.55;tscore=3.83;
Providencia_stuartii	GCA963855525	OY979223.1_CAS_Class1-Subtype-I-F_1	OY979223 ( Providencia stuartii strain PS9952019BGR genome assembly, chromosome: PS9952019 )	OY979223.1_2711	cas1_I-F_1	mandatory	CASFinder/CAS_Class1-Subtype-I-F	CDS	2971804	2972781	-	ID=1_2711;partial=00;start_type=ATG;rbs_motif=GGA/GAG/AGG;rbs_spacer=5-10bp;gc_cont=0.429;conf=100.00;score=117.30;cscore=109.18;sscore=8.13;rscore=3.67;uscore=1.27;tscore=3.83;
Providencia_stuartii	GCA963855525		OY979224 ( Providencia stuartii strain PS9952019BGR genome assembly, plasmid: P_PS9952019_1 )
Providencia_stuartii	GCA963855525		OY979225 ( Providencia stuartii strain PS9952019BGR genome assembly, plasmid: P_PS9952019_2 )
