# Supplementary material for: Characterization and diversity of defense systems in Providencia pathogen
Source: Front Immunol. 2026 Feb 12;17:1755933. doi: 10.3389/fimmu.2026.1755933 (PMC12935923; doi:10.3389/fimmu.2026.1755933)
Supplement: Supplementary file 2 [file DataSheet2.zip › Supplementary_Data/Supplementary_Data_4.xlsx]

## Sheet: Fig7a_correlation_matrix
Supplementary Data 5a Correlation matrix for Providencia stuartii (Related to Figure 7a)
	Defense Types	CRISPR Spacers	ARGs	Virulent Factors
Defense Types	1	-0.652764	0.593126	-0.823451
CRISPR Spacers	-0.652764	1	-0.159283	0.898904
ARGs	0.593126	-0.159283	1	-0.30578
Virulent Factors	-0.823451	0.898904	-0.30578	1

## Sheet: Fig7b_correlation_matrix
Supplementary Data 5b Correlation matrix for Providencia stuartii (Related to Figure 7b)
type	aroName	phi	p_value
AbiD	AAC(2')-Ia	-0.20438	0.485811
AbiD	AAC(3)-IId	0.338062	0.505009
AbiD	AAC(3)-IIg	-0.0986013	1
AbiD	AAC(3)-IVa	-0.0986013	1
AbiD	AAC(6')-I33	-0.0986013	1
AbiD	AAC(6')-IIc	-0.0986013	1
AbiD	AAC(6')-Iae	-0.0986013	1
AbiD	AAC(6')-Ib	-0.0986013	1
AbiD	AAC(6')-Ib-cr4	-0.0986013	1
AbiD	AAC(6')-Ib-cr6	0.338062	0.505009
AbiD	AAC(6')-Ib10	0.392466	0.109334
AbiD	AAC(6')-Il	0.486265	0.0667818
AbiD	ANT(2'')-Ia	-0.141827	1
AbiD	ANT(3'')-IIa	-0.0270666	1
AbiD	APH(3'')-Ib	0.482555	0.0407499
AbiD	APH(3')-Ia	-0.20787	0.605377
AbiD	APH(3')-VIa	-0.0986013	1
AbiD	APH(4)-Ia	-0.0986013	1
AbiD	APH(6)-Id	0.482555	0.0407499
AbiD	AcrF	0.291667	0.266896
AbiD	CMY-16	0.338062	0.505009
AbiD	CMY-2	-0.0986013	1
AbiD	CMY-4	0.486265	0.0667818
AbiD	CMY-6	-0.0986013	1
AbiD	CRP	0.291667	0.266896
AbiD	CTX-M-15	0.338062	0.505009
AbiD	CTX-M-3	0.338062	0.505009
AbiD	CcrA	0.516551	0.0196799
AbiD	DHA-1	-0.0986013	1
AbiD	Ecol_EFTu_PLV	0.291667	0.266896
AbiD	EreA2	-0.0986013	1
AbiD	IMP-10	-0.0986013	1
AbiD	IMP-27	-0.141827	1
AbiD	KPC-2	-0.141827	1
AbiD	MexE	0.291667	0.266896
AbiD	MexH	0.291667	0.266896
AbiD	MexI	0.291667	0.266896
AbiD	Mrx	-0.0986013	1
AbiD	NDM-1	0.516551	0.0196799
AbiD	OXA-1	0.338062	0.505009
AbiD	OXA-10	0.446429	0.0486191
AbiD	OXA-48	0.338062	0.505009
AbiD	OXA-9	0.606092	0.00809447
AbiD	PER-1	0.345135	0.232024
AbiD	QnrB4	-0.0986013	1
AbiD	QnrB76	0.338062	0.505009
AbiD	QnrD1	0.392466	0.109334
AbiD	QnrVC4	-0.0986013	1
AbiD	SAT-2	-0.20787	0.605377
AbiD	SHV-12	0.606092	0.00809447
AbiD	TEM-1	0.630952	0.00270599
AbiD	TEM-105	-0.0986013	1
AbiD	aadA	0.617581	0.00289112
AbiD	aadA2	0.446429	0.0486191
AbiD	acrB	0.291667	0.266896
AbiD	acrD	0.291667	0.266896
AbiD	armA	0.482555	0.0407499
AbiD	arr-2	0.602232	0.00562078
AbiD	catB3	0.338062	0.505009
AbiD	catIII	-0.166438	0.623127
AbiD	cmlA1	0.338062	0.505009
AbiD	cmlA5	0.446429	0.0486191
AbiD	dfrA1	0.0341262	1
AbiD	dfrA12	0.392466	0.109334
AbiD	dfrA14	0.602232	0.00562078
AbiD	dfrA19	0.606092	0.00809447
AbiD	emrB	0.291667	0.266896
AbiD	floR	0.32127	0.21309
AbiD	lnuF	-0.0986013	1
AbiD	macB	0.291667	0.266896
AbiD	mdtM	0.291667	0.266896
AbiD	mef(B)	0.0841794	1
AbiD	mphA	-0.0986013	1
AbiD	mphE	0.563082	0.00818703
AbiD	msrE	0.6744	0.00103174
AbiD	qacE	0.606092	0.00809447
AbiD	qacEdelta1	0.440088	0.0435165
AbiD	qacL	0.0222718	1
AbiD	rmtC	-0.0986013	1
AbiD	sul1	0.440088	0.0435165
AbiD	sul2	0.122451	0.824065
AbiD	sul3	0.0841794	1
AbiD	tet(A)	0.291667	0.266896
AbiD	tet(B)	-0.20438	0.485811
AbiD	tet(D)	0.338062	0.505009
AbiD	tetR	-0.244474	0.361624
AbiE	AAC(2')-Ia	-0.221206	0.409116
AbiE	AAC(3)-IId	0.28545	0.638662
AbiE	AAC(3)-IIg	-0.116775	1
AbiE	AAC(3)-IVa	-0.116775	1
AbiE	AAC(6')-I33	-0.116775	1
AbiE	AAC(6')-IIc	-0.116775	1
AbiE	AAC(6')-Iae	0.28545	0.638662
AbiE	AAC(6')-Ib	-0.116775	1
AbiE	AAC(6')-Ib-cr4	-0.116775	1
AbiE	AAC(6')-Ib-cr6	-0.116775	1
AbiE	AAC(6')-Ib10	0.299183	0.259374
AbiE	AAC(6')-Il	0.410588	0.138676
AbiE	ANT(2'')-Ia	-0.167968	0.896654
AbiE	ANT(3'')-IIa	-0.280484	0.305948
AbiE	APH(3'')-Ib	0.177799	0.689315
AbiE	APH(3')-Ia	-0.246183	0.435078
AbiE	APH(3')-VIa	-0.116775	1
AbiE	APH(4)-Ia	-0.116775	1
AbiE	APH(6)-Id	0.177799	0.689315
AbiE	AcrF	0.00548293	1
AbiE	CMY-16	-0.116775	1
AbiE	CMY-2	-0.116775	1
AbiE	CMY-4	0.410588	0.138676
AbiE	CMY-6	-0.116775	1
AbiE	CRP	0.00548293	1
AbiE	CTX-M-15	-0.116775	1
AbiE	CTX-M-3	0.28545	0.638662
AbiE	CcrA	0.406181	0.0782797
AbiE	DHA-1	-0.116775	1
AbiE	Ecol_EFTu_PLV	0.00548293	1
AbiE	EreA2	-0.116775	1
AbiE	IMP-10	0.28545	0.638662
AbiE	IMP-27	-0.167968	0.896654
AbiE	KPC-2	-0.167968	0.896654
AbiE	MexE	0.00548293	1
AbiE	MexH	0.00548293	1
AbiE	MexI	0.00548293	1
AbiE	Mrx	-0.116775	1
AbiE	NDM-1	0.406181	0.0782797
AbiE	OXA-1	-0.116775	1
AbiE	OXA-10	0.164488	0.658018
AbiE	OXA-48	-0.116775	1
AbiE	OXA-9	0.511766	0.0292413
AbiE	PER-1	0.271391	0.399863
AbiE	QnrB4	-0.116775	1
AbiE	QnrB76	0.28545	0.638662
AbiE	QnrD1	0.299183	0.259374
AbiE	QnrVC4	-0.116775	1
AbiE	SAT-2	-0.246183	0.435078
AbiE	SHV-12	0.511766	0.0292413
AbiE	TEM-1	0.334459	0.16483
AbiE	TEM-105	-0.116775	1
AbiE	aadA	0.318765	0.176508
AbiE	aadA2	-0.00548293	1
AbiE	acrB	0.00548293	1
AbiE	acrD	0.00548293	1
AbiE	armA	0.177799	0.689315
AbiE	arr-2	0.299183	0.259374
AbiE	catB3	-0.116775	1
AbiE	catIII	-0.17654	0.560567
AbiE	cmlA1	-0.116775	1
AbiE	cmlA5	0.164488	0.658018
AbiE	dfrA1	-0.0523912	1
AbiE	dfrA12	0.105961	0.958484
AbiE	dfrA14	0.299183	0.259374
AbiE	dfrA19	0.511766	0.0292413
AbiE	emrB	0.00548293	1
AbiE	floR	0.0464207	1
AbiE	lnuF	-0.116775	1
AbiE	macB	0.00548293	1
AbiE	mdtM	0.00548293	1
AbiE	mef(B)	-0.209359	0.619552
AbiE	mphA	-0.116775	1
AbiE	mphE	0.272434	0.287006
AbiE	msrE	0.373737	0.0999654
AbiE	qacE	0.511766	0.0292413
AbiE	qacEdelta1	0.276395	0.253723
AbiE	qacL	-0.246183	0.435078
AbiE	rmtC	-0.116775	1
AbiE	sul1	0.276395	0.253723
AbiE	sul2	0.0147122	1
AbiE	sul3	-0.209359	0.619552
AbiE	tet(A)	0.00548293	1
AbiE	tet(B)	-0.221206	0.409116
AbiE	tet(D)	-0.116775	1
AbiE	tetR	-0.268314	0.279956
AbiJ	AAC(2')-Ia	-0.229734	0.813724
AbiJ	AAC(3)-IId	-0.0333333	1
AbiJ	AAC(3)-IIg	-0.0333333	1
AbiJ	AAC(3)-IVa	-0.0333333	1
AbiJ	AAC(6')-I33	-0.0333333	1
AbiJ	AAC(6')-IIc	-0.0333333	1
AbiJ	AAC(6')-Iae	-0.0333333	1
AbiJ	AAC(6')-Ib	-0.0333333	1
AbiJ	AAC(6')-Ib-cr4	1	0.00712198
AbiJ	AAC(6')-Ib-cr6	-0.0333333	1
AbiJ	AAC(6')-Ib10	-0.0800641	1
AbiJ	AAC(6')-Il	-0.0479463	1
AbiJ	ANT(2'')-Ia	-0.0479463	1
AbiJ	ANT(3'')-IIa	-0.0800641	1
AbiJ	APH(3'')-Ib	-0.0702728	1
AbiJ	APH(3')-Ia	-0.0702728	1
AbiJ	APH(3')-VIa	1	0.00712198
AbiJ	APH(4)-Ia	-0.0333333	1
AbiJ	APH(6)-Id	-0.0702728	1
AbiJ	AcrF	-0.338062	0.505009
AbiJ	CMY-16	-0.0333333	1
AbiJ	CMY-2	-0.0333333	1
AbiJ	CMY-4	-0.0479463	1
AbiJ	CMY-6	-0.0333333	1
AbiJ	CRP	-0.338062	0.505009
AbiJ	CTX-M-15	-0.0333333	1
AbiJ	CTX-M-3	-0.0333333	1
AbiJ	CcrA	-0.0894427	1
AbiJ	DHA-1	-0.0333333	1
AbiJ	Ecol_EFTu_PLV	-0.338062	0.505009
AbiJ	EreA2	-0.0333333	1
AbiJ	IMP-10	-0.0333333	1
AbiJ	IMP-27	-0.0479463	1
AbiJ	KPC-2	-0.0479463	1
AbiJ	MexE	-0.338062	0.505009
AbiJ	MexH	-0.338062	0.505009
AbiJ	MexI	-0.338062	0.505009
AbiJ	Mrx	-0.0333333	1
AbiJ	NDM-1	-0.0894427	1
AbiJ	OXA-1	-0.0333333	1
AbiJ	OXA-10	-0.0986013	1
AbiJ	OXA-48	-0.0333333	1
AbiJ	OXA-9	-0.0597614	1
AbiJ	PER-1	-0.0597614	1
AbiJ	QnrB4	-0.0333333	1
AbiJ	QnrB76	-0.0333333	1
AbiJ	QnrD1	-0.0800641	1
AbiJ	QnrVC4	-0.0333333	1
AbiJ	SAT-2	-0.0702728	1
AbiJ	SHV-12	-0.0597614	1
AbiJ	TEM-1	-0.0986013	1
AbiJ	TEM-105	-0.0333333	1
AbiJ	aadA	-0.125988	1
AbiJ	aadA2	-0.0986013	1
AbiJ	acrB	-0.338062	0.505009
AbiJ	acrD	-0.338062	0.505009
AbiJ	armA	0.474342	0.26064
AbiJ	arr-2	-0.0800641	1
AbiJ	catB3	-0.0333333	1
AbiJ	catIII	-0.214834	0.868053
AbiJ	cmlA1	-0.0333333	1
AbiJ	cmlA5	-0.0986013	1
AbiJ	dfrA1	-0.107676	1
AbiJ	dfrA12	-0.0800641	1
AbiJ	dfrA14	-0.0800641	1
AbiJ	dfrA19	-0.0597614	1
AbiJ	emrB	-0.338062	0.505009
AbiJ	floR	-0.0894427	1
AbiJ	lnuF	-0.0333333	1
AbiJ	macB	-0.338062	0.505009
AbiJ	mdtM	-0.338062	0.505009
AbiJ	mef(B)	-0.0597614	1
AbiJ	mphA	-0.0333333	1
AbiJ	mphE	0.30957	0.574084
AbiJ	msrE	0.28545	0.638662
AbiJ	qacE	-0.0597614	1
AbiJ	qacEdelta1	0.201187	0.921267
AbiJ	qacL	-0.0702728	1
AbiJ	rmtC	-0.0333333	1
AbiJ	sul1	0.201187	0.921267
AbiJ	sul2	-0.125988	1
AbiJ	sul3	-0.0597614	1
AbiJ	tet(A)	-0.338062	0.505009
AbiJ	tet(B)	-0.229734	0.813724
AbiJ	tet(D)	-0.0333333	1
AbiJ	tetR	-0.246183	0.757774
AbiO	AAC(2')-Ia	-0.0116169	1
AbiO	AAC(3)-IId	-0.0800641	1
AbiO	AAC(3)-IIg	-0.0800641	1
AbiO	AAC(3)-IVa	0.416333	0.349204
AbiO	AAC(6')-I33	-0.0800641	1
AbiO	AAC(6')-IIc	-0.0800641	1
AbiO	AAC(6')-Iae	-0.0800641	1
AbiO	AAC(6')-Ib	-0.0800641	1
AbiO	AAC(6')-Ib-cr4	-0.0800641	1
AbiO	AAC(6')-Ib-cr6	-0.0800641	1
AbiO	AAC(6')-Ib10	-0.192308	0.6841
AbiO	AAC(6')-Il	-0.115163	1
AbiO	ANT(2'')-Ia	-0.115163	1
AbiO	ANT(3'')-IIa	0.0461538	1
AbiO	APH(3'')-Ib	-0.16879	0.832535
AbiO	APH(3')-Ia	0.0928344	1
AbiO	APH(3')-VIa	-0.0800641	1
AbiO	APH(4)-Ia	0.416333	0.349204
AbiO	APH(6)-Id	-0.16879	0.832535
AbiO	AcrF	-0.1827	0.664823
AbiO	CMY-16	-0.0800641	1
AbiO	CMY-2	-0.0800641	1
AbiO	CMY-4	-0.115163	1
AbiO	CMY-6	-0.0800641	1
AbiO	CRP	-0.1827	0.664823
AbiO	CTX-M-15	-0.0800641	1
AbiO	CTX-M-3	-0.0800641	1
AbiO	CcrA	-0.214834	0.563171
AbiO	DHA-1	0.416333	0.349204
AbiO	Ecol_EFTu_PLV	-0.1827	0.664823
AbiO	EreA2	-0.0800641	1
AbiO	IMP-10	-0.0800641	1
AbiO	IMP-27	0.598849	0.0192637
AbiO	KPC-2	-0.115163	1
AbiO	MexE	-0.1827	0.664823
AbiO	MexH	-0.1827	0.664823
AbiO	MexI	-0.1827	0.664823
AbiO	Mrx	-0.0800641	1
AbiO	NDM-1	-0.214834	0.563171
AbiO	OXA-1	-0.0800641	1
AbiO	OXA-10	-0.236833	0.462544
AbiO	OXA-48	-0.0800641	1
AbiO	OXA-9	-0.143542	1
AbiO	PER-1	-0.143542	1
AbiO	QnrB4	-0.0800641	1
AbiO	QnrB76	-0.0800641	1
AbiO	QnrD1	0.0461538	1
AbiO	QnrVC4	-0.0800641	1
AbiO	SAT-2	0.354459	0.213054
AbiO	SHV-12	-0.143542	1
AbiO	TEM-1	-0.0270666	1
AbiO	TEM-105	-0.0800641	1
AbiO	aadA	0.0726273	1
AbiO	aadA2	-0.0270666	1
AbiO	acrB	-0.1827	0.664823
AbiO	acrD	-0.1827	0.664823
AbiO	armA	-0.16879	0.832535
AbiO	arr-2	-0.192308	0.6841
AbiO	catB3	-0.0800641	1
AbiO	catIII	0.0172005	1
AbiO	cmlA1	-0.0800641	1
AbiO	cmlA5	-0.236833	0.462544
AbiO	dfrA1	0.342685	0.177018
AbiO	dfrA12	0.0461538	1
AbiO	dfrA14	-0.192308	0.6841
AbiO	dfrA19	-0.143542	1
AbiO	emrB	-0.1827	0.664823
AbiO	floR	0.00716115	1
AbiO	lnuF	0.416333	0.349204
AbiO	macB	-0.1827	0.664823
AbiO	mdtM	-0.1827	0.664823
AbiO	mef(B)	0.449766	0.0932806
AbiO	mphA	-0.0800641	1
AbiO	mphE	-0.0581918	1
AbiO	msrE	-0.0872617	1
AbiO	qacE	-0.143542	1
AbiO	qacEdelta1	-0.22172	0.456964
AbiO	qacL	0.354459	0.213054
AbiO	rmtC	-0.0800641	1
AbiO	sul1	-0.22172	0.456964
AbiO	sul2	-0.114993	0.906114
AbiO	sul3	0.449766	0.0932806
AbiO	tet(A)	-0.1827	0.664823
AbiO	tet(B)	-0.0116169	1
AbiO	tet(D)	-0.0800641	1
AbiO	tetR	-0.0413919	1
AbiP2	AAC(2')-Ia	0.145095	1
AbiP2	AAC(3)-IId	-0.0333333	1
AbiP2	AAC(3)-IIg	-0.0333333	1
AbiP2	AAC(3)-IVa	-0.0333333	1
AbiP2	AAC(6')-I33	1	0.00712198
AbiP2	AAC(6')-IIc	-0.0333333	1
AbiP2	AAC(6')-Iae	-0.0333333	1
AbiP2	AAC(6')-Ib	-0.0333333	1
AbiP2	AAC(6')-Ib-cr4	-0.0333333	1
AbiP2	AAC(6')-Ib-cr6	-0.0333333	1
AbiP2	AAC(6')-Ib10	-0.0800641	1
AbiP2	AAC(6')-Il	-0.0479463	1
AbiP2	ANT(2'')-Ia	0.695222	0.0715551
AbiP2	ANT(3'')-IIa	-0.0800641	1
AbiP2	APH(3'')-Ib	-0.0702728	1
AbiP2	APH(3')-Ia	-0.0702728	1
AbiP2	APH(3')-VIa	-0.0333333	1
AbiP2	APH(4)-Ia	-0.0333333	1
AbiP2	APH(6)-Id	-0.0702728	1
AbiP2	AcrF	0.0986013	1
AbiP2	CMY-16	-0.0333333	1
AbiP2	CMY-2	-0.0333333	1
AbiP2	CMY-4	-0.0479463	1
AbiP2	CMY-6	-0.0333333	1
AbiP2	CRP	0.0986013	1
AbiP2	CTX-M-15	-0.0333333	1
AbiP2	CTX-M-3	-0.0333333	1
AbiP2	CcrA	-0.0894427	1
AbiP2	DHA-1	-0.0333333	1
AbiP2	Ecol_EFTu_PLV	0.0986013	1
AbiP2	EreA2	-0.0333333	1
AbiP2	IMP-10	-0.0333333	1
AbiP2	IMP-27	-0.0479463	1
AbiP2	KPC-2	0.695222	0.0715551
AbiP2	MexE	0.0986013	1
AbiP2	MexH	0.0986013	1
AbiP2	MexI	0.0986013	1
AbiP2	Mrx	-0.0333333	1
AbiP2	NDM-1	-0.0894427	1
AbiP2	OXA-1	-0.0333333	1
AbiP2	OXA-10	-0.0986013	1
AbiP2	OXA-48	-0.0333333	1
AbiP2	OXA-9	-0.0597614	1
AbiP2	PER-1	-0.0597614	1
AbiP2	QnrB4	-0.0333333	1
AbiP2	QnrB76	-0.0333333	1
AbiP2	QnrD1	-0.0800641	1
AbiP2	QnrVC4	-0.0333333	1
AbiP2	SAT-2	-0.0702728	1
AbiP2	SHV-12	-0.0597614	1
AbiP2	TEM-1	0.338062	0.505009
AbiP2	TEM-105	-0.0333333	1
AbiP2	aadA	-0.125988	1
AbiP2	aadA2	-0.0986013	1
AbiP2	acrB	0.0986013	1
AbiP2	acrD	0.0986013	1
AbiP2	armA	-0.0702728	1
AbiP2	arr-2	-0.0800641	1
AbiP2	catB3	-0.0333333	1
AbiP2	catIII	0.155158	1
AbiP2	cmlA1	-0.0333333	1
AbiP2	cmlA5	-0.0986013	1
AbiP2	dfrA1	-0.107676	1
AbiP2	dfrA12	-0.0800641	1
AbiP2	dfrA14	-0.0800641	1
AbiP2	dfrA19	-0.0597614	1
AbiP2	emrB	0.0986013	1
AbiP2	floR	-0.0894427	1
AbiP2	lnuF	-0.0333333	1
AbiP2	macB	0.0986013	1
AbiP2	mdtM	0.0986013	1
AbiP2	mef(B)	-0.0597614	1
AbiP2	mphA	-0.0333333	1
AbiP2	mphE	-0.107676	1
AbiP2	msrE	-0.116775	1
AbiP2	qacE	-0.0597614	1
AbiP2	qacEdelta1	0.201187	0.921267
AbiP2	qacL	-0.0702728	1
AbiP2	rmtC	-0.0333333	1
AbiP2	sul1	0.201187	0.921267
AbiP2	sul2	0.264575	0.699638
AbiP2	sul3	-0.0597614	1
AbiP2	tet(A)	0.0986013	1
AbiP2	tet(B)	0.145095	1
AbiP2	tet(D)	-0.0333333	1
AbiP2	tetR	0.135401	1
All_UG	AAC(2')-Ia	-0.484322	0.0318229
All_UG	AAC(3)-IId	-0.0702728	1
All_UG	AAC(3)-IIg	-0.0702728	1
All_UG	AAC(3)-IVa	-0.0702728	1
All_UG	AAC(6')-I33	-0.0702728	1
All_UG	AAC(6')-IIc	-0.0702728	1
All_UG	AAC(6')-Iae	-0.0702728	1
All_UG	AAC(6')-Ib	-0.0702728	1
All_UG	AAC(6')-Ib-cr4	-0.0702728	1
All_UG	AAC(6')-Ib-cr6	-0.0702728	1
All_UG	AAC(6')-Ib10	0.616083	0.00689498
All_UG	AAC(6')-Il	-0.10108	1
All_UG	ANT(2'')-Ia	-0.10108	1
All_UG	ANT(3'')-IIa	0.0928344	1
All_UG	APH(3'')-Ib	-0.148148	0.979435
All_UG	APH(3')-Ia	0.138889	1
All_UG	APH(3')-VIa	-0.0702728	1
All_UG	APH(4)-Ia	-0.0702728	1
All_UG	APH(6)-Id	-0.148148	0.979435
All_UG	AcrF	0.20787	0.605377
All_UG	CMY-16	-0.0702728	1
All_UG	CMY-2	-0.0702728	1
All_UG	CMY-4	-0.10108	1
All_UG	CMY-6	-0.0702728	1
All_UG	CRP	0.20787	0.605377
All_UG	CTX-M-15	-0.0702728	1
All_UG	CTX-M-3	-0.0702728	1
All_UG	CcrA	0.785674	0.00021867
All_UG	DHA-1	-0.0702728	1
All_UG	Ecol_EFTu_PLV	0.20787	0.605377
All_UG	EreA2	-0.0702728	1
All_UG	IMP-10	-0.0702728	1
All_UG	IMP-27	-0.10108	1
All_UG	KPC-2	-0.10108	1
All_UG	MexE	0.20787	0.605377
All_UG	MexH	0.20787	0.605377
All_UG	MexI	0.20787	0.605377
All_UG	Mrx	-0.0702728	1
All_UG	NDM-1	0.785674	0.00021867
All_UG	OXA-1	-0.0702728	1
All_UG	OXA-10	0.712697	0.000876479
All_UG	OXA-48	-0.0702728	1
All_UG	OXA-9	0.85042	0.000128733
All_UG	PER-1	0.85042	0.000128733
All_UG	QnrB4	-0.0702728	1
All_UG	QnrB76	-0.0702728	1
All_UG	QnrD1	0.877707	3.20292e-05
All_UG	QnrVC4	-0.0702728	1
All_UG	SAT-2	-0.148148	0.979435
All_UG	SHV-12	0.85042	0.000128733
All_UG	TEM-1	0.482555	0.0407499
All_UG	TEM-105	-0.0702728	1
All_UG	aadA	0.351928	0.165623
All_UG	aadA2	0.0222718	1
All_UG	acrB	0.20787	0.605377
All_UG	acrD	0.20787	0.605377
All_UG	armA	-0.148148	0.979435
All_UG	arr-2	0.877707	3.20292e-05
All_UG	catB3	-0.0702728	1
All_UG	catIII	-0.452911	0.0478346
All_UG	cmlA1	-0.0702728	1
All_UG	cmlA5	0.712697	0.000876479
All_UG	dfrA1	-0.0070938	1
All_UG	dfrA12	0.0928344	1
All_UG	dfrA14	0.616083	0.00689498
All_UG	dfrA19	0.85042	0.000128733
All_UG	emrB	0.20787	0.605377
All_UG	floR	-0.188562	0.710021
All_UG	lnuF	-0.0702728	1
All_UG	macB	0.20787	0.605377
All_UG	mdtM	0.20787	0.605377
All_UG	mef(B)	-0.125988	1
All_UG	mphA	-0.0702728	1
All_UG	mphE	0.65263	0.00251532
All_UG	msrE	0.601781	0.0057728
All_UG	qacE	0.85042	0.000128733
All_UG	qacEdelta1	0.424139	0.0682696
All_UG	qacL	-0.148148	0.979435
All_UG	rmtC	-0.0702728	1
All_UG	sul1	0.424139	0.0682696
All_UG	sul2	-0.265606	0.365049
All_UG	sul3	-0.125988	1
All_UG	tet(A)	0.20787	0.605377
All_UG	tet(B)	-0.484322	0.0318229
All_UG	tet(D)	-0.0702728	1
All_UG	tetR	-0.317887	0.226261
BREX	AAC(2')-Ia	-0.551804	0.0101394
BREX	AAC(3)-IId	-0.0800641	1
BREX	AAC(3)-IIg	-0.0800641	1
BREX	AAC(3)-IVa	-0.0800641	1
BREX	AAC(6')-I33	-0.0800641	1
BREX	AAC(6')-IIc	-0.0800641	1
BREX	AAC(6')-Iae	-0.0800641	1
BREX	AAC(6')-Ib	-0.0800641	1
BREX	AAC(6')-Ib-cr4	-0.0800641	1
BREX	AAC(6')-Ib-cr6	-0.0800641	1
BREX	AAC(6')-Ib10	0.523077	0.024543
BREX	AAC(6')-Il	-0.115163	1
BREX	ANT(2'')-Ia	-0.115163	1
BREX	ANT(3'')-IIa	-0.192308	0.6841
BREX	APH(3'')-Ib	-0.16879	0.832535
BREX	APH(3')-Ia	-0.16879	0.832535
BREX	APH(3')-VIa	-0.0800641	1
BREX	APH(4)-Ia	-0.0800641	1
BREX	APH(6)-Id	-0.16879	0.832535
BREX	AcrF	-0.1827	0.664823
BREX	CMY-16	-0.0800641	1
BREX	CMY-2	-0.0800641	1
BREX	CMY-4	-0.115163	1
BREX	CMY-6	-0.0800641	1
BREX	CRP	-0.1827	0.664823
BREX	CTX-M-15	-0.0800641	1
BREX	CTX-M-3	-0.0800641	1
BREX	CcrA	0.451152	0.0582382
BREX	DHA-1	-0.0800641	1
BREX	Ecol_EFTu_PLV	-0.1827	0.664823
BREX	EreA2	-0.0800641	1
BREX	IMP-10	-0.0800641	1
BREX	IMP-27	-0.115163	1
BREX	KPC-2	-0.115163	1
BREX	MexE	-0.1827	0.664823
BREX	MexH	-0.1827	0.664823
BREX	MexI	-0.1827	0.664823
BREX	Mrx	-0.0800641	1
BREX	NDM-1	0.451152	0.0582382
BREX	OXA-1	-0.0800641	1
BREX	OXA-10	0.392466	0.109334
BREX	OXA-48	-0.0800641	1
BREX	OXA-9	0.74642	0.000868333
BREX	PER-1	0.449766	0.0932806
BREX	QnrB4	-0.0800641	1
BREX	QnrB76	-0.0800641	1
BREX	QnrD1	0.523077	0.024543
BREX	QnrVC4	-0.0800641	1
BREX	SAT-2	-0.16879	0.832535
BREX	SHV-12	0.74642	0.000868333
BREX	TEM-1	0.392466	0.109334
BREX	TEM-105	-0.0800641	1
BREX	aadA	0.260248	0.35409
BREX	aadA2	-0.236833	0.462544
BREX	acrB	-0.1827	0.664823
BREX	acrD	-0.1827	0.664823
BREX	armA	-0.16879	0.832535
BREX	arr-2	0.523077	0.024543
BREX	catB3	-0.0800641	1
BREX	catIII	-0.516016	0.017395
BREX	cmlA1	-0.0800641	1
BREX	cmlA5	0.392466	0.109334
BREX	dfrA1	-0.25863	0.377779
BREX	dfrA12	-0.192308	0.6841
BREX	dfrA14	0.523077	0.024543
BREX	dfrA19	0.74642	0.000868333
BREX	emrB	-0.1827	0.664823
BREX	floR	-0.214834	0.563171
BREX	lnuF	-0.0800641	1
BREX	macB	-0.1827	0.664823
BREX	mdtM	-0.1827	0.664823
BREX	mef(B)	-0.143542	1
BREX	mphA	-0.0800641	1
BREX	mphE	0.342685	0.177018
BREX	msrE	0.299183	0.259374
BREX	qacE	0.74642	0.000868333
BREX	qacEdelta1	0.130758	0.812346
BREX	qacL	-0.16879	0.832535
BREX	rmtC	-0.0800641	1
BREX	sul1	0.130758	0.812346
BREX	sul2	-0.302614	0.245005
BREX	sul3	-0.143542	1
BREX	tet(A)	-0.1827	0.664823
BREX	tet(B)	-0.551804	0.0101394
BREX	tet(D)	-0.0800641	1
BREX	tetR	-0.591312	0.00540278
CBASS	AAC(2')-Ia	-0.191679	0.571426
CBASS	AAC(3)-IId	-0.0800641	1
CBASS	AAC(3)-IIg	-0.0800641	1
CBASS	AAC(3)-IVa	0.416333	0.349204
CBASS	AAC(6')-I33	-0.0800641	1
CBASS	AAC(6')-IIc	-0.0800641	1
CBASS	AAC(6')-Iae	-0.0800641	1
CBASS	AAC(6')-Ib	-0.0800641	1
CBASS	AAC(6')-Ib-cr4	-0.0800641	1
CBASS	AAC(6')-Ib-cr6	-0.0800641	1
CBASS	AAC(6')-Ib10	-0.192308	0.6841
CBASS	AAC(6')-Il	-0.115163	1
CBASS	ANT(2'')-Ia	-0.115163	1
CBASS	ANT(3'')-IIa	0.0461538	1
CBASS	APH(3'')-Ib	-0.16879	0.832535
CBASS	APH(3')-Ia	0.0928344	1
CBASS	APH(3')-VIa	-0.0800641	1
CBASS	APH(4)-Ia	0.416333	0.349204
CBASS	APH(6)-Id	-0.16879	0.832535
CBASS	AcrF	-0.392466	0.109334
CBASS	CMY-16	-0.0800641	1
CBASS	CMY-2	-0.0800641	1
CBASS	CMY-4	-0.115163	1
CBASS	CMY-6	-0.0800641	1
CBASS	CRP	-0.392466	0.109334
CBASS	CTX-M-15	-0.0800641	1
CBASS	CTX-M-3	-0.0800641	1
CBASS	CcrA	-0.214834	0.563171
CBASS	DHA-1	0.416333	0.349204
CBASS	Ecol_EFTu_PLV	-0.392466	0.109334
CBASS	EreA2	-0.0800641	1
CBASS	IMP-10	-0.0800641	1
CBASS	IMP-27	-0.115163	1
CBASS	KPC-2	-0.115163	1
CBASS	MexE	-0.392466	0.109334
CBASS	MexH	-0.392466	0.109334
CBASS	MexI	-0.392466	0.109334
CBASS	Mrx	-0.0800641	1
CBASS	NDM-1	-0.214834	0.563171
CBASS	OXA-1	-0.0800641	1
CBASS	OXA-10	-0.236833	0.462544
CBASS	OXA-48	-0.0800641	1
CBASS	OXA-9	-0.143542	1
CBASS	PER-1	-0.143542	1
CBASS	QnrB4	-0.0800641	1
CBASS	QnrB76	-0.0800641	1
CBASS	QnrD1	0.0461538	1
CBASS	QnrVC4	-0.0800641	1
CBASS	SAT-2	-0.16879	0.832535
CBASS	SHV-12	-0.143542	1
CBASS	TEM-1	-0.236833	0.462544
CBASS	TEM-105	-0.0800641	1
CBASS	aadA	-0.302614	0.245005
CBASS	aadA2	-0.0270666	1
CBASS	acrB	-0.392466	0.109334
CBASS	acrD	-0.392466	0.109334
CBASS	armA	-0.16879	0.832535
CBASS	arr-2	-0.192308	0.6841
CBASS	catB3	-0.0800641	1
CBASS	catIII	-0.160538	0.689867
CBASS	cmlA1	-0.0800641	1
CBASS	cmlA5	-0.236833	0.462544
CBASS	dfrA1	-0.0581918	1
CBASS	dfrA12	0.0461538	1
CBASS	dfrA14	-0.192308	0.6841
CBASS	dfrA19	-0.143542	1
CBASS	emrB	-0.392466	0.109334
CBASS	floR	0.00716115	1
CBASS	lnuF	0.416333	0.349204
CBASS	macB	-0.392466	0.109334
CBASS	mdtM	-0.392466	0.109334
CBASS	mef(B)	-0.143542	1
CBASS	mphA	-0.0800641	1
CBASS	mphE	-0.0581918	1
CBASS	msrE	-0.0872617	1
CBASS	qacE	-0.143542	1
CBASS	qacEdelta1	-0.22172	0.456964
CBASS	qacL	-0.16879	0.832535
CBASS	rmtC	-0.0800641	1
CBASS	sul1	-0.22172	0.456964
CBASS	sul2	0.0726273	1
CBASS	sul3	-0.143542	1
CBASS	tet(A)	-0.392466	0.109334
CBASS	tet(B)	-0.191679	0.571426
CBASS	tet(D)	-0.0800641	1
CBASS	tetR	-0.224699	0.458836
Cas	AAC(2')-Ia	0.0608719	1
Cas	AAC(3)-IId	0.0479463	1
Cas	AAC(3)-IIg	0.0479463	1
Cas	AAC(3)-IVa	0.0479463	1
Cas	AAC(6')-I33	0.0479463	1
Cas	AAC(6')-IIc	0.0479463	1
Cas	AAC(6')-Iae	0.0479463	1
Cas	AAC(6')-Ib	0.0479463	1
Cas	AAC(6')-Ib-cr4	-0.695222	0.0715551
Cas	AAC(6')-Ib-cr6	0.0479463	1
Cas	AAC(6')-Ib10	0.115163	1
Cas	AAC(6')-Il	0.0689655	1
Cas	ANT(2'')-Ia	0.0689655	1
Cas	ANT(3'')-IIa	0.115163	1
Cas	APH(3'')-Ib	0.10108	1
Cas	APH(3')-Ia	0.10108	1
Cas	APH(3')-VIa	-0.695222	0.0715551
Cas	APH(4)-Ia	0.0479463	1
Cas	APH(6)-Id	0.10108	1
Cas	AcrF	0.172219	0.932574
Cas	CMY-16	0.0479463	1
Cas	CMY-2	0.0479463	1
Cas	CMY-4	0.0689655	1
Cas	CMY-6	0.0479463	1
Cas	CRP	0.172219	0.932574
Cas	CTX-M-15	0.0479463	1
Cas	CTX-M-3	0.0479463	1
Cas	CcrA	0.128654	1
Cas	DHA-1	0.0479463	1
Cas	Ecol_EFTu_PLV	0.172219	0.932574
Cas	EreA2	0.0479463	1
Cas	IMP-10	0.0479463	1
Cas	IMP-27	0.0689655	1
Cas	KPC-2	0.0689655	1
Cas	MexE	0.172219	0.932574
Cas	MexH	0.172219	0.932574
Cas	MexI	0.172219	0.932574
Cas	Mrx	0.0479463	1
Cas	NDM-1	0.128654	1
Cas	OXA-1	0.0479463	1
Cas	OXA-10	0.141827	1
Cas	OXA-48	0.0479463	1
Cas	OXA-9	0.0859602	1
Cas	PER-1	0.0859602	1
Cas	QnrB4	0.0479463	1
Cas	QnrB76	0.0479463	1
Cas	QnrD1	0.115163	1
Cas	QnrVC4	0.0479463	1
Cas	SAT-2	0.10108	1
Cas	SHV-12	0.0859602	1
Cas	TEM-1	0.141827	1
Cas	TEM-105	0.0479463	1
Cas	aadA	0.18122	0.820406
Cas	aadA2	0.141827	1
Cas	acrB	0.172219	0.932574
Cas	acrD	0.172219	0.932574
Cas	armA	-0.290604	0.597767
Cas	arr-2	0.115163	1
Cas	catB3	0.0479463	1
Cas	catIII	0.0429189	1
Cas	cmlA1	0.0479463	1
Cas	cmlA5	0.141827	1
Cas	dfrA1	0.154881	0.978501
Cas	dfrA12	0.115163	1
Cas	dfrA14	0.115163	1
Cas	dfrA19	0.0859602	1
Cas	emrB	0.172219	0.932574
Cas	floR	0.128654	1
Cas	lnuF	0.0479463	1
Cas	macB	0.172219	0.932574
Cas	mdtM	0.172219	0.932574
Cas	mef(B)	0.0859602	1
Cas	mphA	0.0479463	1
Cas	mphE	-0.145201	1
Cas	msrE	-0.12131	1
Cas	qacE	0.0859602	1
Cas	qacEdelta1	-0.025534	1
Cas	qacL	0.10108	1
Cas	rmtC	0.0479463	1
Cas	sul1	-0.025534	1
Cas	sul2	-0.0996711	1
Cas	sul3	0.0859602	1
Cas	tet(A)	0.172219	0.932574
Cas	tet(B)	0.0608719	1
Cas	tet(D)	0.0479463	1
Cas	tetR	0.0796741	1
DS-1	AAC(2')-Ia	0.208704	0.680672
DS-1	AAC(3)-IId	-0.0479463	1
DS-1	AAC(3)-IIg	-0.0479463	1
DS-1	AAC(3)-IVa	0.695222	0.0715551
DS-1	AAC(6')-I33	-0.0479463	1
DS-1	AAC(6')-IIc	-0.0479463	1
DS-1	AAC(6')-Iae	-0.0479463	1
DS-1	AAC(6')-Ib	-0.0479463	1
DS-1	AAC(6')-Ib-cr4	-0.0479463	1
DS-1	AAC(6')-Ib-cr6	-0.0479463	1
DS-1	AAC(6')-Ib10	-0.115163	1
DS-1	AAC(6')-Il	-0.0689655	1
DS-1	ANT(2'')-Ia	-0.0689655	1
DS-1	ANT(3'')-IIa	0.241843	0.724342
DS-1	APH(3'')-Ib	-0.10108	1
DS-1	APH(3')-Ia	0.290604	0.597767
DS-1	APH(3')-VIa	-0.0479463	1
DS-1	APH(4)-Ia	0.695222	0.0715551
DS-1	APH(6)-Id	-0.10108	1
DS-1	AcrF	0.141827	1
DS-1	CMY-16	-0.0479463	1
DS-1	CMY-2	-0.0479463	1
DS-1	CMY-4	-0.0689655	1
DS-1	CMY-6	-0.0479463	1
DS-1	CRP	0.141827	1
DS-1	CTX-M-15	-0.0479463	1
DS-1	CTX-M-3	-0.0479463	1
DS-1	CcrA	-0.128654	1
DS-1	DHA-1	0.695222	0.0715551
DS-1	Ecol_EFTu_PLV	0.141827	1
DS-1	EreA2	-0.0479463	1
DS-1	IMP-10	-0.0479463	1
DS-1	IMP-27	-0.0689655	1
DS-1	KPC-2	-0.0689655	1
DS-1	MexE	0.141827	1
DS-1	MexH	0.141827	1
DS-1	MexI	0.141827	1
DS-1	Mrx	-0.0479463	1
DS-1	NDM-1	-0.128654	1
DS-1	OXA-1	-0.0479463	1
DS-1	OXA-10	-0.141827	1
DS-1	OXA-48	-0.0479463	1
DS-1	OXA-9	-0.0859602	1
DS-1	PER-1	-0.0859602	1
DS-1	QnrB4	-0.0479463	1
DS-1	QnrB76	-0.0479463	1
DS-1	QnrD1	0.241843	0.724342
DS-1	QnrVC4	-0.0479463	1
DS-1	SAT-2	-0.10108	1
DS-1	SHV-12	-0.0859602	1
DS-1	TEM-1	-0.141827	1
DS-1	TEM-105	-0.0479463	1
DS-1	aadA	-0.18122	0.820406
DS-1	aadA2	0.172219	0.932574
DS-1	acrB	0.141827	1
DS-1	acrD	0.141827	1
DS-1	armA	-0.10108	1
DS-1	arr-2	-0.115163	1
DS-1	catB3	-0.0479463	1
DS-1	catIII	0.223178	0.615794
DS-1	cmlA1	-0.0479463	1
DS-1	cmlA5	-0.141827	1
DS-1	dfrA1	0.145201	1
DS-1	dfrA12	0.241843	0.724342
DS-1	dfrA14	-0.115163	1
DS-1	dfrA19	-0.0859602	1
DS-1	emrB	0.141827	1
DS-1	floR	0.203701	0.834507
DS-1	lnuF	0.695222	0.0715551
DS-1	macB	0.141827	1
DS-1	mdtM	0.141827	1
DS-1	mef(B)	-0.0859602	1
DS-1	mphA	-0.0479463	1
DS-1	mphE	0.145201	1
DS-1	msrE	0.12131	1
DS-1	qacE	-0.0859602	1
DS-1	qacEdelta1	0.025534	1
DS-1	qacL	-0.10108	1
DS-1	rmtC	-0.0479463	1
DS-1	sul1	0.025534	1
DS-1	sul2	0.0996711	1
DS-1	sul3	-0.0859602	1
DS-1	tet(A)	0.141827	1
DS-1	tet(B)	0.208704	0.680672
DS-1	tet(D)	-0.0479463	1
DS-1	tetR	0.194759	0.748678
DS-12B	AAC(2')-Ia	0.145095	1
DS-12B	AAC(3)-IId	-0.0333333	1
DS-12B	AAC(3)-IIg	-0.0333333	1
DS-12B	AAC(3)-IVa	-0.0333333	1
DS-12B	AAC(6')-I33	-0.0333333	1
DS-12B	AAC(6')-IIc	-0.0333333	1
DS-12B	AAC(6')-Iae	-0.0333333	1
DS-12B	AAC(6')-Ib	-0.0333333	1
DS-12B	AAC(6')-Ib-cr4	-0.0333333	1
DS-12B	AAC(6')-Ib-cr6	-0.0333333	1
DS-12B	AAC(6')-Ib10	-0.0800641	1
DS-12B	AAC(6')-Il	-0.0479463	1
DS-12B	ANT(2'')-Ia	-0.0479463	1
DS-12B	ANT(3'')-IIa	-0.0800641	1
DS-12B	APH(3'')-Ib	-0.0702728	1
DS-12B	APH(3')-Ia	-0.0702728	1
DS-12B	APH(3')-VIa	-0.0333333	1
DS-12B	APH(4)-Ia	-0.0333333	1
DS-12B	APH(6)-Id	-0.0702728	1
DS-12B	AcrF	0.0986013	1
DS-12B	CMY-16	-0.0333333	1
DS-12B	CMY-2	-0.0333333	1
DS-12B	CMY-4	-0.0479463	1
DS-12B	CMY-6	-0.0333333	1
DS-12B	CRP	0.0986013	1
DS-12B	CTX-M-15	-0.0333333	1
DS-12B	CTX-M-3	-0.0333333	1
DS-12B	CcrA	-0.0894427	1
DS-12B	DHA-1	-0.0333333	1
DS-12B	Ecol_EFTu_PLV	0.0986013	1
DS-12B	EreA2	-0.0333333	1
DS-12B	IMP-10	-0.0333333	1
DS-12B	IMP-27	-0.0479463	1
DS-12B	KPC-2	-0.0479463	1
DS-12B	MexE	0.0986013	1
DS-12B	MexH	0.0986013	1
DS-12B	MexI	0.0986013	1
DS-12B	Mrx	-0.0333333	1
DS-12B	NDM-1	-0.0894427	1
DS-12B	OXA-1	-0.0333333	1
DS-12B	OXA-10	-0.0986013	1
DS-12B	OXA-48	-0.0333333	1
DS-12B	OXA-9	-0.0597614	1
DS-12B	PER-1	-0.0597614	1
DS-12B	QnrB4	-0.0333333	1
DS-12B	QnrB76	-0.0333333	1
DS-12B	QnrD1	-0.0800641	1
DS-12B	QnrVC4	-0.0333333	1
DS-12B	SAT-2	-0.0702728	1
DS-12B	SHV-12	-0.0597614	1
DS-12B	TEM-1	-0.0986013	1
DS-12B	TEM-105	-0.0333333	1
DS-12B	aadA	-0.125988	1
DS-12B	aadA2	-0.0986013	1
DS-12B	acrB	0.0986013	1
DS-12B	acrD	0.0986013	1
DS-12B	armA	-0.0702728	1
DS-12B	arr-2	-0.0800641	1
DS-12B	catB3	-0.0333333	1
DS-12B	catIII	0.155158	1
DS-12B	cmlA1	-0.0333333	1
DS-12B	cmlA5	-0.0986013	1
DS-12B	dfrA1	-0.107676	1
DS-12B	dfrA12	-0.0800641	1
DS-12B	dfrA14	-0.0800641	1
DS-12B	dfrA19	-0.0597614	1
DS-12B	emrB	0.0986013	1
DS-12B	floR	-0.0894427	1
DS-12B	lnuF	-0.0333333	1
DS-12B	macB	0.0986013	1
DS-12B	mdtM	0.0986013	1
DS-12B	mef(B)	-0.0597614	1
DS-12B	mphA	-0.0333333	1
DS-12B	mphE	-0.107676	1
DS-12B	msrE	-0.116775	1
DS-12B	qacE	-0.0597614	1
DS-12B	qacEdelta1	-0.165683	1
DS-12B	qacL	-0.0702728	1
DS-12B	rmtC	-0.0333333	1
DS-12B	sul1	-0.165683	1
DS-12B	sul2	-0.125988	1
DS-12B	sul3	-0.0597614	1
DS-12B	tet(A)	0.0986013	1
DS-12B	tet(B)	0.145095	1
DS-12B	tet(D)	-0.0333333	1
DS-12B	tetR	0.135401	1
DS-31	AAC(2')-Ia	-0.330447	0.275984
DS-31	AAC(3)-IId	-0.0479463	1
DS-31	AAC(3)-IIg	-0.0479463	1
DS-31	AAC(3)-IVa	-0.0479463	1
DS-31	AAC(6')-I33	-0.0479463	1
DS-31	AAC(6')-IIc	-0.0479463	1
DS-31	AAC(6')-Iae	-0.0479463	1
DS-31	AAC(6')-Ib	-0.0479463	1
DS-31	AAC(6')-Ib-cr4	0.695222	0.0715551
DS-31	AAC(6')-Ib-cr6	-0.0479463	1
DS-31	AAC(6')-Ib10	-0.115163	1
DS-31	AAC(6')-Il	-0.0689655	1
DS-31	ANT(2'')-Ia	-0.0689655	1
DS-31	ANT(3'')-IIa	-0.115163	1
DS-31	APH(3'')-Ib	-0.10108	1
DS-31	APH(3')-Ia	-0.10108	1
DS-31	APH(3')-VIa	0.695222	0.0715551
DS-31	APH(4)-Ia	-0.0479463	1
DS-31	APH(6)-Id	-0.10108	1
DS-31	AcrF	-0.172219	0.932574
DS-31	CMY-16	-0.0479463	1
DS-31	CMY-2	-0.0479463	1
DS-31	CMY-4	-0.0689655	1
DS-31	CMY-6	-0.0479463	1
DS-31	CRP	-0.172219	0.932574
DS-31	CTX-M-15	-0.0479463	1
DS-31	CTX-M-3	-0.0479463	1
DS-31	CcrA	-0.128654	1
DS-31	DHA-1	-0.0479463	1
DS-31	Ecol_EFTu_PLV	-0.172219	0.932574
DS-31	EreA2	-0.0479463	1
DS-31	IMP-10	-0.0479463	1
DS-31	IMP-27	-0.0689655	1
DS-31	KPC-2	-0.0689655	1
DS-31	MexE	-0.172219	0.932574
DS-31	MexH	-0.172219	0.932574
DS-31	MexI	-0.172219	0.932574
DS-31	Mrx	-0.0479463	1
DS-31	NDM-1	-0.128654	1
DS-31	OXA-1	-0.0479463	1
DS-31	OXA-10	-0.141827	1
DS-31	OXA-48	-0.0479463	1
DS-31	OXA-9	-0.0859602	1
DS-31	PER-1	-0.0859602	1
DS-31	QnrB4	-0.0479463	1
DS-31	QnrB76	-0.0479463	1
DS-31	QnrD1	-0.115163	1
DS-31	QnrVC4	-0.0479463	1
DS-31	SAT-2	-0.10108	1
DS-31	SHV-12	-0.0859602	1
DS-31	TEM-1	-0.141827	1
DS-31	TEM-105	-0.0479463	1
DS-31	aadA	0.0996711	1
DS-31	aadA2	0.172219	0.932574
DS-31	acrB	-0.172219	0.932574
DS-31	acrD	-0.172219	0.932574
DS-31	armA	0.290604	0.597767
DS-31	arr-2	-0.115163	1
DS-31	catB3	-0.0479463	1
DS-31	catIII	-0.309016	0.327212
DS-31	cmlA1	0.695222	0.0715551
DS-31	cmlA5	-0.141827	1
DS-31	dfrA1	-0.154881	0.978501
DS-31	dfrA12	-0.115163	1
DS-31	dfrA14	-0.115163	1
DS-31	dfrA19	-0.0859602	1
DS-31	emrB	-0.172219	0.932574
DS-31	floR	-0.128654	1
DS-31	lnuF	-0.0479463	1
DS-31	macB	-0.172219	0.932574
DS-31	mdtM	-0.172219	0.932574
DS-31	mef(B)	0.358168	0.448575
DS-31	mphA	-0.0479463	1
DS-31	mphE	0.145201	1
DS-31	msrE	0.12131	1
DS-31	qacE	-0.0859602	1
DS-31	qacEdelta1	0.025534	1
DS-31	qacL	0.290604	0.597767
DS-31	rmtC	-0.0479463	1
DS-31	sul1	0.025534	1
DS-31	sul2	-0.18122	0.820406
DS-31	sul3	0.358168	0.448575
DS-31	tet(A)	-0.172219	0.932574
DS-31	tet(B)	-0.330447	0.275984
DS-31	tet(D)	0.695222	0.0715551
DS-31	tetR	-0.354107	0.227203
DS-6	AAC(2')-Ia	-0.229734	0.813724
DS-6	AAC(3)-IId	-0.0333333	1
DS-6	AAC(3)-IIg	-0.0333333	1
DS-6	AAC(3)-IVa	-0.0333333	1
DS-6	AAC(6')-I33	-0.0333333	1
DS-6	AAC(6')-IIc	-0.0333333	1
DS-6	AAC(6')-Iae	-0.0333333	1
DS-6	AAC(6')-Ib	-0.0333333	1
DS-6	AAC(6')-Ib-cr4	-0.0333333	1
DS-6	AAC(6')-Ib-cr6	-0.0333333	1
DS-6	AAC(6')-Ib10	-0.0800641	1
DS-6	AAC(6')-Il	-0.0479463	1
DS-6	ANT(2'')-Ia	-0.0479463	1
DS-6	ANT(3'')-IIa	-0.0800641	1
DS-6	APH(3'')-Ib	-0.0702728	1
DS-6	APH(3')-Ia	-0.0702728	1
DS-6	APH(3')-VIa	-0.0333333	1
DS-6	APH(4)-Ia	-0.0333333	1
DS-6	APH(6)-Id	-0.0702728	1
DS-6	AcrF	-0.338062	0.505009
DS-6	CMY-16	-0.0333333	1
DS-6	CMY-2	-0.0333333	1
DS-6	CMY-4	-0.0479463	1
DS-6	CMY-6	-0.0333333	1
DS-6	CRP	-0.338062	0.505009
DS-6	CTX-M-15	-0.0333333	1
DS-6	CTX-M-3	-0.0333333	1
DS-6	CcrA	-0.0894427	1
DS-6	DHA-1	-0.0333333	1
DS-6	Ecol_EFTu_PLV	-0.338062	0.505009
DS-6	EreA2	-0.0333333	1
DS-6	IMP-10	-0.0333333	1
DS-6	IMP-27	-0.0479463	1
DS-6	KPC-2	-0.0479463	1
DS-6	MexE	-0.338062	0.505009
DS-6	MexH	-0.338062	0.505009
DS-6	MexI	-0.338062	0.505009
DS-6	Mrx	-0.0333333	1
DS-6	NDM-1	-0.0894427	1
DS-6	OXA-1	-0.0333333	1
DS-6	OXA-10	-0.0986013	1
DS-6	OXA-48	-0.0333333	1
DS-6	OXA-9	-0.0597614	1
DS-6	PER-1	-0.0597614	1
DS-6	QnrB4	-0.0333333	1
DS-6	QnrB76	-0.0333333	1
DS-6	QnrD1	-0.0800641	1
DS-6	QnrVC4	-0.0333333	1
DS-6	SAT-2	-0.0702728	1
DS-6	SHV-12	-0.0597614	1
DS-6	TEM-1	-0.0986013	1
DS-6	TEM-105	-0.0333333	1
DS-6	aadA	-0.125988	1
DS-6	aadA2	-0.0986013	1
DS-6	acrB	-0.338062	0.505009
DS-6	acrD	-0.338062	0.505009
DS-6	armA	-0.0702728	1
DS-6	arr-2	-0.0800641	1
DS-6	catB3	-0.0333333	1
DS-6	catIII	-0.214834	0.868053
DS-6	cmlA1	-0.0333333	1
DS-6	cmlA5	-0.0986013	1
DS-6	dfrA1	-0.107676	1
DS-6	dfrA12	-0.0800641	1
DS-6	dfrA14	-0.0800641	1
DS-6	dfrA19	-0.0597614	1
DS-6	emrB	-0.338062	0.505009
DS-6	floR	-0.0894427	1
DS-6	lnuF	-0.0333333	1
DS-6	macB	-0.338062	0.505009
DS-6	mdtM	-0.338062	0.505009
DS-6	mef(B)	-0.0597614	1
DS-6	mphA	-0.0333333	1
DS-6	mphE	-0.107676	1
DS-6	msrE	-0.116775	1
DS-6	qacE	-0.0597614	1
DS-6	qacEdelta1	-0.165683	1
DS-6	qacL	-0.0702728	1
DS-6	rmtC	-0.0333333	1
DS-6	sul1	-0.165683	1
DS-6	sul2	-0.125988	1
DS-6	sul3	-0.0597614	1
DS-6	tet(A)	-0.338062	0.505009
DS-6	tet(B)	-0.229734	0.813724
DS-6	tet(D)	-0.0333333	1
DS-6	tetR	-0.246183	0.757774
DarTG	AAC(2')-Ia	-0.371741	0.116765
DarTG	AAC(3)-IId	-0.0800641	1
DarTG	AAC(3)-IIg	-0.0800641	1
DarTG	AAC(3)-IVa	-0.0800641	1
DarTG	AAC(6')-I33	-0.0800641	1
DarTG	AAC(6')-IIc	-0.0800641	1
DarTG	AAC(6')-Iae	-0.0800641	1
DarTG	AAC(6')-Ib	-0.0800641	1
DarTG	AAC(6')-Ib-cr4	-0.0800641	1
DarTG	AAC(6')-Ib-cr6	-0.0800641	1
DarTG	AAC(6')-Ib10	0.523077	0.024543
DarTG	AAC(6')-Il	-0.115163	1
DarTG	ANT(2'')-Ia	-0.115163	1
DarTG	ANT(3'')-IIa	0.0461538	1
DarTG	APH(3'')-Ib	-0.16879	0.832535
DarTG	APH(3')-Ia	0.0928344	1
DarTG	APH(3')-VIa	-0.0800641	1
DarTG	APH(4)-Ia	-0.0800641	1
DarTG	APH(6)-Id	-0.16879	0.832535
DarTG	AcrF	0.236833	0.462544
DarTG	CMY-16	-0.0800641	1
DarTG	CMY-2	-0.0800641	1
DarTG	CMY-4	-0.115163	1
DarTG	CMY-6	-0.0800641	1
DarTG	CRP	0.236833	0.462544
DarTG	CTX-M-15	-0.0800641	1
DarTG	CTX-M-3	-0.0800641	1
DarTG	CcrA	0.673148	0.00174854
DarTG	DHA-1	-0.0800641	1
DarTG	Ecol_EFTu_PLV	0.236833	0.462544
DarTG	EreA2	-0.0800641	1
DarTG	IMP-10	-0.0800641	1
DarTG	IMP-27	-0.115163	1
DarTG	KPC-2	-0.115163	1
DarTG	MexE	0.236833	0.462544
DarTG	MexH	0.236833	0.462544
DarTG	MexI	0.236833	0.462544
DarTG	Mrx	-0.0800641	1
DarTG	NDM-1	0.673148	0.00174854
DarTG	OXA-1	-0.0800641	1
DarTG	OXA-10	0.602232	0.00562078
DarTG	OXA-48	-0.0800641	1
DarTG	OXA-9	0.74642	0.000868333
DarTG	PER-1	0.74642	0.000868333
DarTG	QnrB4	-0.0800641	1
DarTG	QnrB76	-0.0800641	1
DarTG	QnrD1	0.761538	0.000348601
DarTG	QnrVC4	-0.0800641	1
DarTG	SAT-2	-0.16879	0.832535
DarTG	SHV-12	0.74642	0.000868333
DarTG	TEM-1	0.392466	0.109334
DarTG	TEM-105	-0.0800641	1
DarTG	aadA	0.260248	0.35409
DarTG	aadA2	-0.0270666	1
DarTG	acrB	0.236833	0.462544
DarTG	acrD	0.236833	0.462544
DarTG	armA	-0.16879	0.832535
DarTG	arr-2	0.761538	0.000348601
DarTG	catB3	-0.0800641	1
DarTG	catIII	-0.338277	0.164941
DarTG	cmlA1	-0.0800641	1
DarTG	cmlA5	0.602232	0.00562078
DarTG	dfrA1	-0.0581918	1
DarTG	dfrA12	0.0461538	1
DarTG	dfrA14	0.523077	0.024543
DarTG	dfrA19	0.74642	0.000868333
DarTG	emrB	0.236833	0.462544
DarTG	floR	-0.214834	0.563171
DarTG	lnuF	-0.0800641	1
DarTG	macB	0.236833	0.462544
DarTG	mdtM	0.236833	0.462544
DarTG	mef(B)	-0.143542	1
DarTG	mphA	-0.0800641	1
DarTG	mphE	0.543124	0.0136636
DarTG	msrE	0.492405	0.0275462
DarTG	qacE	0.74642	0.000868333
DarTG	qacEdelta1	0.306997	0.222974
DarTG	qacL	-0.16879	0.832535
DarTG	rmtC	-0.0800641	1
DarTG	sul1	0.306997	0.222974
DarTG	sul2	-0.302614	0.245005
DarTG	sul3	-0.143542	1
DarTG	tet(A)	0.236833	0.462544
DarTG	tet(B)	-0.371741	0.116765
DarTG	tet(D)	-0.0800641	1
DarTG	tetR	-0.224699	0.458836
Dnd	AAC(2')-Ia	0.145095	1
Dnd	AAC(3)-IId	-0.0333333	1
Dnd	AAC(3)-IIg	-0.0333333	1
Dnd	AAC(3)-IVa	-0.0333333	1
Dnd	AAC(6')-I33	-0.0333333	1
Dnd	AAC(6')-IIc	-0.0333333	1
Dnd	AAC(6')-Iae	-0.0333333	1
Dnd	AAC(6')-Ib	-0.0333333	1
Dnd	AAC(6')-Ib-cr4	-0.0333333	1
Dnd	AAC(6')-Ib-cr6	-0.0333333	1
Dnd	AAC(6')-Ib10	-0.0800641	1
Dnd	AAC(6')-Il	-0.0479463	1
Dnd	ANT(2'')-Ia	0.695222	0.0715551
Dnd	ANT(3'')-IIa	-0.0800641	1
Dnd	APH(3'')-Ib	-0.0702728	1
Dnd	APH(3')-Ia	-0.0702728	1
Dnd	APH(3')-VIa	-0.0333333	1
Dnd	APH(4)-Ia	-0.0333333	1
Dnd	APH(6)-Id	-0.0702728	1
Dnd	AcrF	0.0986013	1
Dnd	CMY-16	-0.0333333	1
Dnd	CMY-2	-0.0333333	1
Dnd	CMY-4	-0.0479463	1
Dnd	CMY-6	-0.0333333	1
Dnd	CRP	0.0986013	1
Dnd	CTX-M-15	-0.0333333	1
Dnd	CTX-M-3	-0.0333333	1
Dnd	CcrA	-0.0894427	1
Dnd	DHA-1	-0.0333333	1
Dnd	Ecol_EFTu_PLV	0.0986013	1
Dnd	EreA2	-0.0333333	1
Dnd	IMP-10	-0.0333333	1
Dnd	IMP-27	-0.0479463	1
Dnd	KPC-2	0.695222	0.0715551
Dnd	MexE	0.0986013	1
Dnd	MexH	0.0986013	1
Dnd	MexI	0.0986013	1
Dnd	Mrx	-0.0333333	1
Dnd	NDM-1	-0.0894427	1
Dnd	OXA-1	-0.0333333	1
Dnd	OXA-10	-0.0986013	1
Dnd	OXA-48	-0.0333333	1
Dnd	OXA-9	-0.0597614	1
Dnd	PER-1	-0.0597614	1
Dnd	QnrB4	-0.0333333	1
Dnd	QnrB76	-0.0333333	1
Dnd	QnrD1	-0.0800641	1
Dnd	QnrVC4	-0.0333333	1
Dnd	SAT-2	0.474342	0.26064
Dnd	SHV-12	-0.0597614	1
Dnd	TEM-1	-0.0986013	1
Dnd	TEM-105	1	0.00712198
Dnd	aadA	0.264575	0.699638
Dnd	aadA2	0.338062	0.505009
Dnd	acrB	0.0986013	1
Dnd	acrD	0.0986013	1
Dnd	armA	-0.0702728	1
Dnd	arr-2	-0.0800641	1
Dnd	catB3	-0.0333333	1
Dnd	catIII	-0.214834	0.868053
Dnd	cmlA1	-0.0333333	1
Dnd	cmlA5	-0.0986013	1
Dnd	dfrA1	0.30957	0.574084
Dnd	dfrA12	-0.0800641	1
Dnd	dfrA14	-0.0800641	1
Dnd	dfrA19	-0.0597614	1
Dnd	emrB	0.0986013	1
Dnd	floR	-0.0894427	1
Dnd	lnuF	-0.0333333	1
Dnd	macB	0.0986013	1
Dnd	mdtM	0.0986013	1
Dnd	mef(B)	-0.0597614	1
Dnd	mphA	-0.0333333	1
Dnd	mphE	-0.107676	1
Dnd	msrE	-0.116775	1
Dnd	qacE	-0.0597614	1
Dnd	qacEdelta1	0.201187	0.921267
Dnd	qacL	-0.0702728	1
Dnd	rmtC	-0.0333333	1
Dnd	sul1	0.201187	0.921267
Dnd	sul2	-0.125988	1
Dnd	sul3	-0.0597614	1
Dnd	tet(A)	0.0986013	1
Dnd	tet(B)	0.145095	1
Dnd	tet(D)	-0.0333333	1
Dnd	tetR	0.135401	1
GAPS2	AAC(2')-Ia	0.229734	0.813724
GAPS2	AAC(3)-IId	0.0333333	1
GAPS2	AAC(3)-IIg	0.0333333	1
GAPS2	AAC(3)-IVa	0.0333333	1
GAPS2	AAC(6')-I33	0.0333333	1
GAPS2	AAC(6')-IIc	0.0333333	1
GAPS2	AAC(6')-Iae	0.0333333	1
GAPS2	AAC(6')-Ib	0.0333333	1
GAPS2	AAC(6')-Ib-cr4	-1	0.00712198
GAPS2	AAC(6')-Ib-cr6	0.0333333	1
GAPS2	AAC(6')-Ib10	0.0800641	1
GAPS2	AAC(6')-Il	0.0479463	1
GAPS2	ANT(2'')-Ia	0.0479463	1
GAPS2	ANT(3'')-IIa	0.0800641	1
GAPS2	APH(3'')-Ib	0.0702728	1
GAPS2	APH(3')-Ia	0.0702728	1
GAPS2	APH(3')-VIa	-1	0.00712198
GAPS2	APH(4)-Ia	0.0333333	1
GAPS2	APH(6)-Id	0.0702728	1
GAPS2	AcrF	0.338062	0.505009
GAPS2	CMY-16	0.0333333	1
GAPS2	CMY-2	0.0333333	1
GAPS2	CMY-4	0.0479463	1
GAPS2	CMY-6	0.0333333	1
GAPS2	CRP	0.338062	0.505009
GAPS2	CTX-M-15	0.0333333	1
GAPS2	CTX-M-3	0.0333333	1
GAPS2	CcrA	0.0894427	1
GAPS2	DHA-1	0.0333333	1
GAPS2	Ecol_EFTu_PLV	0.338062	0.505009
GAPS2	EreA2	0.0333333	1
GAPS2	IMP-10	0.0333333	1
GAPS2	IMP-27	0.0479463	1
GAPS2	KPC-2	0.0479463	1
GAPS2	MexE	0.338062	0.505009
GAPS2	MexH	0.338062	0.505009
GAPS2	MexI	0.338062	0.505009
GAPS2	Mrx	0.0333333	1
GAPS2	NDM-1	0.0894427	1
GAPS2	OXA-1	0.0333333	1
GAPS2	OXA-10	0.0986013	1
GAPS2	OXA-48	0.0333333	1
GAPS2	OXA-9	0.0597614	1
GAPS2	PER-1	0.0597614	1
GAPS2	QnrB4	0.0333333	1
GAPS2	QnrB76	0.0333333	1
GAPS2	QnrD1	0.0800641	1
GAPS2	QnrVC4	0.0333333	1
GAPS2	SAT-2	0.0702728	1
GAPS2	SHV-12	0.0597614	1
GAPS2	TEM-1	0.0986013	1
GAPS2	TEM-105	0.0333333	1
GAPS2	aadA	0.125988	1
GAPS2	aadA2	0.0986013	1
GAPS2	acrB	0.338062	0.505009
GAPS2	acrD	0.338062	0.505009
GAPS2	armA	-0.474342	0.26064
GAPS2	arr-2	0.0800641	1
GAPS2	catB3	0.0333333	1
GAPS2	catIII	0.214834	0.868053
GAPS2	cmlA1	0.0333333	1
GAPS2	cmlA5	0.0986013	1
GAPS2	dfrA1	0.107676	1
GAPS2	dfrA12	0.0800641	1
GAPS2	dfrA14	0.0800641	1
GAPS2	dfrA19	0.0597614	1
GAPS2	emrB	0.338062	0.505009
GAPS2	floR	0.0894427	1
GAPS2	lnuF	0.0333333	1
GAPS2	macB	0.338062	0.505009
GAPS2	mdtM	0.338062	0.505009
GAPS2	mef(B)	0.0597614	1
GAPS2	mphA	0.0333333	1
GAPS2	mphE	-0.30957	0.574084
GAPS2	msrE	-0.28545	0.638662
GAPS2	qacE	0.0597614	1
GAPS2	qacEdelta1	-0.201187	0.921267
GAPS2	qacL	0.0702728	1
GAPS2	rmtC	0.0333333	1
GAPS2	sul1	-0.201187	0.921267
GAPS2	sul2	0.125988	1
GAPS2	sul3	0.0597614	1
GAPS2	tet(A)	0.338062	0.505009
GAPS2	tet(B)	0.229734	0.813724
GAPS2	tet(D)	0.0333333	1
GAPS2	tetR	0.246183	0.757774
Gabija	AAC(2')-Ia	-0.0753043	0.989546
Gabija	AAC(3)-IId	-0.116775	1
Gabija	AAC(3)-IIg	-0.116775	1
Gabija	AAC(3)-IVa	0.28545	0.638662
Gabija	AAC(6')-I33	0.28545	0.638662
Gabija	AAC(6')-IIc	-0.116775	1
Gabija	AAC(6')-Iae	0.28545	0.638662
Gabija	AAC(6')-Ib	-0.116775	1
Gabija	AAC(6')-Ib-cr4	-0.116775	1
Gabija	AAC(6')-Ib-cr6	-0.116775	1
Gabija	AAC(6')-Ib10	-0.280484	0.305948
Gabija	AAC(6')-Il	-0.167968	0.896654
Gabija	ANT(2'')-Ia	0.12131	1
Gabija	ANT(3'')-IIa	-0.0872617	1
Gabija	APH(3'')-Ib	-0.246183	0.435078
Gabija	APH(3')-Ia	-0.0341921	1
Gabija	APH(3')-VIa	-0.116775	1
Gabija	APH(4)-Ia	0.28545	0.638662
Gabija	APH(6)-Id	-0.246183	0.435078
Gabija	AcrF	-0.334459	0.16483
Gabija	CMY-16	-0.116775	1
Gabija	CMY-2	-0.116775	1
Gabija	CMY-4	-0.167968	0.896654
Gabija	CMY-6	-0.116775	1
Gabija	CRP	-0.334459	0.16483
Gabija	CTX-M-15	-0.116775	1
Gabija	CTX-M-3	-0.116775	1
Gabija	CcrA	-0.31334	0.21356
Gabija	DHA-1	0.28545	0.638662
Gabija	Ecol_EFTu_PLV	-0.334459	0.16483
Gabija	EreA2	-0.116775	1
Gabija	IMP-10	0.28545	0.638662
Gabija	IMP-27	0.410588	0.138676
Gabija	KPC-2	0.12131	1
Gabija	MexE	-0.334459	0.16483
Gabija	MexH	-0.334459	0.16483
Gabija	MexI	-0.334459	0.16483
Gabija	Mrx	-0.116775	1
Gabija	NDM-1	-0.31334	0.21356
Gabija	OXA-1	-0.116775	1
Gabija	OXA-10	-0.345425	0.147041
Gabija	OXA-48	-0.116775	1
Gabija	OXA-9	-0.209359	0.619552
Gabija	PER-1	-0.209359	0.619552
Gabija	QnrB4	-0.116775	1
Gabija	QnrB76	-0.116775	1
Gabija	QnrD1	-0.0872617	1
Gabija	QnrVC4	-0.116775	1
Gabija	SAT-2	0.177799	0.689315
Gabija	SHV-12	-0.209359	0.619552
Gabija	TEM-1	-0.00548293	1
Gabija	TEM-105	-0.116775	1
Gabija	aadA	-0.137314	0.73287
Gabija	aadA2	-0.175454	0.614468
Gabija	acrB	-0.334459	0.16483
Gabija	acrD	-0.334459	0.16483
Gabija	armA	-0.246183	0.435078
Gabija	arr-2	-0.280484	0.305948
Gabija	catB3	-0.116775	1
Gabija	catIII	-0.0325205	1
Gabija	cmlA1	-0.116775	1
Gabija	cmlA5	-0.345425	0.147041
Gabija	dfrA1	0.110022	0.872538
Gabija	dfrA12	-0.0872617	1
Gabija	dfrA14	-0.280484	0.305948
Gabija	dfrA19	-0.209359	0.619552
Gabija	emrB	-0.334459	0.16483
Gabija	floR	-0.13346	0.808543
Gabija	lnuF	0.28545	0.638662
Gabija	macB	-0.334459	0.16483
Gabija	mdtM	-0.334459	0.16483
Gabija	mef(B)	0.271391	0.399863
Gabija	mphA	-0.116775	1
Gabija	mphE	-0.214804	0.456973
Gabija	msrE	-0.252525	0.331976
Gabija	qacE	-0.209359	0.619552
Gabija	qacEdelta1	-0.152017	0.653542
Gabija	qacL	0.177799	0.689315
Gabija	rmtC	-0.116775	1
Gabija	sul1	-0.152017	0.653542
Gabija	sul2	-0.137314	0.73287
Gabija	sul3	0.271391	0.399863
Gabija	tet(A)	-0.334459	0.16483
Gabija	tet(B)	-0.0753043	0.989546
Gabija	tet(D)	-0.116775	1
Gabija	tetR	-0.119783	0.799935
Gao_RL	AAC(2')-Ia	0.145095	1
Gao_RL	AAC(3)-IId	-0.0333333	1
Gao_RL	AAC(3)-IIg	-0.0333333	1
Gao_RL	AAC(3)-IVa	-0.0333333	1
Gao_RL	AAC(6')-I33	-0.0333333	1
Gao_RL	AAC(6')-IIc	-0.0333333	1
Gao_RL	AAC(6')-Iae	-0.0333333	1
Gao_RL	AAC(6')-Ib	-0.0333333	1
Gao_RL	AAC(6')-Ib-cr4	-0.0333333	1
Gao_RL	AAC(6')-Ib-cr6	-0.0333333	1
Gao_RL	AAC(6')-Ib10	-0.0800641	1
Gao_RL	AAC(6')-Il	-0.0479463	1
Gao_RL	ANT(2'')-Ia	-0.0479463	1
Gao_RL	ANT(3'')-IIa	-0.0800641	1
Gao_RL	APH(3'')-Ib	-0.0702728	1
Gao_RL	APH(3')-Ia	-0.0702728	1
Gao_RL	APH(3')-VIa	-0.0333333	1
Gao_RL	APH(4)-Ia	-0.0333333	1
Gao_RL	APH(6)-Id	-0.0702728	1
Gao_RL	AcrF	0.0986013	1
Gao_RL	CMY-16	-0.0333333	1
Gao_RL	CMY-2	-0.0333333	1
Gao_RL	CMY-4	-0.0479463	1
Gao_RL	CMY-6	-0.0333333	1
Gao_RL	CRP	0.0986013	1
Gao_RL	CTX-M-15	-0.0333333	1
Gao_RL	CTX-M-3	-0.0333333	1
Gao_RL	CcrA	-0.0894427	1
Gao_RL	DHA-1	-0.0333333	1
Gao_RL	Ecol_EFTu_PLV	0.0986013	1
Gao_RL	EreA2	-0.0333333	1
Gao_RL	IMP-10	-0.0333333	1
Gao_RL	IMP-27	-0.0479463	1
Gao_RL	KPC-2	-0.0479463	1
Gao_RL	MexE	0.0986013	1
Gao_RL	MexH	0.0986013	1
Gao_RL	MexI	0.0986013	1
Gao_RL	Mrx	-0.0333333	1
Gao_RL	NDM-1	-0.0894427	1
Gao_RL	OXA-1	-0.0333333	1
Gao_RL	OXA-10	-0.0986013	1
Gao_RL	OXA-48	-0.0333333	1
Gao_RL	OXA-9	-0.0597614	1
Gao_RL	PER-1	-0.0597614	1
Gao_RL	QnrB4	-0.0333333	1
Gao_RL	QnrB76	-0.0333333	1
Gao_RL	QnrD1	-0.0800641	1
Gao_RL	QnrVC4	-0.0333333	1
Gao_RL	SAT-2	-0.0702728	1
Gao_RL	SHV-12	-0.0597614	1
Gao_RL	TEM-1	-0.0986013	1
Gao_RL	TEM-105	-0.0333333	1
Gao_RL	aadA	-0.125988	1
Gao_RL	aadA2	-0.0986013	1
Gao_RL	acrB	0.0986013	1
Gao_RL	acrD	0.0986013	1
Gao_RL	armA	-0.0702728	1
Gao_RL	arr-2	-0.0800641	1
Gao_RL	catB3	-0.0333333	1
Gao_RL	catIII	0.155158	1
Gao_RL	cmlA1	-0.0333333	1
Gao_RL	cmlA5	-0.0986013	1
Gao_RL	dfrA1	-0.107676	1
Gao_RL	dfrA12	-0.0800641	1
Gao_RL	dfrA14	-0.0800641	1
Gao_RL	dfrA19	-0.0597614	1
Gao_RL	emrB	0.0986013	1
Gao_RL	floR	-0.0894427	1
Gao_RL	lnuF	-0.0333333	1
Gao_RL	macB	0.0986013	1
Gao_RL	mdtM	0.0986013	1
Gao_RL	mef(B)	-0.0597614	1
Gao_RL	mphA	-0.0333333	1
Gao_RL	mphE	-0.107676	1
Gao_RL	msrE	-0.116775	1
Gao_RL	qacE	-0.0597614	1
Gao_RL	qacEdelta1	-0.165683	1
Gao_RL	qacL	-0.0702728	1
Gao_RL	rmtC	-0.0333333	1
Gao_RL	sul1	-0.165683	1
Gao_RL	sul2	-0.125988	1
Gao_RL	sul3	-0.0597614	1
Gao_RL	tet(A)	0.0986013	1
Gao_RL	tet(B)	0.145095	1
Gao_RL	tet(D)	-0.0333333	1
Gao_RL	tetR	0.135401	1
HEC-05	AAC(2')-Ia	-0.330447	0.275984
HEC-05	AAC(3)-IId	-0.0479463	1
HEC-05	AAC(3)-IIg	-0.0479463	1
HEC-05	AAC(3)-IVa	-0.0479463	1
HEC-05	AAC(6')-I33	-0.0479463	1
HEC-05	AAC(6')-IIc	-0.0479463	1
HEC-05	AAC(6')-Iae	-0.0479463	1
HEC-05	AAC(6')-Ib	-0.0479463	1
HEC-05	AAC(6')-Ib-cr4	-0.0479463	1
HEC-05	AAC(6')-Ib-cr6	-0.0479463	1
HEC-05	AAC(6')-Ib10	-0.115163	1
HEC-05	AAC(6')-Il	-0.0689655	1
HEC-05	ANT(2'')-Ia	-0.0689655	1
HEC-05	ANT(3'')-IIa	-0.115163	1
HEC-05	APH(3'')-Ib	-0.10108	1
HEC-05	APH(3')-Ia	-0.10108	1
HEC-05	APH(3')-VIa	-0.0479463	1
HEC-05	APH(4)-Ia	-0.0479463	1
HEC-05	APH(6)-Id	-0.10108	1
HEC-05	AcrF	-0.172219	0.932574
HEC-05	CMY-16	-0.0479463	1
HEC-05	CMY-2	-0.0479463	1
HEC-05	CMY-4	-0.0689655	1
HEC-05	CMY-6	-0.0479463	1
HEC-05	CRP	-0.172219	0.932574
HEC-05	CTX-M-15	-0.0479463	1
HEC-05	CTX-M-3	-0.0479463	1
HEC-05	CcrA	-0.128654	1
HEC-05	DHA-1	-0.0479463	1
HEC-05	Ecol_EFTu_PLV	-0.172219	0.932574
HEC-05	EreA2	-0.0479463	1
HEC-05	IMP-10	-0.0479463	1
HEC-05	IMP-27	-0.0689655	1
HEC-05	KPC-2	-0.0689655	1
HEC-05	MexE	-0.172219	0.932574
HEC-05	MexH	-0.172219	0.932574
HEC-05	MexI	-0.172219	0.932574
HEC-05	Mrx	-0.0479463	1
HEC-05	NDM-1	-0.128654	1
HEC-05	OXA-1	-0.0479463	1
HEC-05	OXA-10	-0.141827	1
HEC-05	OXA-48	-0.0479463	1
HEC-05	OXA-9	-0.0859602	1
HEC-05	PER-1	-0.0859602	1
HEC-05	QnrB4	-0.0479463	1
HEC-05	QnrB76	-0.0479463	1
HEC-05	QnrD1	-0.115163	1
HEC-05	QnrVC4	-0.0479463	1
HEC-05	SAT-2	-0.10108	1
HEC-05	SHV-12	-0.0859602	1
HEC-05	TEM-1	-0.141827	1
HEC-05	TEM-105	-0.0479463	1
HEC-05	aadA	0.0996711	1
HEC-05	aadA2	0.172219	0.932574
HEC-05	acrB	-0.172219	0.932574
HEC-05	acrD	-0.172219	0.932574
HEC-05	armA	-0.10108	1
HEC-05	arr-2	-0.115163	1
HEC-05	catB3	-0.0479463	1
HEC-05	catIII	-0.309016	0.327212
HEC-05	cmlA1	0.695222	0.0715551
HEC-05	cmlA5	-0.141827	1
HEC-05	dfrA1	-0.154881	0.978501
HEC-05	dfrA12	-0.115163	1
HEC-05	dfrA14	-0.115163	1
HEC-05	dfrA19	-0.0859602	1
HEC-05	emrB	-0.172219	0.932574
HEC-05	floR	-0.128654	1
HEC-05	lnuF	-0.0479463	1
HEC-05	macB	-0.172219	0.932574
HEC-05	mdtM	-0.172219	0.932574
HEC-05	mef(B)	0.358168	0.448575
HEC-05	mphA	-0.0479463	1
HEC-05	mphE	-0.154881	0.978501
HEC-05	msrE	-0.167968	0.896654
HEC-05	qacE	-0.0859602	1
HEC-05	qacEdelta1	-0.238317	0.553607
HEC-05	qacL	0.290604	0.597767
HEC-05	rmtC	-0.0479463	1
HEC-05	sul1	-0.238317	0.553607
HEC-05	sul2	-0.18122	0.820406
HEC-05	sul3	0.358168	0.448575
HEC-05	tet(A)	-0.172219	0.932574
HEC-05	tet(B)	-0.330447	0.275984
HEC-05	tet(D)	0.695222	0.0715551
HEC-05	tetR	-0.354107	0.227203
Hachiman	AAC(2')-Ia	-0.229734	0.813724
Hachiman	AAC(3)-IId	-0.0333333	1
Hachiman	AAC(3)-IIg	-0.0333333	1
Hachiman	AAC(3)-IVa	-0.0333333	1
Hachiman	AAC(6')-I33	-0.0333333	1
Hachiman	AAC(6')-IIc	-0.0333333	1
Hachiman	AAC(6')-Iae	-0.0333333	1
Hachiman	AAC(6')-Ib	-0.0333333	1
Hachiman	AAC(6')-Ib-cr4	-0.0333333	1
Hachiman	AAC(6')-Ib-cr6	-0.0333333	1
Hachiman	AAC(6')-Ib10	-0.0800641	1
Hachiman	AAC(6')-Il	-0.0479463	1
Hachiman	ANT(2'')-Ia	-0.0479463	1
Hachiman	ANT(3'')-IIa	-0.0800641	1
Hachiman	APH(3'')-Ib	-0.0702728	1
Hachiman	APH(3')-Ia	-0.0702728	1
Hachiman	APH(3')-VIa	-0.0333333	1
Hachiman	APH(4)-Ia	-0.0333333	1
Hachiman	APH(6)-Id	-0.0702728	1
Hachiman	AcrF	0.0986013	1
Hachiman	CMY-16	-0.0333333	1
Hachiman	CMY-2	-0.0333333	1
Hachiman	CMY-4	-0.0479463	1
Hachiman	CMY-6	-0.0333333	1
Hachiman	CRP	0.0986013	1
Hachiman	CTX-M-15	-0.0333333	1
Hachiman	CTX-M-3	-0.0333333	1
Hachiman	CcrA	-0.0894427	1
Hachiman	DHA-1	-0.0333333	1
Hachiman	Ecol_EFTu_PLV	0.0986013	1
Hachiman	EreA2	-0.0333333	1
Hachiman	IMP-10	-0.0333333	1
Hachiman	IMP-27	-0.0479463	1
Hachiman	KPC-2	-0.0479463	1
Hachiman	MexE	0.0986013	1
Hachiman	MexH	0.0986013	1
Hachiman	MexI	0.0986013	1
Hachiman	Mrx	-0.0333333	1
Hachiman	NDM-1	-0.0894427	1
Hachiman	OXA-1	-0.0333333	1
Hachiman	OXA-10	-0.0986013	1
Hachiman	OXA-48	-0.0333333	1
Hachiman	OXA-9	-0.0597614	1
Hachiman	PER-1	-0.0597614	1
Hachiman	QnrB4	-0.0333333	1
Hachiman	QnrB76	-0.0333333	1
Hachiman	QnrD1	-0.0800641	1
Hachiman	QnrVC4	-0.0333333	1
Hachiman	SAT-2	-0.0702728	1
Hachiman	SHV-12	-0.0597614	1
Hachiman	TEM-1	-0.0986013	1
Hachiman	TEM-105	-0.0333333	1
Hachiman	aadA	0.264575	0.699638
Hachiman	aadA2	0.338062	0.505009
Hachiman	acrB	0.0986013	1
Hachiman	acrD	0.0986013	1
Hachiman	armA	-0.0702728	1
Hachiman	arr-2	-0.0800641	1
Hachiman	catB3	-0.0333333	1
Hachiman	catIII	-0.214834	0.868053
Hachiman	cmlA1	1	0.00712198
Hachiman	cmlA5	-0.0986013	1
Hachiman	dfrA1	-0.107676	1
Hachiman	dfrA12	-0.0800641	1
Hachiman	dfrA14	-0.0800641	1
Hachiman	dfrA19	-0.0597614	1
Hachiman	emrB	0.0986013	1
Hachiman	floR	-0.0894427	1
Hachiman	lnuF	-0.0333333	1
Hachiman	macB	0.0986013	1
Hachiman	mdtM	0.0986013	1
Hachiman	mef(B)	0.557773	0.165623
Hachiman	mphA	-0.0333333	1
Hachiman	mphE	-0.107676	1
Hachiman	msrE	-0.116775	1
Hachiman	qacE	-0.0597614	1
Hachiman	qacEdelta1	-0.165683	1
Hachiman	qacL	0.474342	0.26064
Hachiman	rmtC	-0.0333333	1
Hachiman	sul1	-0.165683	1
Hachiman	sul2	-0.125988	1
Hachiman	sul3	0.557773	0.165623
Hachiman	tet(A)	0.0986013	1
Hachiman	tet(B)	-0.229734	0.813724
Hachiman	tet(D)	1	0.00712198
Hachiman	tetR	-0.246183	0.757774
Hna	AAC(2')-Ia	-0.0116169	1
Hna	AAC(3)-IId	-0.0800641	1
Hna	AAC(3)-IIg	-0.0800641	1
Hna	AAC(3)-IVa	-0.0800641	1
Hna	AAC(6')-I33	-0.0800641	1
Hna	AAC(6')-IIc	-0.0800641	1
Hna	AAC(6')-Iae	-0.0800641	1
Hna	AAC(6')-Ib	-0.0800641	1
Hna	AAC(6')-Ib-cr4	-0.0800641	1
Hna	AAC(6')-Ib-cr6	-0.0800641	1
Hna	AAC(6')-Ib10	-0.192308	0.6841
Hna	AAC(6')-Il	-0.115163	1
Hna	ANT(2'')-Ia	0.241843	0.724342
Hna	ANT(3'')-IIa	-0.192308	0.6841
Hna	APH(3'')-Ib	-0.16879	0.832535
Hna	APH(3')-Ia	-0.16879	0.832535
Hna	APH(3')-VIa	-0.0800641	1
Hna	APH(4)-Ia	-0.0800641	1
Hna	APH(6)-Id	-0.16879	0.832535
Hna	AcrF	-0.1827	0.664823
Hna	CMY-16	-0.0800641	1
Hna	CMY-2	-0.0800641	1
Hna	CMY-4	-0.115163	1
Hna	CMY-6	-0.0800641	1
Hna	CRP	-0.1827	0.664823
Hna	CTX-M-15	-0.0800641	1
Hna	CTX-M-3	-0.0800641	1
Hna	CcrA	-0.214834	0.563171
Hna	DHA-1	-0.0800641	1
Hna	Ecol_EFTu_PLV	-0.1827	0.664823
Hna	EreA2	-0.0800641	1
Hna	IMP-10	-0.0800641	1
Hna	IMP-27	0.598849	0.0192637
Hna	KPC-2	0.241843	0.724342
Hna	MexE	-0.1827	0.664823
Hna	MexH	-0.1827	0.664823
Hna	MexI	-0.1827	0.664823
Hna	Mrx	-0.0800641	1
Hna	NDM-1	-0.214834	0.563171
Hna	OXA-1	-0.0800641	1
Hna	OXA-10	-0.236833	0.462544
Hna	OXA-48	-0.0800641	1
Hna	OXA-9	-0.143542	1
Hna	PER-1	-0.143542	1
Hna	QnrB4	-0.0800641	1
Hna	QnrB76	-0.0800641	1
Hna	QnrD1	-0.192308	0.6841
Hna	QnrVC4	-0.0800641	1
Hna	SAT-2	0.616083	0.00689498
Hna	SHV-12	-0.143542	1
Hna	TEM-1	-0.0270666	1
Hna	TEM-105	0.416333	0.349204
Hna	aadA	0.260248	0.35409
Hna	aadA2	-0.0270666	1
Hna	acrB	-0.1827	0.664823
Hna	acrD	-0.1827	0.664823
Hna	armA	-0.16879	0.832535
Hna	arr-2	-0.192308	0.6841
Hna	catB3	-0.0800641	1
Hna	catIII	-0.160538	0.689867
Hna	cmlA1	-0.0800641	1
Hna	cmlA5	-0.236833	0.462544
Hna	dfrA1	0.342685	0.177018
Hna	dfrA12	-0.192308	0.6841
Hna	dfrA14	-0.192308	0.6841
Hna	dfrA19	-0.143542	1
Hna	emrB	-0.1827	0.664823
Hna	floR	-0.214834	0.563171
Hna	lnuF	-0.0800641	1
Hna	macB	-0.1827	0.664823
Hna	mdtM	-0.1827	0.664823
Hna	mef(B)	0.449766	0.0932806
Hna	mphA	-0.0800641	1
Hna	mphE	-0.25863	0.377779
Hna	msrE	-0.280484	0.305948
Hna	qacE	-0.143542	1
Hna	qacEdelta1	-0.22172	0.456964
Hna	qacL	0.354459	0.213054
Hna	rmtC	-0.0800641	1
Hna	sul1	-0.22172	0.456964
Hna	sul2	-0.302614	0.245005
Hna	sul3	0.449766	0.0932806
Hna	tet(A)	-0.1827	0.664823
Hna	tet(B)	-0.0116169	1
Hna	tet(D)	-0.0800641	1
Hna	tetR	-0.0413919	1
Kiwa	AAC(2')-Ia	-0.229734	0.813724
Kiwa	AAC(3)-IId	-0.0333333	1
Kiwa	AAC(3)-IIg	-0.0333333	1
Kiwa	AAC(3)-IVa	-0.0333333	1
Kiwa	AAC(6')-I33	-0.0333333	1
Kiwa	AAC(6')-IIc	-0.0333333	1
Kiwa	AAC(6')-Iae	-0.0333333	1
Kiwa	AAC(6')-Ib	-0.0333333	1
Kiwa	AAC(6')-Ib-cr4	-0.0333333	1
Kiwa	AAC(6')-Ib-cr6	-0.0333333	1
Kiwa	AAC(6')-Ib10	-0.0800641	1
Kiwa	AAC(6')-Il	-0.0479463	1
Kiwa	ANT(2'')-Ia	-0.0479463	1
Kiwa	ANT(3'')-IIa	-0.0800641	1
Kiwa	APH(3'')-Ib	-0.0702728	1
Kiwa	APH(3')-Ia	-0.0702728	1
Kiwa	APH(3')-VIa	-0.0333333	1
Kiwa	APH(4)-Ia	-0.0333333	1
Kiwa	APH(6)-Id	-0.0702728	1
Kiwa	AcrF	0.0986013	1
Kiwa	CMY-16	-0.0333333	1
Kiwa	CMY-2	-0.0333333	1
Kiwa	CMY-4	-0.0479463	1
Kiwa	CMY-6	-0.0333333	1
Kiwa	CRP	0.0986013	1
Kiwa	CTX-M-15	-0.0333333	1
Kiwa	CTX-M-3	-0.0333333	1
Kiwa	CcrA	-0.0894427	1
Kiwa	DHA-1	-0.0333333	1
Kiwa	Ecol_EFTu_PLV	0.0986013	1
Kiwa	EreA2	-0.0333333	1
Kiwa	IMP-10	-0.0333333	1
Kiwa	IMP-27	-0.0479463	1
Kiwa	KPC-2	-0.0479463	1
Kiwa	MexE	0.0986013	1
Kiwa	MexH	0.0986013	1
Kiwa	MexI	0.0986013	1
Kiwa	Mrx	-0.0333333	1
Kiwa	NDM-1	-0.0894427	1
Kiwa	OXA-1	-0.0333333	1
Kiwa	OXA-10	-0.0986013	1
Kiwa	OXA-48	-0.0333333	1
Kiwa	OXA-9	-0.0597614	1
Kiwa	PER-1	-0.0597614	1
Kiwa	QnrB4	-0.0333333	1
Kiwa	QnrB76	-0.0333333	1
Kiwa	QnrD1	-0.0800641	1
Kiwa	QnrVC4	-0.0333333	1
Kiwa	SAT-2	-0.0702728	1
Kiwa	SHV-12	-0.0597614	1
Kiwa	TEM-1	-0.0986013	1
Kiwa	TEM-105	-0.0333333	1
Kiwa	aadA	0.264575	0.699638
Kiwa	aadA2	0.338062	0.505009
Kiwa	acrB	0.0986013	1
Kiwa	acrD	0.0986013	1
Kiwa	armA	-0.0702728	1
Kiwa	arr-2	-0.0800641	1
Kiwa	catB3	-0.0333333	1
Kiwa	catIII	-0.214834	0.868053
Kiwa	cmlA1	1	0.00712198
Kiwa	cmlA5	-0.0986013	1
Kiwa	dfrA1	-0.107676	1
Kiwa	dfrA12	-0.0800641	1
Kiwa	dfrA14	-0.0800641	1
Kiwa	dfrA19	-0.0597614	1
Kiwa	emrB	0.0986013	1
Kiwa	floR	-0.0894427	1
Kiwa	lnuF	-0.0333333	1
Kiwa	macB	0.0986013	1
Kiwa	mdtM	0.0986013	1
Kiwa	mef(B)	0.557773	0.165623
Kiwa	mphA	-0.0333333	1
Kiwa	mphE	-0.107676	1
Kiwa	msrE	-0.116775	1
Kiwa	qacE	-0.0597614	1
Kiwa	qacEdelta1	-0.165683	1
Kiwa	qacL	0.474342	0.26064
Kiwa	rmtC	-0.0333333	1
Kiwa	sul1	-0.165683	1
Kiwa	sul2	-0.125988	1
Kiwa	sul3	0.557773	0.165623
Kiwa	tet(A)	0.0986013	1
Kiwa	tet(B)	-0.229734	0.813724
Kiwa	tet(D)	1	0.00712198
Kiwa	tetR	-0.246183	0.757774
Lamassu-Fam	AAC(2')-Ia	0.168445	0.662407
Lamassu-Fam	AAC(3)-IId	-0.0800641	1
Lamassu-Fam	AAC(3)-IIg	0.416333	0.349204
Lamassu-Fam	AAC(3)-IVa	-0.0800641	1
Lamassu-Fam	AAC(6')-I33	-0.0800641	1
Lamassu-Fam	AAC(6')-IIc	0.416333	0.349204
Lamassu-Fam	AAC(6')-Iae	-0.0800641	1
Lamassu-Fam	AAC(6')-Ib	-0.0800641	1
Lamassu-Fam	AAC(6')-Ib-cr4	-0.0800641	1
Lamassu-Fam	AAC(6')-Ib-cr6	-0.0800641	1
Lamassu-Fam	AAC(6')-Ib10	0.284615	0.357143
Lamassu-Fam	AAC(6')-Il	-0.115163	1
Lamassu-Fam	ANT(2'')-Ia	-0.115163	1
Lamassu-Fam	ANT(3'')-IIa	0.0461538	1
Lamassu-Fam	APH(3'')-Ib	-0.16879	0.832535
Lamassu-Fam	APH(3')-Ia	-0.16879	0.832535
Lamassu-Fam	APH(3')-VIa	-0.0800641	1
Lamassu-Fam	APH(4)-Ia	-0.0800641	1
Lamassu-Fam	APH(6)-Id	-0.16879	0.832535
Lamassu-Fam	AcrF	0.0270666	1
Lamassu-Fam	CMY-16	-0.0800641	1
Lamassu-Fam	CMY-2	-0.0800641	1
Lamassu-Fam	CMY-4	-0.115163	1
Lamassu-Fam	CMY-6	0.416333	0.349204
Lamassu-Fam	CRP	0.0270666	1
Lamassu-Fam	CTX-M-15	-0.0800641	1
Lamassu-Fam	CTX-M-3	-0.0800641	1
Lamassu-Fam	CcrA	0.00716115	1
Lamassu-Fam	DHA-1	-0.0800641	1
Lamassu-Fam	Ecol_EFTu_PLV	0.0270666	1
Lamassu-Fam	EreA2	0.416333	0.349204
Lamassu-Fam	IMP-10	-0.0800641	1
Lamassu-Fam	IMP-27	-0.115163	1
Lamassu-Fam	KPC-2	-0.115163	1
Lamassu-Fam	MexE	0.0270666	1
Lamassu-Fam	MexH	0.0270666	1
Lamassu-Fam	MexI	0.0270666	1
Lamassu-Fam	Mrx	-0.0800641	1
Lamassu-Fam	NDM-1	0.00716115	1
Lamassu-Fam	OXA-1	-0.0800641	1
Lamassu-Fam	OXA-10	-0.0270666	1
Lamassu-Fam	OXA-48	-0.0800641	1
Lamassu-Fam	OXA-9	-0.143542	1
Lamassu-Fam	PER-1	-0.143542	1
Lamassu-Fam	QnrB4	0.416333	0.349204
Lamassu-Fam	QnrB76	-0.0800641	1
Lamassu-Fam	QnrD1	-0.192308	0.6841
Lamassu-Fam	QnrVC4	-0.0800641	1
Lamassu-Fam	SAT-2	-0.16879	0.832535
Lamassu-Fam	SHV-12	-0.143542	1
Lamassu-Fam	TEM-1	-0.236833	0.462544
Lamassu-Fam	TEM-105	-0.0800641	1
Lamassu-Fam	aadA	-0.302614	0.245005
Lamassu-Fam	aadA2	-0.236833	0.462544
Lamassu-Fam	acrB	0.0270666	1
Lamassu-Fam	acrD	0.0270666	1
Lamassu-Fam	armA	-0.16879	0.832535
Lamassu-Fam	arr-2	-0.192308	0.6841
Lamassu-Fam	catB3	-0.0800641	1
Lamassu-Fam	catIII	0.194939	0.554807
Lamassu-Fam	cmlA1	-0.0800641	1
Lamassu-Fam	cmlA5	-0.0270666	1
Lamassu-Fam	dfrA1	-0.25863	0.377779
Lamassu-Fam	dfrA12	-0.192308	0.6841
Lamassu-Fam	dfrA14	-0.192308	0.6841
Lamassu-Fam	dfrA19	-0.143542	1
Lamassu-Fam	emrB	0.0270666	1
Lamassu-Fam	floR	0.00716115	1
Lamassu-Fam	lnuF	-0.0800641	1
Lamassu-Fam	macB	0.0270666	1
Lamassu-Fam	mdtM	0.0270666	1
Lamassu-Fam	mef(B)	-0.143542	1
Lamassu-Fam	mphA	-0.0800641	1
Lamassu-Fam	mphE	-0.25863	0.377779
Lamassu-Fam	msrE	-0.280484	0.305948
Lamassu-Fam	qacE	-0.143542	1
Lamassu-Fam	qacEdelta1	-0.045481	1
Lamassu-Fam	qacL	-0.16879	0.832535
Lamassu-Fam	rmtC	0.416333	0.349204
Lamassu-Fam	sul1	-0.045481	1
Lamassu-Fam	sul2	-0.114993	0.906114
Lamassu-Fam	sul3	-0.143542	1
Lamassu-Fam	tet(A)	0.0270666	1
Lamassu-Fam	tet(B)	0.168445	0.662407
Lamassu-Fam	tet(D)	-0.0800641	1
Lamassu-Fam	tetR	0.141915	0.779597
MazEF	AAC(2')-Ia	-0.187874	0.672705
MazEF	AAC(3)-IId	0.557773	0.165623
MazEF	AAC(3)-IIg	-0.0597614	1
MazEF	AAC(3)-IVa	-0.0597614	1
MazEF	AAC(6')-I33	-0.0597614	1
MazEF	AAC(6')-IIc	-0.0597614	1
MazEF	AAC(6')-Iae	-0.0597614	1
MazEF	AAC(6')-Ib	-0.0597614	1
MazEF	AAC(6')-Ib-cr4	0.557773	0.165623
MazEF	AAC(6')-Ib-cr6	-0.0597614	1
MazEF	AAC(6')-Ib10	-0.143542	1
MazEF	AAC(6')-Il	0.358168	0.448575
MazEF	ANT(2'')-Ia	-0.0859602	1
MazEF	ANT(3'')-IIa	-0.143542	1
MazEF	APH(3'')-Ib	0.199481	0.837888
MazEF	APH(3')-Ia	-0.125988	1
MazEF	APH(3')-VIa	0.557773	0.165623
MazEF	APH(4)-Ia	-0.0597614	1
MazEF	APH(6)-Id	0.199481	0.837888
MazEF	AcrF	-0.0841794	1
[truncated: 1,872 more rows]

## Sheet: Fig7c_correlation_matrix
Supplementary Data 5c Correlation matrix for Providencia stuartii (Related to Figure 7c)
type	vfName	phi	p_value
AbiD	T6SS	0.482555	0.0407499
AbiD	TaaP	0.122451	0.824065
AbiD	Yersiniabactin-related	0.122451	0.824065
AbiE	T6SS	0.38979	0.114084
AbiE	TaaP	0.0147122	1
AbiE	Yersiniabactin-related	0.0147122	1
AbiJ	T6SS	-0.0702728	1
AbiJ	TaaP	-0.125988	1
AbiJ	Yersiniabactin-related	-0.125988	1
AbiO	T6SS	-0.16879	0.832535
AbiO	TaaP	-0.114993	0.906114
AbiO	Yersiniabactin-related	-0.114993	0.906114
AbiP2	T6SS	-0.0702728	1
AbiP2	TaaP	0.264575	0.699638
AbiP2	Yersiniabactin-related	0.264575	0.699638
All_UG	T6SS	1	1.8543e-06
All_UG	TaaP	-0.265606	0.365049
All_UG	Yersiniabactin-related	-0.265606	0.365049
BREX	T6SS	0.616083	0.00689498
BREX	TaaP	-0.302614	0.245005
BREX	Yersiniabactin-related	-0.302614	0.245005
CBASS	T6SS	-0.16879	0.832535
CBASS	TaaP	-0.302614	0.245005
CBASS	Yersiniabactin-related	-0.302614	0.245005
Cas	T6SS	0.10108	1
Cas	TaaP	0.18122	0.820406
Cas	Yersiniabactin-related	0.18122	0.820406
DS-1	T6SS	-0.10108	1
DS-1	TaaP	-0.18122	0.820406
DS-1	Yersiniabactin-related	-0.18122	0.820406
DS-12B	T6SS	-0.0702728	1
DS-12B	TaaP	-0.125988	1
DS-12B	Yersiniabactin-related	-0.125988	1
DS-31	T6SS	-0.10108	1
DS-31	TaaP	-0.18122	0.820406
DS-31	Yersiniabactin-related	-0.18122	0.820406
DS-6	T6SS	-0.0702728	1
DS-6	TaaP	-0.125988	1
DS-6	Yersiniabactin-related	-0.125988	1
DarTG	T6SS	0.877707	3.20292e-05
DarTG	TaaP	-0.302614	0.245005
DarTG	Yersiniabactin-related	-0.302614	0.245005
Dnd	T6SS	-0.0702728	1
Dnd	TaaP	0.264575	0.699638
Dnd	Yersiniabactin-related	0.264575	0.699638
GAPS2	T6SS	0.0702728	1
GAPS2	TaaP	0.125988	1
GAPS2	Yersiniabactin-related	0.125988	1
Gabija	T6SS	-0.246183	0.435078
Gabija	TaaP	0.0147122	1
Gabija	Yersiniabactin-related	0.0147122	1
Gao_RL	T6SS	-0.0702728	1
Gao_RL	TaaP	-0.125988	1
Gao_RL	Yersiniabactin-related	-0.125988	1
HEC-05	T6SS	-0.10108	1
HEC-05	TaaP	-0.18122	0.820406
HEC-05	Yersiniabactin-related	-0.18122	0.820406
Hachiman	T6SS	-0.0702728	1
Hachiman	TaaP	-0.125988	1
Hachiman	Yersiniabactin-related	-0.125988	1
Hna	T6SS	-0.16879	0.832535
Hna	TaaP	0.0726273	1
Hna	Yersiniabactin-related	0.0726273	1
Kiwa	T6SS	-0.0702728	1
Kiwa	TaaP	-0.125988	1
Kiwa	Yersiniabactin-related	-0.125988	1
Lamassu-Fam	T6SS	-0.16879	0.832535
Lamassu-Fam	TaaP	-0.114993	0.906114
Lamassu-Fam	Yersiniabactin-related	-0.114993	0.906114
MazEF	T6SS	-0.125988	1
MazEF	TaaP	0.00752923	1
MazEF	Yersiniabactin-related	0.00752923	1
Menshen	T6SS	0.85042	0.000128733
Menshen	TaaP	-0.225877	0.543284
Menshen	Yersiniabactin-related	-0.225877	0.543284
Mokosh	T6SS	-0.452911	0.0478346
Mokosh	TaaP	0.306755	0.187293
Mokosh	Yersiniabactin-related	0.306755	0.187293
Nantosuelta	T6SS	0.474342	0.26064
Nantosuelta	TaaP	-0.125988	1
Nantosuelta	Yersiniabactin-related	-0.125988	1
PD-Lambda-5	T6SS	-0.10108	1
PD-Lambda-5	TaaP	-0.18122	0.820406
PD-Lambda-5	Yersiniabactin-related	-0.18122	0.820406
PD-T4-7	T6SS	-0.0702728	1
PD-T4-7	TaaP	-0.125988	1
PD-T4-7	Yersiniabactin-related	-0.125988	1
PD-T7-2	T6SS	0.482555	0.0407499
PD-T7-2	TaaP	-0.372678	0.106198
PD-T7-2	Yersiniabactin-related	-0.372678	0.106198
Paris	T6SS	-0.0702728	1
Paris	TaaP	-0.125988	1
Paris	Yersiniabactin-related	-0.125988	1
Prometheus	T6SS	1	1.8543e-06
Prometheus	TaaP	-0.265606	0.365049
Prometheus	Yersiniabactin-related	-0.265606	0.365049
PrrC	T6SS	-0.16879	0.832535
PrrC	TaaP	-0.114993	0.906114
PrrC	Yersiniabactin-related	-0.114993	0.906114
PsyrTA	T6SS	-0.601781	0.0057728
PsyrTA	TaaP	0.441367	0.0419309
PsyrTA	Yersiniabactin-related	0.441367	0.0419309
RM	T6SS	0.148148	0.979435
RM	TaaP	-0.351928	0.165623
RM	Yersiniabactin-related	-0.351928	0.165623
Retron	T6SS	0.712963	0.0015216
Retron	TaaP	-0.265606	0.365049
Retron	Yersiniabactin-related	-0.265606	0.365049
RloC	T6SS	-0.20787	0.605377
RloC	TaaP	-0.207635	0.486052
RloC	Yersiniabactin-related	-0.207635	0.486052
RosmerTA	T6SS	-0.125988	1
RosmerTA	TaaP	-0.225877	0.543284
RosmerTA	Yersiniabactin-related	-0.225877	0.543284
SEFIR	T6SS	-0.188562	0.710021
SEFIR	TaaP	0.70993	0.000527334
SEFIR	Yersiniabactin-related	0.70993	0.000527334
SanaTA	T6SS	-0.0702728	1
SanaTA	TaaP	-0.125988	1
SanaTA	Yersiniabactin-related	-0.125988	1
ShosTA	T6SS	-0.0702728	1
ShosTA	TaaP	0.264575	0.699638
ShosTA	Yersiniabactin-related	0.264575	0.699638
TIR-IV	T6SS	-0.0702728	1
TIR-IV	TaaP	0.264575	0.699638
TIR-IV	Yersiniabactin-related	0.264575	0.699638
TgvAB	T6SS	-0.0702728	1
TgvAB	TaaP	-0.125988	1
TgvAB	Yersiniabactin-related	-0.125988	1
dGTPase	T6SS	-0.125988	1
dGTPase	TaaP	-0.225877	0.543284
dGTPase	Yersiniabactin-related	-0.225877	0.543284
pAgo	T6SS	0.85042	0.000128733
pAgo	TaaP	-0.225877	0.543284
pAgo	Yersiniabactin-related	-0.225877	0.543284

## Sheet: Fig8a_correlation_matrix
Supplementary Data 5d Correlation matrix for Providencia stuartii (Related to Figure 8a)
	Defense Types	CRISPR Spacers	ARGs	Virulent Factors
Defense Types	1	0.233119	0.378997	-0.497024
CRISPR Spacers	0.233119	1	0.0628349	-0.35219
ARGs	0.378997	0.0628349	1	0.122504
Virulent Factors	-0.497024	-0.35219	0.122504	1

## Sheet: Fig8b_correlation_matrix
Supplementary Data 5e Correlation matrix for Providencia stuartii (Related to Figure 8b)
type	aroName	phi	p_value
AbiAlpha	AAC(3)-IId	-0.0349215	1
AbiAlpha	AAC(3)-IIe	-0.0243902	1
AbiAlpha	AAC(3)-IVa	-0.0574106	1
AbiAlpha	AAC(6')-Iae	-0.0243902	1
AbiAlpha	AAC(6')-Ib-cr6	-0.0574106	1
AbiAlpha	AAC(6')-Ib10	-0.0433148	1
AbiAlpha	AAC(6')-Ib8	-0.0349215	1
AbiAlpha	AAC(6')-Il	-0.0243902	1
AbiAlpha	ANT(2'')-Ia	-0.0349215	1
AbiAlpha	ANT(3'')-IIa	-0.0637577	1
AbiAlpha	APH(3'')-Ib	-0.0506695	1
AbiAlpha	APH(3')-Ia	0.382546	0.301607
AbiAlpha	APH(3')-VIa	-0.0349215	1
AbiAlpha	APH(3')-VIb	-0.0349215	1
AbiAlpha	APH(4)-Ia	-0.0574106	1
AbiAlpha	APH(6)-Id	-0.0506695	1
AbiAlpha	AcrF	0.0433148	1
AbiAlpha	CRP	0.0433148	1
AbiAlpha	CTX-M-15	-0.0243902	1
AbiAlpha	CTX-M-2	-0.0243902	1
AbiAlpha	CTX-M-3	-0.0433148	1
AbiAlpha	CcrA	-0.0815591	1
AbiAlpha	DHA-1	-0.0433148	1
AbiAlpha	DHA-21	-0.0243902	1
AbiAlpha	DHA-26	-0.0243902	1
AbiAlpha	DHA-27	-0.0243902	1
AbiAlpha	DHA-3	-0.0243902	1
AbiAlpha	DHA-4	-0.0243902	1
AbiAlpha	DHA-7	-0.0243902	1
AbiAlpha	Ecol_EFTu_PLV	0.0433148	1
AbiAlpha	FosI	-0.0243902	1
AbiAlpha	IMP-1	-0.0243902	1
AbiAlpha	IMP-10	-0.0243902	1
AbiAlpha	IMP-11	-0.0243902	1
AbiAlpha	IMP-27	-0.0243902	1
AbiAlpha	IMP-64	1	0.00157047
AbiAlpha	L1_BLA	0.29905	0.480965
AbiAlpha	MOX-1	-0.0243902	1
AbiAlpha	MexE	0.0433148	1
AbiAlpha	MexH	0.0433148	1
AbiAlpha	MexI	0.0506695	1
AbiAlpha	Mrx	-0.0433148	1
AbiAlpha	NDM-1	-0.0815591	1
AbiAlpha	OXA-1	-0.0506695	1
AbiAlpha	OXA-10	-0.0349215	1
AbiAlpha	OXA-2	-0.0349215	1
AbiAlpha	PER-1	-0.0433148	1
AbiAlpha	PER-4	-0.0243902	1
AbiAlpha	QnrD1	-0.0433148	1
AbiAlpha	SAT-2	0.279372	0.533697
AbiAlpha	TEM-1	-0.0433148	1
AbiAlpha	Vang_ACT_CHL	-0.0243902	1
AbiAlpha	aadA	0.246932	0.631162
AbiAlpha	aadA16	-0.0433148	1
AbiAlpha	aadA2	-0.0349215	1
AbiAlpha	aadA5	-0.0243902	1
AbiAlpha	aadA6	-0.0349215	1
AbiAlpha	acrB	0.0433148	1
AbiAlpha	acrD	0.0433148	1
AbiAlpha	armA	-0.0349215	1
AbiAlpha	arr-3	-0.0757554	1
AbiAlpha	catA1	-0.0349215	1
AbiAlpha	catB2	-0.0349215	1
AbiAlpha	catB3	-0.0243902	1
AbiAlpha	catB8	-0.0433148	1
AbiAlpha	catII	-0.0243902	1
AbiAlpha	cfrA	-0.0243902	1
AbiAlpha	dfrA1	-0.141945	1
AbiAlpha	dfrA12	-0.0349215	1
AbiAlpha	dfrA17	-0.0243902	1
AbiAlpha	dfrA27	-0.0433148	1
AbiAlpha	dfrA6	-0.0243902	1
AbiAlpha	emrB	0.0433148	1
AbiAlpha	floR	-0.0815591	1
AbiAlpha	linG	-0.0243902	1
AbiAlpha	lnuF	-0.0506695	1
AbiAlpha	lnuG	-0.0349215	1
AbiAlpha	macB	0.0506695	1
AbiAlpha	mdtM	0.0574106	1
AbiAlpha	mphA	-0.0433148	1
AbiAlpha	mphE	-0.0757554	1
AbiAlpha	msrE	-0.0757554	1
AbiAlpha	qacEdelta1	-0.122513	1
AbiAlpha	rmtB	-0.0243902	1
AbiAlpha	sul1	-0.122513	1
AbiAlpha	sul2	0.32196	0.424989
AbiAlpha	tet(59)	-0.0930301	1
AbiAlpha	tet(A)	0.0815591	1
AbiAlpha	tet(B)	-0.0349215	1
AbiAlpha	tet(C)	-0.0349215	1
AbiAlpha	tet(D)	0.0757554	1
AbiAlpha	tetR	-0.0349215	1
AbiD	AAC(3)-IId	-0.0821995	1
AbiD	AAC(3)-IIe	-0.0574106	1
AbiD	AAC(3)-IVa	0.318919	0.18313
AbiD	AAC(6')-Iae	-0.0574106	1
AbiD	AAC(6')-Ib-cr6	0.318919	0.18313
AbiD	AAC(6')-Ib10	-0.101956	1
AbiD	AAC(6')-Ib8	-0.0821995	1
AbiD	AAC(6')-Il	-0.0574106	1
AbiD	ANT(2'')-Ia	-0.0821995	1
AbiD	ANT(3'')-IIa	0.270135	0.284684
AbiD	APH(3'')-Ib	0.131194	0.969172
AbiD	APH(3')-Ia	0.270135	0.284684
AbiD	APH(3')-VIa	-0.0821995	1
AbiD	APH(3')-VIb	-0.0821995	1
AbiD	APH(4)-Ia	0.318919	0.18313
AbiD	APH(6)-Id	0.131194	0.969172
AbiD	AcrF	0.101956	1
AbiD	CRP	0.101956	1
AbiD	CTX-M-15	-0.0574106	1
AbiD	CTX-M-2	-0.0574106	1
AbiD	CTX-M-3	0.183521	0.791549
AbiD	CcrA	-0.191977	0.50698
AbiD	DHA-1	0.183521	0.791549
AbiD	DHA-21	0.424839	0.23381
AbiD	DHA-26	0.424839	0.23381
AbiD	DHA-27	0.424839	0.23381
AbiD	DHA-3	0.424839	0.23381
AbiD	DHA-4	0.424839	0.23381
AbiD	DHA-7	0.424839	0.23381
AbiD	Ecol_EFTu_PLV	0.101956	1
AbiD	FosI	-0.0574106	1
AbiD	IMP-1	-0.0574106	1
AbiD	IMP-10	-0.0574106	1
AbiD	IMP-11	-0.0574106	1
AbiD	IMP-27	-0.0574106	1
AbiD	IMP-64	0.424839	0.23381
AbiD	L1_BLA	-0.0127984	1
AbiD	MOX-1	-0.0574106	1
AbiD	MexE	0.101956	1
AbiD	MexH	0.101956	1
AbiD	MexI	0.119268	1
AbiD	Mrx	-0.101956	1
AbiD	NDM-1	-0.191977	0.50698
AbiD	OXA-1	0.131194	0.969172
AbiD	OXA-10	-0.0821995	1
AbiD	OXA-2	-0.0821995	1
AbiD	PER-1	-0.101956	1
AbiD	PER-4	-0.0574106	1
AbiD	QnrD1	-0.101956	1
AbiD	SAT-2	-0.0328798	1
AbiD	TEM-1	0.183521	0.791549
AbiD	Vang_ACT_CHL	-0.0574106	1
AbiD	aadA	-0.0697486	1
AbiD	aadA16	-0.101956	1
AbiD	aadA2	-0.0821995	1
AbiD	aadA5	-0.0574106	1
AbiD	aadA6	-0.0821995	1
AbiD	acrB	0.101956	1
AbiD	acrD	0.101956	1
AbiD	armA	-0.0821995	1
AbiD	arr-3	0.196147	0.506383
AbiD	catA1	-0.0821995	1
AbiD	catB2	-0.0821995	1
AbiD	catB3	0.424839	0.23381
AbiD	catB8	-0.101956	1
AbiD	catII	-0.0574106	1
AbiD	cfrA	-0.0574106	1
AbiD	dfrA1	-0.0386871	1
AbiD	dfrA12	-0.0821995	1
AbiD	dfrA17	-0.0574106	1
AbiD	dfrA27	-0.101956	1
AbiD	dfrA6	-0.0574106	1
AbiD	emrB	0.101956	1
AbiD	floR	0.16638	0.618723
AbiD	linG	-0.0574106	1
AbiD	lnuF	0.381656	0.0965477
AbiD	lnuG	-0.0821995	1
AbiD	macB	0.119268	1
AbiD	mdtM	-0.0918919	1
AbiD	mphA	-0.101956	1
AbiD	mphE	0.00891579	1
AbiD	msrE	0.00891579	1
AbiD	qacEdelta1	0.0144187	1
AbiD	rmtB	0.424839	0.23381
AbiD	sul1	0.0144187	1
AbiD	sul2	0.383379	0.0603977
AbiD	tet(59)	-0.0517583	1
AbiD	tet(A)	0.191977	0.50698
AbiD	tet(B)	-0.0821995	1
AbiD	tet(C)	-0.0821995	1
AbiD	tet(D)	0.178316	0.583061
AbiD	tetR	-0.0821995	1
AbiE	AAC(3)-IId	0.263038	0.557886
AbiE	AAC(3)-IIe	-0.0574106	1
AbiE	AAC(3)-IVa	0.0918919	1
AbiE	AAC(6')-Iae	-0.0574106	1
AbiE	AAC(6')-Ib-cr6	0.0918919	1
AbiE	AAC(6')-Ib10	-0.101956	1
AbiE	AAC(6')-Ib8	-0.0821995	1
AbiE	AAC(6')-Il	-0.0574106	1
AbiE	ANT(2'')-Ia	0.263038	0.557886
AbiE	ANT(3'')-IIa	0.270135	0.284684
AbiE	APH(3'')-Ib	-0.119268	1
AbiE	APH(3')-Ia	0.06003	1
AbiE	APH(3')-VIa	-0.0821995	1
AbiE	APH(3')-VIb	0.608276	0.00475199
AbiE	APH(4)-Ia	0.0918919	1
AbiE	APH(6)-Id	-0.119268	1
AbiE	AcrF	0.101956	1
AbiE	CRP	0.101956	1
AbiE	CTX-M-15	-0.0574106	1
AbiE	CTX-M-2	-0.0574106	1
AbiE	CTX-M-3	-0.101956	1
AbiE	CcrA	-0.0127984	1
AbiE	DHA-1	0.183521	0.791549
AbiE	DHA-21	0.424839	0.23381
AbiE	DHA-26	0.424839	0.23381
AbiE	DHA-27	0.424839	0.23381
AbiE	DHA-3	0.424839	0.23381
AbiE	DHA-4	0.424839	0.23381
AbiE	DHA-7	0.424839	0.23381
AbiE	Ecol_EFTu_PLV	0.101956	1
AbiE	FosI	-0.0574106	1
AbiE	IMP-1	-0.0574106	1
AbiE	IMP-10	-0.0574106	1
AbiE	IMP-11	-0.0574106	1
AbiE	IMP-27	-0.0574106	1
AbiE	IMP-64	0.424839	0.23381
AbiE	L1_BLA	0.345558	0.0971424
AbiE	MOX-1	-0.0574106	1
AbiE	MexE	0.101956	1
AbiE	MexH	0.101956	1
AbiE	MexI	0.119268	1
AbiE	Mrx	0.468997	0.0344811
AbiE	NDM-1	-0.0127984	1
AbiE	OXA-1	-0.119268	1
AbiE	OXA-10	0.263038	0.557886
AbiE	OXA-2	-0.0821995	1
AbiE	PER-1	0.468997	0.0344811
AbiE	PER-4	-0.0574106	1
AbiE	QnrD1	-0.101956	1
AbiE	SAT-2	0.312358	0.142931
AbiE	TEM-1	-0.101956	1
AbiE	Vang_ACT_CHL	0.424839	0.23381
AbiE	aadA	0.418491	0.0289053
AbiE	aadA16	0.468997	0.0344811
AbiE	aadA2	-0.0821995	1
AbiE	aadA5	0.424839	0.23381
AbiE	aadA6	0.608276	0.00475199
AbiE	acrB	0.101956	1
AbiE	acrD	0.101956	1
AbiE	armA	0.263038	0.557886
AbiE	arr-3	0.383379	0.0603977
AbiE	catA1	0.263038	0.557886
AbiE	catB2	-0.0821995	1
AbiE	catB3	-0.0574106	1
AbiE	catB8	0.183521	0.791549
AbiE	catII	-0.0574106	1
AbiE	cfrA	-0.0574106	1
AbiE	dfrA1	0.109027	0.819702
AbiE	dfrA12	-0.0821995	1
AbiE	dfrA17	0.424839	0.23381
AbiE	dfrA27	0.468997	0.0344811
AbiE	dfrA6	-0.0574106	1
AbiE	emrB	0.101956	1
AbiE	floR	-0.0127984	1
AbiE	linG	-0.0574106	1
AbiE	lnuF	0.131194	0.969172
AbiE	lnuG	-0.0821995	1
AbiE	macB	0.119268	1
AbiE	mdtM	0.135135	0.888562
AbiE	mphA	0.468997	0.0344811
AbiE	mphE	0.00891579	1
AbiE	msrE	0.00891579	1
AbiE	qacEdelta1	0.317212	0.117538
AbiE	rmtB	-0.0574106	1
AbiE	sul1	0.317212	0.117538
AbiE	sul2	0.196147	0.506383
AbiE	tet(59)	0.115461	0.836463
AbiE	tet(A)	0.0127984	1
AbiE	tet(B)	-0.0821995	1
AbiE	tet(C)	0.608276	0.00475199
AbiE	tet(D)	-0.00891579	1
AbiE	tetR	-0.0821995	1
AbiH	AAC(3)-IId	-0.0725476	1
AbiH	AAC(3)-IIe	-0.0506695	1
AbiH	AAC(3)-IVa	0.381656	0.0965477
AbiH	AAC(6')-Iae	-0.0506695	1
AbiH	AAC(6')-Ib-cr6	0.381656	0.0965477
AbiH	AAC(6')-Ib10	-0.0899843	1
AbiH	AAC(6')-Ib8	-0.0725476	1
AbiH	AAC(6')-Il	-0.0506695	1
AbiH	ANT(2'')-Ia	-0.0725476	1
AbiH	ANT(3'')-IIa	0.331133	0.163048
AbiH	APH(3'')-Ib	-0.105263	1
AbiH	APH(3')-Ia	0.331133	0.163048
AbiH	APH(3')-VIa	-0.0725476	1
AbiH	APH(3')-VIb	-0.0725476	1
AbiH	APH(4)-Ia	0.381656	0.0965477
AbiH	APH(6)-Id	-0.105263	1
AbiH	AcrF	-0.224961	0.661841
AbiH	CRP	-0.224961	0.661841
AbiH	CTX-M-15	-0.0506695	1
AbiH	CTX-M-2	-0.0506695	1
AbiH	CTX-M-3	-0.0899843	1
AbiH	CcrA	0.423587	0.0353244
AbiH	DHA-1	0.539906	0.0131955
AbiH	DHA-21	-0.0506695	1
AbiH	DHA-26	-0.0506695	1
AbiH	DHA-27	-0.0506695	1
AbiH	DHA-3	-0.0506695	1
AbiH	DHA-4	-0.0506695	1
AbiH	DHA-7	-0.0506695	1
AbiH	Ecol_EFTu_PLV	-0.224961	0.661841
AbiH	FosI	-0.0506695	1
AbiH	IMP-1	-0.0506695	1
AbiH	IMP-10	-0.0506695	1
AbiH	IMP-11	-0.0506695	1
AbiH	IMP-27	-0.0506695	1
AbiH	IMP-64	-0.0506695	1
AbiH	L1_BLA	0.0282391	1
AbiH	MOX-1	-0.0506695	1
AbiH	MexE	-0.224961	0.661841
AbiH	MexH	-0.224961	0.661841
AbiH	MexI	-0.171053	0.831185
AbiH	Mrx	-0.0899843	1
AbiH	NDM-1	0.423587	0.0353244
AbiH	OXA-1	-0.105263	1
AbiH	OXA-10	-0.0725476	1
AbiH	OXA-2	-0.0725476	1
AbiH	PER-1	-0.0899843	1
AbiH	PER-4	-0.0506695	1
AbiH	QnrD1	0.224961	0.661841
AbiH	SAT-2	0.00906845	1
AbiH	TEM-1	-0.0899843	1
AbiH	Vang_ACT_CHL	-0.0506695	1
AbiH	aadA	-0.0256495	1
AbiH	aadA16	-0.0899843	1
AbiH	aadA2	-0.0725476	1
AbiH	aadA5	-0.0506695	1
AbiH	aadA6	-0.0725476	1
AbiH	acrB	-0.224961	0.661841
AbiH	acrD	-0.224961	0.661841
AbiH	armA	-0.0725476	1
AbiH	arr-3	0.255739	0.323127
AbiH	catA1	-0.0725476	1
AbiH	catB2	-0.0725476	1
AbiH	catB3	-0.0506695	1
AbiH	catB8	-0.0899843	1
AbiH	catII	-0.0506695	1
AbiH	cfrA	0.48136	0.162836
AbiH	dfrA1	0.194003	0.465865
AbiH	dfrA12	-0.0725476	1
AbiH	dfrA17	-0.0506695	1
AbiH	dfrA27	-0.0899843	1
AbiH	dfrA6	-0.0506695	1
AbiH	emrB	-0.224961	0.661841
AbiH	floR	0.225913	0.410197
AbiH	linG	-0.0506695	1
AbiH	lnuF	0.447368	0.0450794
AbiH	lnuG	-0.0725476	1
AbiH	macB	-0.171053	0.831185
AbiH	mdtM	-0.131194	0.969172
AbiH	mphA	-0.0899843	1
AbiH	mphE	0.255739	0.323127
AbiH	msrE	0.255739	0.323127
AbiH	qacEdelta1	0.0795356	1
AbiH	rmtB	-0.0506695	1
AbiH	sul1	0.0795356	1
AbiH	sul2	-0.157378	0.725889
AbiH	tet(59)	-0.00878478	1
AbiH	tet(A)	-0.0282391	1
AbiH	tet(B)	-0.0725476	1
AbiH	tet(C)	-0.0725476	1
AbiH	tet(D)	-0.0491806	1
AbiH	tetR	-0.0725476	1
AbiO	AAC(3)-IId	-0.0349215	1
AbiO	AAC(3)-IIe	-0.0243902	1
AbiO	AAC(3)-IVa	-0.0574106	1
AbiO	AAC(6')-Iae	-0.0243902	1
AbiO	AAC(6')-Ib-cr6	-0.0574106	1
AbiO	AAC(6')-Ib10	-0.0433148	1
AbiO	AAC(6')-Ib8	-0.0349215	1
AbiO	AAC(6')-Il	-0.0243902	1
AbiO	ANT(2'')-Ia	-0.0349215	1
AbiO	ANT(3'')-IIa	-0.0637577	1
AbiO	APH(3'')-Ib	-0.0506695	1
AbiO	APH(3')-Ia	-0.0637577	1
AbiO	APH(3')-VIa	-0.0349215	1
AbiO	APH(3')-VIb	-0.0349215	1
AbiO	APH(4)-Ia	-0.0574106	1
AbiO	APH(6)-Id	-0.0506695	1
AbiO	AcrF	0.0433148	1
AbiO	CRP	0.0433148	1
AbiO	CTX-M-15	-0.0243902	1
AbiO	CTX-M-2	-0.0243902	1
AbiO	CTX-M-3	-0.0433148	1
AbiO	CcrA	-0.0815591	1
AbiO	DHA-1	-0.0433148	1
AbiO	DHA-21	-0.0243902	1
AbiO	DHA-26	-0.0243902	1
AbiO	DHA-27	-0.0243902	1
AbiO	DHA-3	-0.0243902	1
AbiO	DHA-4	-0.0243902	1
AbiO	DHA-7	-0.0243902	1
AbiO	Ecol_EFTu_PLV	0.0433148	1
AbiO	FosI	-0.0243902	1
AbiO	IMP-1	-0.0243902	1
AbiO	IMP-10	-0.0243902	1
AbiO	IMP-11	-0.0243902	1
AbiO	IMP-27	-0.0243902	1
AbiO	IMP-64	-0.0243902	1
AbiO	L1_BLA	-0.0815591	1
AbiO	MOX-1	-0.0243902	1
AbiO	MexE	0.0433148	1
AbiO	MexH	0.0433148	1
AbiO	MexI	0.0506695	1
AbiO	Mrx	-0.0433148	1
AbiO	NDM-1	-0.0815591	1
AbiO	OXA-1	-0.0506695	1
AbiO	OXA-10	-0.0349215	1
AbiO	OXA-2	-0.0349215	1
AbiO	PER-1	-0.0433148	1
AbiO	PER-4	-0.0243902	1
AbiO	QnrD1	-0.0433148	1
AbiO	SAT-2	-0.0873038	1
AbiO	TEM-1	-0.0433148	1
AbiO	Vang_ACT_CHL	-0.0243902	1
AbiO	aadA	-0.098773	1
AbiO	aadA16	-0.0433148	1
AbiO	aadA2	-0.0349215	1
AbiO	aadA5	-0.0243902	1
AbiO	aadA6	-0.0349215	1
AbiO	acrB	0.0433148	1
AbiO	acrD	0.0433148	1
AbiO	armA	-0.0349215	1
AbiO	arr-3	-0.0757554	1
AbiO	catA1	-0.0349215	1
AbiO	catB2	-0.0349215	1
AbiO	catB3	-0.0243902	1
AbiO	catB8	-0.0433148	1
AbiO	catII	-0.0243902	1
AbiO	cfrA	-0.0243902	1
AbiO	dfrA1	-0.141945	1
AbiO	dfrA12	-0.0349215	1
AbiO	dfrA17	-0.0243902	1
AbiO	dfrA27	-0.0433148	1
AbiO	dfrA6	-0.0243902	1
AbiO	emrB	0.0433148	1
AbiO	floR	-0.0815591	1
AbiO	linG	-0.0243902	1
AbiO	lnuF	-0.0506695	1
AbiO	lnuG	-0.0349215	1
AbiO	macB	0.0506695	1
AbiO	mdtM	0.0574106	1
AbiO	mphA	-0.0433148	1
AbiO	mphE	-0.0757554	1
AbiO	msrE	-0.0757554	1
AbiO	qacEdelta1	-0.122513	1
AbiO	rmtB	-0.0243902	1
AbiO	sul1	-0.122513	1
AbiO	sul2	-0.0757554	1
AbiO	tet(59)	-0.0930301	1
AbiO	tet(A)	0.0815591	1
AbiO	tet(B)	-0.0349215	1
AbiO	tet(C)	-0.0349215	1
AbiO	tet(D)	0.0757554	1
AbiO	tetR	-0.0349215	1
AbiP2	AAC(3)-IId	-0.0349215	1
AbiP2	AAC(3)-IIe	-0.0243902	1
AbiP2	AAC(3)-IVa	0.424839	0.23381
AbiP2	AAC(6')-Iae	-0.0243902	1
AbiP2	AAC(6')-Ib-cr6	0.424839	0.23381
AbiP2	AAC(6')-Ib10	-0.0433148	1
AbiP2	AAC(6')-Ib8	-0.0349215	1
AbiP2	AAC(6')-Il	-0.0243902	1
AbiP2	ANT(2'')-Ia	-0.0349215	1
AbiP2	ANT(3'')-IIa	-0.0637577	1
AbiP2	APH(3'')-Ib	-0.0506695	1
AbiP2	APH(3')-Ia	0.382546	0.301607
AbiP2	APH(3')-VIa	0.69843	0.0315541
AbiP2	APH(3')-VIb	-0.0349215	1
AbiP2	APH(4)-Ia	0.424839	0.23381
AbiP2	APH(6)-Id	-0.0506695	1
AbiP2	AcrF	0.0433148	1
AbiP2	CRP	0.0433148	1
AbiP2	CTX-M-15	-0.0243902	1
AbiP2	CTX-M-2	-0.0243902	1
AbiP2	CTX-M-3	-0.0433148	1
AbiP2	CcrA	0.29905	0.480965
AbiP2	DHA-1	-0.0433148	1
AbiP2	DHA-21	-0.0243902	1
AbiP2	DHA-26	-0.0243902	1
AbiP2	DHA-27	-0.0243902	1
AbiP2	DHA-3	-0.0243902	1
AbiP2	DHA-4	-0.0243902	1
AbiP2	DHA-7	-0.0243902	1
AbiP2	Ecol_EFTu_PLV	0.0433148	1
AbiP2	FosI	-0.0243902	1
AbiP2	IMP-1	-0.0243902	1
AbiP2	IMP-10	-0.0243902	1
AbiP2	IMP-11	-0.0243902	1
AbiP2	IMP-27	-0.0243902	1
AbiP2	IMP-64	-0.0243902	1
AbiP2	L1_BLA	-0.0815591	1
AbiP2	MOX-1	-0.0243902	1
AbiP2	MexE	0.0433148	1
AbiP2	MexH	0.0433148	1
AbiP2	MexI	0.0506695	1
AbiP2	Mrx	-0.0433148	1
AbiP2	NDM-1	0.29905	0.480965
AbiP2	OXA-1	-0.0506695	1
AbiP2	OXA-10	-0.0349215	1
AbiP2	OXA-2	-0.0349215	1
AbiP2	PER-1	-0.0433148	1
AbiP2	PER-4	-0.0243902	1
AbiP2	QnrD1	0.563093	0.0921291
AbiP2	SAT-2	-0.0873038	1
AbiP2	TEM-1	-0.0433148	1
AbiP2	Vang_ACT_CHL	-0.0243902	1
AbiP2	aadA	-0.098773	1
AbiP2	aadA16	-0.0433148	1
AbiP2	aadA2	0.69843	0.0315541
AbiP2	aadA5	-0.0243902	1
AbiP2	aadA6	-0.0349215	1
AbiP2	acrB	0.0433148	1
AbiP2	acrD	0.0433148	1
AbiP2	armA	-0.0349215	1
AbiP2	arr-3	0.32196	0.424989
AbiP2	catA1	-0.0349215	1
AbiP2	catB2	-0.0349215	1
AbiP2	catB3	-0.0243902	1
AbiP2	catB8	-0.0433148	1
AbiP2	catII	-0.0243902	1
AbiP2	cfrA	-0.0243902	1
AbiP2	dfrA1	-0.141945	1
AbiP2	dfrA12	0.69843	0.0315541
AbiP2	dfrA17	-0.0243902	1
AbiP2	dfrA27	-0.0433148	1
AbiP2	dfrA6	-0.0243902	1
AbiP2	emrB	0.0433148	1
AbiP2	floR	0.29905	0.480965
AbiP2	linG	-0.0243902	1
AbiP2	lnuF	-0.0506695	1
AbiP2	lnuG	-0.0349215	1
AbiP2	macB	0.0506695	1
AbiP2	mdtM	0.0574106	1
AbiP2	mphA	-0.0433148	1
AbiP2	mphE	0.32196	0.424989
AbiP2	msrE	0.32196	0.424989
AbiP2	qacEdelta1	0.199083	0.804044
AbiP2	rmtB	-0.0243902	1
AbiP2	sul1	0.199083	0.804044
AbiP2	sul2	0.32196	0.424989
AbiP2	tet(59)	-0.0930301	1
AbiP2	tet(A)	0.0815591	1
AbiP2	tet(B)	0.69843	0.0315541
AbiP2	tet(C)	-0.0349215	1
AbiP2	tet(D)	-0.32196	0.424989
AbiP2	tetR	0.69843	0.0315541
All_UG	AAC(3)-IId	-0.05	1
All_UG	AAC(3)-IIe	-0.0349215	1
All_UG	AAC(3)-IVa	-0.0821995	1
All_UG	AAC(6')-Iae	-0.0349215	1
All_UG	AAC(6')-Ib-cr6	-0.0821995	1
All_UG	AAC(6')-Ib10	-0.0620174	1
All_UG	AAC(6')-Ib8	-0.05	1
All_UG	AAC(6')-Il	-0.0349215	1
All_UG	ANT(2'')-Ia	-0.05	1
All_UG	ANT(3'')-IIa	-0.0912871	1
All_UG	APH(3'')-Ib	-0.0725476	1
All_UG	APH(3')-Ia	-0.0912871	1
All_UG	APH(3')-VIa	-0.05	1
All_UG	APH(3')-VIb	-0.05	1
All_UG	APH(4)-Ia	-0.0821995	1
All_UG	APH(6)-Id	-0.0725476	1
All_UG	AcrF	-0.372104	0.314995
All_UG	CRP	-0.372104	0.314995
All_UG	CTX-M-15	-0.0349215	1
All_UG	CTX-M-2	-0.0349215	1
All_UG	CTX-M-3	-0.0620174	1
All_UG	CcrA	-0.116775	1
All_UG	DHA-1	-0.0620174	1
All_UG	DHA-21	-0.0349215	1
All_UG	DHA-26	-0.0349215	1
All_UG	DHA-27	-0.0349215	1
All_UG	DHA-3	-0.0349215	1
All_UG	DHA-4	-0.0349215	1
All_UG	DHA-7	-0.0349215	1
All_UG	Ecol_EFTu_PLV	-0.372104	0.314995
All_UG	FosI	-0.0349215	1
All_UG	IMP-1	-0.0349215	1
All_UG	IMP-10	-0.0349215	1
All_UG	IMP-11	-0.0349215	1
All_UG	IMP-27	-0.0349215	1
All_UG	IMP-64	-0.0349215	1
All_UG	L1_BLA	-0.116775	1
All_UG	MOX-1	-0.0349215	1
All_UG	MexE	-0.372104	0.314995
All_UG	MexH	-0.372104	0.314995
All_UG	MexI	-0.308327	0.444859
All_UG	Mrx	-0.0620174	1
All_UG	NDM-1	-0.116775	1
All_UG	OXA-1	-0.0725476	1
All_UG	OXA-10	-0.05	1
All_UG	OXA-2	-0.05	1
All_UG	PER-1	-0.0620174	1
All_UG	PER-4	-0.0349215	1
All_UG	QnrD1	-0.0620174	1
All_UG	SAT-2	-0.125	1
All_UG	TEM-1	-0.0620174	1
All_UG	Vang_ACT_CHL	-0.0349215	1
All_UG	aadA	-0.141421	0.90879
All_UG	aadA16	-0.0620174	1
All_UG	aadA2	-0.05	1
All_UG	aadA5	-0.0349215	1
All_UG	aadA6	-0.05	1
All_UG	acrB	-0.372104	0.314995
All_UG	acrD	-0.372104	0.314995
All_UG	armA	-0.05	1
All_UG	arr-3	-0.108465	1
All_UG	catA1	-0.05	1
All_UG	catB2	-0.05	1
All_UG	catB3	-0.0349215	1
All_UG	catB8	-0.0620174	1
All_UG	catII	-0.0349215	1
All_UG	cfrA	-0.0349215	1
All_UG	dfrA1	-0.203235	0.555704
All_UG	dfrA12	-0.05	1
All_UG	dfrA17	-0.0349215	1
All_UG	dfrA27	-0.0620174	1
All_UG	dfrA6	-0.0349215	1
All_UG	emrB	-0.372104	0.314995
All_UG	floR	-0.116775	1
All_UG	linG	-0.0349215	1
All_UG	lnuF	-0.0725476	1
All_UG	lnuG	-0.05	1
All_UG	macB	-0.308327	0.444859
All_UG	mdtM	-0.263038	0.557886
All_UG	mphA	-0.0620174	1
All_UG	mphE	-0.108465	1
All_UG	msrE	-0.108465	1
All_UG	qacEdelta1	-0.175412	0.695964
All_UG	rmtB	-0.0349215	1
All_UG	sul1	-0.175412	0.695964
All_UG	sul2	-0.108465	1
All_UG	tet(59)	-0.133199	0.968701
All_UG	tet(A)	-0.1557	0.899628
All_UG	tet(B)	-0.05	1
All_UG	tet(C)	-0.05	1
All_UG	tet(D)	-0.176256	0.82613
All_UG	tetR	-0.05	1
BREX	AAC(3)-IId	-0.0620174	1
BREX	AAC(3)-IIe	-0.0433148	1
BREX	AAC(3)-IVa	-0.101956	1
BREX	AAC(6')-Iae	-0.0433148	1
BREX	AAC(6')-Ib-cr6	-0.101956	1
BREX	AAC(6')-Ib10	-0.0769231	1
BREX	AAC(6')-Ib8	-0.0620174	1
BREX	AAC(6')-Il	-0.0433148	1
BREX	ANT(2'')-Ia	-0.0620174	1
BREX	ANT(3'')-IIa	-0.113228	1
BREX	APH(3'')-Ib	-0.0899843	1
BREX	APH(3')-Ia	-0.113228	1
BREX	APH(3')-VIa	-0.0620174	1
BREX	APH(3')-VIb	-0.0620174	1
BREX	APH(4)-Ia	-0.101956	1
BREX	APH(6)-Id	-0.0899843	1
BREX	AcrF	0.0769231	1
BREX	CRP	0.0769231	1
BREX	CTX-M-15	-0.0433148	1
BREX	CTX-M-2	-0.0433148	1
BREX	CTX-M-3	-0.0769231	1
BREX	CcrA	-0.144841	0.834764
BREX	DHA-1	-0.0769231	1
BREX	DHA-21	-0.0433148	1
BREX	DHA-26	-0.0433148	1
BREX	DHA-27	-0.0433148	1
BREX	DHA-3	-0.0433148	1
BREX	DHA-4	-0.0433148	1
BREX	DHA-7	-0.0433148	1
BREX	Ecol_EFTu_PLV	0.0769231	1
BREX	FosI	-0.0433148	1
BREX	IMP-1	-0.0433148	1
BREX	IMP-10	-0.0433148	1
BREX	IMP-11	-0.0433148	1
BREX	IMP-27	-0.0433148	1
BREX	IMP-64	-0.0433148	1
BREX	L1_BLA	0.531085	0.0066931
BREX	MOX-1	-0.0433148	1
BREX	MexE	0.0769231	1
BREX	MexH	0.0769231	1
BREX	MexI	0.0899843	1
BREX	Mrx	-0.0769231	1
BREX	NDM-1	-0.144841	0.834764
BREX	OXA-1	-0.0899843	1
BREX	OXA-10	-0.0620174	1
BREX	OXA-2	-0.0620174	1
BREX	PER-1	-0.0769231	1
BREX	PER-4	-0.0433148	1
BREX	QnrD1	-0.0769231	1
BREX	SAT-2	0.279078	0.26904
BREX	TEM-1	-0.0769231	1
BREX	Vang_ACT_CHL	-0.0433148	1
BREX	aadA	0.233882	0.393882
BREX	aadA16	-0.0769231	1
BREX	aadA2	-0.0620174	1
BREX	aadA5	-0.0433148	1
BREX	aadA6	-0.0620174	1
BREX	acrB	0.0769231	1
BREX	acrD	0.0769231	1
BREX	armA	-0.0620174	1
BREX	arr-3	-0.134535	0.913214
BREX	catA1	-0.0620174	1
BREX	catB2	0.806226	0.000134415
BREX	catB3	-0.0433148	1
BREX	catB8	-0.0769231	1
BREX	catII	-0.0433148	1
BREX	cfrA	-0.0433148	1
BREX	dfrA1	0.119407	0.863464
BREX	dfrA12	-0.0620174	1
BREX	dfrA17	-0.0433148	1
BREX	dfrA27	-0.0769231	1
BREX	dfrA6	-0.0433148	1
BREX	emrB	0.0769231	1
BREX	floR	0.305776	0.210726
BREX	linG	-0.0433148	1
BREX	lnuF	-0.0899843	1
BREX	lnuG	-0.0620174	1
BREX	macB	0.0899843	1
BREX	mdtM	0.101956	1
BREX	mphA	-0.0769231	1
BREX	mphE	-0.134535	0.913214
BREX	msrE	-0.134535	0.913214
BREX	qacEdelta1	-0.217571	0.427697
BREX	rmtB	-0.0433148	1
BREX	sul1	-0.217571	0.427697
BREX	sul2	-0.134535	0.913214
BREX	tet(59)	0.4656	0.0194873
BREX	tet(A)	0.144841	0.834764
BREX	tet(B)	-0.0620174	1
BREX	tet(C)	-0.0620174	1
BREX	tet(D)	0.134535	0.913214
BREX	tetR	-0.0620174	1
CBASS	AAC(3)-IId	-0.0620174	1
CBASS	AAC(3)-IIe	-0.0433148	1
CBASS	AAC(3)-IVa	0.183521	0.791549
CBASS	AAC(6')-Iae	-0.0433148	1
CBASS	AAC(6')-Ib-cr6	0.183521	0.791549
CBASS	AAC(6')-Ib10	-0.0769231	1
CBASS	AAC(6')-Ib8	-0.0620174	1
CBASS	AAC(6')-Il	-0.0433148	1
CBASS	ANT(2'')-Ia	0.372104	0.314995
CBASS	ANT(3'')-IIa	0.15097	0.902662
CBASS	APH(3'')-Ib	-0.0899843	1
CBASS	APH(3')-Ia	0.15097	0.902662
CBASS	APH(3')-VIa	0.806226	0.000134415
CBASS	APH(3')-VIb	-0.0620174	1
CBASS	APH(4)-Ia	0.183521	0.791549
CBASS	APH(6)-Id	-0.0899843	1
CBASS	AcrF	0.0769231	1
CBASS	CRP	0.0769231	1
CBASS	CTX-M-15	-0.0433148	1
CBASS	CTX-M-2	-0.0433148	1
CBASS	CTX-M-3	0.641026	0.00277964
CBASS	CcrA	0.305776	0.210726
CBASS	DHA-1	-0.0769231	1
CBASS	DHA-21	-0.0433148	1
CBASS	DHA-26	-0.0433148	1
CBASS	DHA-27	-0.0433148	1
CBASS	DHA-3	-0.0433148	1
CBASS	DHA-4	-0.0433148	1
CBASS	DHA-7	-0.0433148	1
CBASS	Ecol_EFTu_PLV	0.0769231	1
CBASS	FosI	-0.0433148	1
CBASS	IMP-1	-0.0433148	1
CBASS	IMP-10	-0.0433148	1
CBASS	IMP-11	-0.0433148	1
CBASS	IMP-27	-0.0433148	1
CBASS	IMP-64	-0.0433148	1
CBASS	L1_BLA	-0.144841	0.834764
CBASS	MOX-1	-0.0433148	1
CBASS	MexE	0.0769231	1
CBASS	MexH	0.0769231	1
CBASS	MexI	0.0899843	1
CBASS	Mrx	-0.0769231	1
CBASS	NDM-1	0.305776	0.210726
CBASS	OXA-1	-0.0899843	1
CBASS	OXA-10	0.372104	0.314995
CBASS	OXA-2	-0.0620174	1
CBASS	PER-1	-0.0769231	1
CBASS	PER-4	0.563093	0.0921291
CBASS	QnrD1	0.282051	0.506248
CBASS	SAT-2	-0.155043	0.76308
CBASS	TEM-1	-0.0769231	1
CBASS	Vang_ACT_CHL	-0.0433148	1
CBASS	aadA	-0.175412	0.635738
CBASS	aadA16	-0.0769231	1
CBASS	aadA2	0.372104	0.314995
CBASS	aadA5	-0.0433148	1
CBASS	aadA6	-0.0620174	1
CBASS	acrB	0.0769231	1
CBASS	acrD	0.0769231	1
CBASS	armA	-0.0620174	1
CBASS	arr-3	0.100901	1
CBASS	catA1	0.372104	0.314995
CBASS	catB2	-0.0620174	1
CBASS	catB3	-0.0433148	1
CBASS	catB8	0.282051	0.506248
CBASS	catII	-0.0433148	1
CBASS	cfrA	-0.0433148	1
CBASS	dfrA1	-0.252082	0.302168
CBASS	dfrA12	0.372104	0.314995
CBASS	dfrA17	-0.0433148	1
CBASS	dfrA27	-0.0769231	1
CBASS	dfrA6	-0.0433148	1
CBASS	emrB	0.0769231	1
CBASS	floR	0.531085	0.0066931
CBASS	linG	-0.0433148	1
CBASS	lnuF	-0.0899843	1
CBASS	lnuG	-0.0620174	1
CBASS	macB	0.0899843	1
CBASS	mdtM	0.101956	1
CBASS	mphA	-0.0769231	1
CBASS	mphE	0.571772	0.00325461
CBASS	msrE	0.571772	0.00325461
CBASS	qacEdelta1	0.163178	0.659479
CBASS	rmtB	-0.0433148	1
CBASS	sul1	0.163178	0.659479
CBASS	sul2	0.100901	1
CBASS	tet(59)	-0.165213	0.69702
CBASS	tet(A)	0.144841	0.834764
CBASS	tet(B)	0.372104	0.314995
CBASS	tet(C)	-0.0620174	1
CBASS	tet(D)	-0.100901	1
CBASS	tetR	0.372104	0.314995
Cas	AAC(3)-IId	0.0790569	1
Cas	AAC(3)-IIe	0.220863	0.720464
Cas	AAC(3)-IVa	-0.103975	0.866222
Cas	AAC(6')-Iae	-0.110432	1
Cas	AAC(6')-Ib-cr6	-0.103975	0.866222
Cas	AAC(6')-Ib10	0	1
Cas	AAC(6')-Ib8	0.0790569	1
Cas	AAC(6')-Il	-0.110432	1
Cas	ANT(2'')-Ia	0.0790569	1
Cas	ANT(3'')-IIa	0	1
Cas	APH(3'')-Ib	-0.229416	0.352765
Cas	APH(3')-Ia	-0.288675	0.160581
Cas	APH(3')-VIa	-0.158114	0.797817
Cas	APH(3')-VIb	-0.158114	0.797817
Cas	APH(4)-Ia	-0.103975	0.866222
Cas	APH(6)-Id	-0.229416	0.352765
Cas	AcrF	0	1
Cas	CRP	0	1
Cas	CTX-M-15	-0.110432	1
Cas	CTX-M-2	-0.110432	1
Cas	CTX-M-3	-0.196116	0.52511
Cas	CcrA	0	1
Cas	DHA-1	0	1
Cas	DHA-21	0.220863	0.720464
Cas	DHA-26	0.220863	0.720464
Cas	DHA-27	0.220863	0.720464
Cas	DHA-3	0.220863	0.720464
Cas	DHA-4	0.220863	0.720464
Cas	DHA-7	0.220863	0.720464
Cas	Ecol_EFTu_PLV	0	1
Cas	FosI	-0.110432	1
Cas	IMP-1	0.220863	0.720464
Cas	IMP-10	-0.110432	1
Cas	IMP-11	-0.110432	1
Cas	IMP-27	-0.110432	1
Cas	IMP-64	-0.110432	1
Cas	L1_BLA	0	1
Cas	MOX-1	-0.110432	1
Cas	MexE	0	1
Cas	MexH	0	1
Cas	MexI	0.0573539	1
Cas	Mrx	-0.196116	0.52511
Cas	NDM-1	0	1
Cas	OXA-1	-0.0573539	1
Cas	OXA-10	0.0790569	1
Cas	OXA-2	0.0790569	1
Cas	PER-1	-0.196116	0.52511
Cas	PER-4	-0.110432	1
Cas	QnrD1	-0.196116	0.52511
Cas	SAT-2	0.0790569	0.89808
Cas	TEM-1	0	1
Cas	Vang_ACT_CHL	0.220863	0.720464
Cas	aadA	0.111803	0.71714
Cas	aadA16	-0.196116	0.52511
Cas	aadA2	-0.158114	0.797817
Cas	aadA5	0.220863	0.720464
Cas	aadA6	-0.158114	0.797817
Cas	acrB	0	1
Cas	acrD	0	1
Cas	armA	0.316228	0.20024
Cas	arr-3	-0.214373	0.330798
Cas	catA1	0.0790569	1
Cas	catB2	0.316228	0.20024
Cas	catB3	-0.110432	1
Cas	catB8	0.196116	0.52511
Cas	catII	0.220863	0.720464
Cas	cfrA	-0.110432	1
Cas	dfrA1	0.270604	0.154188
Cas	dfrA12	-0.158114	0.797817
Cas	dfrA17	0.220863	0.720464
Cas	dfrA27	-0.196116	0.52511
Cas	dfrA6	0.220863	0.720464
Cas	emrB	0	1
Cas	floR	0	1
Cas	linG	0.220863	0.720464
Cas	lnuF	-0.0573539	1
Cas	lnuG	-0.158114	0.797817
Cas	macB	0.0573539	1
Cas	mdtM	0.103975	0.866222
Cas	mphA	-0.196116	0.52511
Cas	mphE	-0.214373	0.330798
Cas	msrE	-0.214373	0.330798
Cas	qacEdelta1	-0.138675	0.574322
Cas	rmtB	-0.110432	1
Cas	sul1	-0.138675	0.574322
Cas	sul2	-0.0857493	0.889506
Cas	tet(59)	0.153168	0.534994
Cas	tet(A)	0.123091	0.689995
Cas	tet(B)	0.0790569	1
Cas	tet(C)	-0.158114	0.797817
Cas	tet(D)	0.0857493	0.889506
Cas	tetR	0.0790569	1
DRT	AAC(3)-IId	-0.05	1
DRT	AAC(3)-IIe	-0.0349215	1
DRT	AAC(3)-IVa	-0.0821995	1
DRT	AAC(6')-Iae	-0.0349215	1
DRT	AAC(6')-Ib-cr6	-0.0821995	1
DRT	AAC(6')-Ib10	-0.0620174	1
DRT	AAC(6')-Ib8	-0.05	1
DRT	AAC(6')-Il	-0.0349215	1
DRT	ANT(2'')-Ia	-0.05	1
DRT	ANT(3'')-IIa	-0.0912871	1
DRT	APH(3'')-Ib	-0.0725476	1
DRT	APH(3')-Ia	-0.0912871	1
DRT	APH(3')-VIa	-0.05	1
DRT	APH(3')-VIb	-0.05	1
DRT	APH(4)-Ia	-0.0821995	1
DRT	APH(6)-Id	-0.0725476	1
DRT	AcrF	0.0620174	1
DRT	CRP	0.0620174	1
DRT	CTX-M-15	-0.0349215	1
DRT	CTX-M-2	-0.0349215	1
DRT	CTX-M-3	-0.0620174	1
DRT	CcrA	-0.116775	1
DRT	DHA-1	-0.0620174	1
DRT	DHA-21	-0.0349215	1
DRT	DHA-26	-0.0349215	1
DRT	DHA-27	-0.0349215	1
DRT	DHA-3	-0.0349215	1
DRT	DHA-4	-0.0349215	1
DRT	DHA-7	-0.0349215	1
DRT	Ecol_EFTu_PLV	0.0620174	1
DRT	FosI	-0.0349215	1
DRT	IMP-1	-0.0349215	1
DRT	IMP-10	-0.0349215	1
DRT	IMP-11	-0.0349215	1
DRT	IMP-27	-0.0349215	1
DRT	IMP-64	-0.0349215	1
DRT	L1_BLA	-0.116775	1
DRT	MOX-1	-0.0349215	1
DRT	MexE	0.0620174	1
DRT	MexH	0.0620174	1
DRT	MexI	0.0725476	1
DRT	Mrx	-0.0620174	1
DRT	NDM-1	-0.116775	1
DRT	OXA-1	-0.0725476	1
DRT	OXA-10	-0.05	1
DRT	OXA-2	-0.05	1
DRT	PER-1	-0.0620174	1
DRT	PER-4	-0.0349215	1
DRT	QnrD1	-0.0620174	1
DRT	SAT-2	-0.125	1
DRT	TEM-1	-0.0620174	1
DRT	Vang_ACT_CHL	-0.0349215	1
DRT	aadA	-0.141421	0.90879
DRT	aadA16	-0.0620174	1
DRT	aadA2	-0.05	1
DRT	aadA5	-0.0349215	1
DRT	aadA6	-0.05	1
DRT	acrB	0.0620174	1
DRT	acrD	0.0620174	1
DRT	armA	-0.05	1
DRT	arr-3	-0.108465	1
DRT	catA1	-0.05	1
DRT	catB2	-0.05	1
DRT	catB3	-0.0349215	1
DRT	catB8	-0.0620174	1
DRT	catII	-0.0349215	1
DRT	cfrA	-0.0349215	1
DRT	dfrA1	-0.203235	0.555704
DRT	dfrA12	-0.05	1
DRT	dfrA17	-0.0349215	1
DRT	dfrA27	-0.0620174	1
DRT	dfrA6	-0.0349215	1
DRT	emrB	0.0620174	1
DRT	floR	-0.116775	1
DRT	linG	-0.0349215	1
DRT	lnuF	-0.0725476	1
DRT	lnuG	-0.05	1
DRT	macB	0.0725476	1
DRT	mdtM	0.0821995	1
DRT	mphA	-0.0620174	1
DRT	mphE	-0.108465	1
DRT	msrE	-0.108465	1
DRT	qacEdelta1	-0.175412	0.695964
DRT	rmtB	-0.0349215	1
DRT	sul1	-0.175412	0.695964
DRT	sul2	-0.108465	1
DRT	tet(59)	-0.133199	0.968701
DRT	tet(A)	0.116775	1
DRT	tet(B)	-0.05	1
DRT	tet(C)	-0.05	1
DRT	tet(D)	0.108465	1
DRT	tetR	-0.05	1
DS-1	AAC(3)-IId	0.475	0.168464
DS-1	AAC(3)-IIe	-0.0349215	1
DS-1	AAC(3)-IVa	-0.0821995	1
DS-1	AAC(6')-Iae	-0.0349215	1
DS-1	AAC(6')-Ib-cr6	-0.0821995	1
DS-1	AAC(6')-Ib10	-0.0620174	1
DS-1	AAC(6')-Ib8	-0.05	1
DS-1	AAC(6')-Il	-0.0349215	1
DS-1	ANT(2'')-Ia	0.475	0.168464
DS-1	ANT(3'')-IIa	0.228218	0.657255
DS-1	APH(3'')-Ib	-0.0725476	1
DS-1	APH(3')-Ia	-0.0912871	1
DS-1	APH(3')-VIa	-0.05	1
DS-1	APH(3')-VIb	-0.05	1
DS-1	APH(4)-Ia	-0.0821995	1
DS-1	APH(6)-Id	-0.0725476	1
DS-1	AcrF	0.0620174	1
DS-1	CRP	0.0620174	1
DS-1	CTX-M-15	-0.0349215	1
DS-1	CTX-M-2	-0.0349215	1
DS-1	CTX-M-3	-0.0620174	1
DS-1	CcrA	0.1557	0.899628
DS-1	DHA-1	-0.0620174	1
DS-1	DHA-21	-0.0349215	1
DS-1	DHA-26	-0.0349215	1
DS-1	DHA-27	-0.0349215	1
DS-1	DHA-3	-0.0349215	1
DS-1	DHA-4	-0.0349215	1
DS-1	DHA-7	-0.0349215	1
DS-1	Ecol_EFTu_PLV	0.0620174	1
DS-1	FosI	-0.0349215	1
DS-1	IMP-1	-0.0349215	1
DS-1	IMP-10	-0.0349215	1
DS-1	IMP-11	-0.0349215	1
DS-1	IMP-27	-0.0349215	1
DS-1	IMP-64	-0.0349215	1
DS-1	L1_BLA	-0.116775	1
DS-1	MOX-1	-0.0349215	1
DS-1	MexE	0.0620174	1
DS-1	MexH	0.0620174	1
DS-1	MexI	0.0725476	1
DS-1	Mrx	-0.0620174	1
DS-1	NDM-1	0.1557	0.899628
DS-1	OXA-1	-0.0725476	1
DS-1	OXA-10	0.475	0.168464
DS-1	OXA-2	-0.05	1
DS-1	PER-1	-0.0620174	1
DS-1	PER-4	-0.0349215	1
DS-1	QnrD1	-0.0620174	1
DS-1	SAT-2	-0.125	1
DS-1	TEM-1	-0.0620174	1
DS-1	Vang_ACT_CHL	0.69843	0.0315541
DS-1	aadA	0.106066	1
DS-1	aadA16	-0.0620174	1
DS-1	aadA2	-0.05	1
DS-1	aadA5	0.69843	0.0315541
DS-1	aadA6	-0.05	1
DS-1	acrB	0.0620174	1
DS-1	acrD	0.0620174	1
DS-1	armA	0.475	0.168464
DS-1	arr-3	-0.108465	1
DS-1	catA1	0.475	0.168464
DS-1	catB2	-0.05	1
DS-1	catB3	-0.0349215	1
DS-1	catB8	0.372104	0.314995
DS-1	catII	-0.0349215	1
DS-1	cfrA	-0.0349215	1
DS-1	dfrA1	-0.203235	0.555704
DS-1	dfrA12	-0.05	1
DS-1	dfrA17	0.69843	0.0315541
DS-1	dfrA27	-0.0620174	1
DS-1	dfrA6	-0.0349215	1
DS-1	emrB	0.0620174	1
DS-1	floR	-0.116775	1
DS-1	linG	-0.0349215	1
DS-1	lnuF	-0.0725476	1
DS-1	lnuG	-0.05	1
DS-1	macB	0.0725476	1
DS-1	mdtM	0.0821995	1
DS-1	mphA	-0.0620174	1
DS-1	mphE	0.176256	0.82613
DS-1	msrE	0.176256	0.82613
DS-1	qacEdelta1	0.0548161	1
DS-1	rmtB	-0.0349215	1
DS-1	sul1	0.0548161	1
DS-1	sul2	-0.108465	1
DS-1	tet(59)	-0.133199	0.968701
DS-1	tet(A)	-0.1557	0.899628
DS-1	tet(B)	-0.05	1
DS-1	tet(C)	-0.05	1
DS-1	tet(D)	-0.176256	0.82613
DS-1	tetR	-0.05	1
DS-12B	AAC(3)-IId	-0.0620174	1
DS-12B	AAC(3)-IIe	-0.0433148	1
DS-12B	AAC(3)-IVa	-0.101956	1
DS-12B	AAC(6')-Iae	0.563093	0.0921291
DS-12B	AAC(6')-Ib-cr6	-0.101956	1
DS-12B	AAC(6')-Ib10	-0.0769231	1
DS-12B	AAC(6')-Ib8	-0.0620174	1
DS-12B	AAC(6')-Il	-0.0433148	1
DS-12B	ANT(2'')-Ia	-0.0620174	1
DS-12B	ANT(3'')-IIa	-0.113228	1
DS-12B	APH(3'')-Ib	-0.0899843	1
DS-12B	APH(3')-Ia	-0.113228	1
DS-12B	APH(3')-VIa	-0.0620174	1
DS-12B	APH(3')-VIb	-0.0620174	1
DS-12B	APH(4)-Ia	-0.101956	1
DS-12B	APH(6)-Id	-0.0899843	1
DS-12B	AcrF	0.0769231	1
DS-12B	CRP	0.0769231	1
DS-12B	CTX-M-15	-0.0433148	1
DS-12B	CTX-M-2	0.563093	0.0921291
DS-12B	CTX-M-3	-0.0769231	1
DS-12B	CcrA	-0.144841	0.834764
DS-12B	DHA-1	-0.0769231	1
DS-12B	DHA-21	-0.0433148	1
DS-12B	DHA-26	-0.0433148	1
DS-12B	DHA-27	-0.0433148	1
DS-12B	DHA-3	-0.0433148	1
DS-12B	DHA-4	-0.0433148	1
DS-12B	DHA-7	-0.0433148	1
DS-12B	Ecol_EFTu_PLV	0.0769231	1
DS-12B	FosI	-0.0433148	1
DS-12B	IMP-1	-0.0433148	1
DS-12B	IMP-10	0.563093	0.0921291
DS-12B	IMP-11	-0.0433148	1
DS-12B	IMP-27	-0.0433148	1
DS-12B	IMP-64	-0.0433148	1
DS-12B	L1_BLA	-0.144841	0.834764
DS-12B	MOX-1	0.563093	0.0921291
DS-12B	MexE	0.0769231	1
DS-12B	MexH	0.0769231	1
DS-12B	MexI	0.0899843	1
DS-12B	Mrx	-0.0769231	1
DS-12B	NDM-1	-0.144841	0.834764
DS-12B	OXA-1	-0.0899843	1
DS-12B	OXA-10	-0.0620174	1
DS-12B	OXA-2	-0.0620174	1
DS-12B	PER-1	-0.0769231	1
DS-12B	PER-4	-0.0433148	1
DS-12B	QnrD1	-0.0769231	1
DS-12B	SAT-2	0.496139	0.0120052
DS-12B	TEM-1	0.282051	0.506248
DS-12B	Vang_ACT_CHL	-0.0433148	1
DS-12B	aadA	0.438529	0.029342
DS-12B	aadA16	-0.0769231	1
DS-12B	aadA2	-0.0620174	1
DS-12B	aadA5	-0.0433148	1
DS-12B	aadA6	-0.0620174	1
DS-12B	acrB	0.0769231	1
DS-12B	acrD	0.0769231	1
DS-12B	armA	-0.0620174	1
DS-12B	arr-3	-0.134535	0.913214
DS-12B	catA1	-0.0620174	1
DS-12B	catB2	-0.0620174	1
DS-12B	catB3	-0.0433148	1
DS-12B	catB8	-0.0769231	1
DS-12B	catII	-0.0433148	1
DS-12B	cfrA	-0.0433148	1
DS-12B	dfrA1	0.305151	0.168906
DS-12B	dfrA12	-0.0620174	1
DS-12B	dfrA17	-0.0433148	1
DS-12B	dfrA27	-0.0769231	1
DS-12B	dfrA6	-0.0433148	1
DS-12B	emrB	0.0769231	1
DS-12B	floR	-0.144841	0.834764
DS-12B	linG	-0.0433148	1
DS-12B	lnuF	-0.0899843	1
DS-12B	lnuG	-0.0620174	1
DS-12B	macB	0.0899843	1
DS-12B	mdtM	0.101956	1
DS-12B	mphA	-0.0769231	1
DS-12B	mphE	-0.134535	0.913214
DS-12B	msrE	-0.134535	0.913214
DS-12B	qacEdelta1	-0.0271964	1
DS-12B	rmtB	-0.0433148	1
DS-12B	sul1	-0.0271964	1
DS-12B	sul2	-0.134535	0.913214
DS-12B	tet(59)	-0.165213	0.69702
DS-12B	tet(A)	-0.531085	0.0066931
DS-12B	tet(B)	-0.0620174	1
DS-12B	tet(C)	-0.0620174	1
DS-12B	tet(D)	-0.336336	0.156538
DS-12B	tetR	-0.0620174	1
DS-14	AAC(3)-IId	-0.05	1
DS-14	AAC(3)-IIe	-0.0349215	1
DS-14	AAC(3)-IVa	-0.0821995	1
DS-14	AAC(6')-Iae	-0.0349215	1
DS-14	AAC(6')-Ib-cr6	-0.0821995	1
DS-14	AAC(6')-Ib10	-0.0620174	1
DS-14	AAC(6')-Ib8	-0.05	1
DS-14	AAC(6')-Il	-0.0349215	1
DS-14	ANT(2'')-Ia	-0.05	1
DS-14	ANT(3'')-IIa	-0.0912871	1
DS-14	APH(3'')-Ib	-0.0725476	1
DS-14	APH(3')-Ia	-0.0912871	1
DS-14	APH(3')-VIa	-0.05	1
DS-14	APH(3')-VIb	-0.05	1
DS-14	APH(4)-Ia	-0.0821995	1
DS-14	APH(6)-Id	-0.0725476	1
DS-14	AcrF	0.0620174	1
DS-14	CRP	0.0620174	1
DS-14	CTX-M-15	-0.0349215	1
DS-14	CTX-M-2	-0.0349215	1
DS-14	CTX-M-3	-0.0620174	1
DS-14	CcrA	-0.116775	1
DS-14	DHA-1	-0.0620174	1
DS-14	DHA-21	-0.0349215	1
DS-14	DHA-26	-0.0349215	1
DS-14	DHA-27	-0.0349215	1
DS-14	DHA-3	-0.0349215	1
DS-14	DHA-4	-0.0349215	1
DS-14	DHA-7	-0.0349215	1
DS-14	Ecol_EFTu_PLV	0.0620174	1
DS-14	FosI	-0.0349215	1
DS-14	IMP-1	-0.0349215	1
DS-14	IMP-10	-0.0349215	1
DS-14	IMP-11	-0.0349215	1
DS-14	IMP-27	-0.0349215	1
DS-14	IMP-64	-0.0349215	1
DS-14	L1_BLA	0.428174	0.0584952
DS-14	MOX-1	-0.0349215	1
DS-14	MexE	0.0620174	1
DS-14	MexH	0.0620174	1
DS-14	MexI	-0.308327	0.444859
DS-14	Mrx	-0.0620174	1
DS-14	NDM-1	-0.116775	1
DS-14	OXA-1	-0.0725476	1
DS-14	OXA-10	-0.05	1
DS-14	OXA-2	-0.05	1
DS-14	PER-1	-0.0620174	1
DS-14	PER-4	-0.0349215	1
DS-14	QnrD1	-0.0620174	1
DS-14	SAT-2	-0.125	1
DS-14	TEM-1	-0.0620174	1
DS-14	Vang_ACT_CHL	-0.0349215	1
DS-14	aadA	-0.141421	0.90879
DS-14	aadA16	-0.0620174	1
DS-14	aadA2	-0.05	1
DS-14	aadA5	-0.0349215	1
DS-14	aadA6	-0.05	1
DS-14	acrB	0.0620174	1
DS-14	acrD	0.0620174	1
DS-14	armA	-0.05	1
DS-14	arr-3	-0.108465	1
DS-14	catA1	-0.05	1
DS-14	catB2	-0.05	1
DS-14	catB3	-0.0349215	1
DS-14	catB8	-0.0620174	1
DS-14	catII	-0.0349215	1
DS-14	cfrA	-0.0349215	1
DS-14	dfrA1	-0.203235	0.555704
DS-14	dfrA12	-0.05	1
DS-14	dfrA17	-0.0349215	1
DS-14	dfrA27	-0.0620174	1
DS-14	dfrA6	-0.0349215	1
DS-14	emrB	0.0620174	1
DS-14	floR	-0.116775	1
DS-14	linG	-0.0349215	1
DS-14	lnuF	-0.0725476	1
DS-14	lnuG	-0.05	1
DS-14	macB	0.0725476	1
DS-14	mdtM	0.0821995	1
DS-14	mphA	-0.0620174	1
DS-14	mphE	-0.108465	1
DS-14	msrE	-0.108465	1
DS-14	qacEdelta1	-0.175412	0.695964
DS-14	rmtB	-0.0349215	1
DS-14	sul1	-0.175412	0.695964
DS-14	sul2	-0.108465	1
DS-14	tet(59)	0.375379	0.107673
DS-14	tet(A)	0.116775	1
DS-14	tet(B)	-0.05	1
DS-14	tet(C)	-0.05	1
DS-14	tet(D)	0.108465	1
DS-14	tetR	-0.05	1
DS-17	AAC(3)-IId	-0.0349215	1
DS-17	AAC(3)-IIe	-0.0243902	1
DS-17	AAC(3)-IVa	-0.0574106	1
DS-17	AAC(6')-Iae	-0.0243902	1
DS-17	AAC(6')-Ib-cr6	-0.0574106	1
DS-17	AAC(6')-Ib10	-0.0433148	1
DS-17	AAC(6')-Ib8	-0.0349215	1
DS-17	AAC(6')-Il	-0.0243902	1
DS-17	ANT(2'')-Ia	-0.0349215	1
DS-17	ANT(3'')-IIa	-0.0637577	1
DS-17	APH(3'')-Ib	-0.0506695	1
DS-17	APH(3')-Ia	-0.0637577	1
DS-17	APH(3')-VIa	-0.0349215	1
DS-17	APH(3')-VIb	-0.0349215	1
DS-17	APH(4)-Ia	-0.0574106	1
DS-17	APH(6)-Id	-0.0506695	1
DS-17	AcrF	0.0433148	1
DS-17	CRP	0.0433148	1
DS-17	CTX-M-15	-0.0243902	1
DS-17	CTX-M-2	-0.0243902	1
DS-17	CTX-M-3	-0.0433148	1
DS-17	CcrA	0.29905	0.480965
DS-17	DHA-1	-0.0433148	1
DS-17	DHA-21	-0.0243902	1
DS-17	DHA-26	-0.0243902	1
DS-17	DHA-27	-0.0243902	1
DS-17	DHA-3	-0.0243902	1
DS-17	DHA-4	-0.0243902	1
DS-17	DHA-7	-0.0243902	1
DS-17	Ecol_EFTu_PLV	0.0433148	1
DS-17	FosI	-0.0243902	1
DS-17	IMP-1	-0.0243902	1
DS-17	IMP-10	-0.0243902	1
DS-17	IMP-11	-0.0243902	1
DS-17	IMP-27	-0.0243902	1
DS-17	IMP-64	-0.0243902	1
DS-17	L1_BLA	-0.0815591	1
DS-17	MOX-1	-0.0243902	1
DS-17	MexE	0.0433148	1
DS-17	MexH	0.0433148	1
DS-17	MexI	0.0506695	1
DS-17	Mrx	-0.0433148	1
DS-17	NDM-1	0.29905	0.480965
DS-17	OXA-1	-0.0506695	1
DS-17	OXA-10	-0.0349215	1
DS-17	OXA-2	-0.0349215	1
DS-17	PER-1	-0.0433148	1
DS-17	PER-4	-0.0243902	1
DS-17	QnrD1	-0.0433148	1
DS-17	SAT-2	-0.0873038	1
DS-17	TEM-1	-0.0433148	1
DS-17	Vang_ACT_CHL	-0.0243902	1
DS-17	aadA	-0.098773	1
DS-17	aadA16	-0.0433148	1
DS-17	aadA2	0.69843	0.0315541
DS-17	aadA5	-0.0243902	1
DS-17	aadA6	-0.0349215	1
DS-17	acrB	0.0433148	1
DS-17	acrD	0.0433148	1
DS-17	armA	-0.0349215	1
DS-17	arr-3	-0.0757554	1
DS-17	catA1	-0.0349215	1
DS-17	catB2	-0.0349215	1
DS-17	catB3	-0.0243902	1
DS-17	catB8	-0.0433148	1
DS-17	catII	-0.0243902	1
DS-17	cfrA	-0.0243902	1
DS-17	dfrA1	-0.141945	1
DS-17	dfrA12	0.69843	0.0315541
DS-17	dfrA17	-0.0243902	1
DS-17	dfrA27	-0.0433148	1
DS-17	dfrA6	-0.0243902	1
DS-17	emrB	0.0433148	1
DS-17	floR	-0.0815591	1
DS-17	linG	-0.0243902	1
DS-17	lnuF	-0.0506695	1
DS-17	lnuG	-0.0349215	1
DS-17	macB	0.0506695	1
DS-17	mdtM	0.0574106	1
DS-17	mphA	-0.0433148	1
DS-17	mphE	-0.0757554	1
DS-17	msrE	-0.0757554	1
DS-17	qacEdelta1	0.199083	0.804044
DS-17	rmtB	-0.0243902	1
DS-17	sul1	0.199083	0.804044
DS-17	sul2	-0.0757554	1
DS-17	tet(59)	-0.0930301	1
DS-17	tet(A)	0.0815591	1
DS-17	tet(B)	-0.0349215	1
DS-17	tet(C)	-0.0349215	1
DS-17	tet(D)	0.0757554	1
DS-17	tetR	-0.0349215	1
DS-31	AAC(3)-IId	0.263038	0.557886
DS-31	AAC(3)-IIe	0.424839	0.23381
DS-31	AAC(3)-IVa	-0.135135	0.888562
DS-31	AAC(6')-Iae	-0.0574106	1
DS-31	AAC(6')-Ib-cr6	-0.135135	0.888562
DS-31	AAC(6')-Ib10	0.468997	0.0344811
DS-31	AAC(6')-Ib8	-0.0821995	1
DS-31	AAC(6')-Il	-0.0574106	1
DS-31	ANT(2'')-Ia	-0.0821995	1
DS-31	ANT(3'')-IIa	-0.150075	0.770455
DS-31	APH(3'')-Ib	0.131194	0.969172
DS-31	APH(3')-Ia	-0.150075	0.770455
DS-31	APH(3')-VIa	-0.0821995	1
DS-31	APH(3')-VIb	-0.0821995	1
DS-31	APH(4)-Ia	-0.135135	0.888562
DS-31	APH(6)-Id	0.131194	0.969172
DS-31	AcrF	0.101956	1
DS-31	CRP	0.101956	1
DS-31	CTX-M-15	-0.0574106	1
DS-31	CTX-M-2	-0.0574106	1
DS-31	CTX-M-3	-0.101956	1
DS-31	CcrA	0.16638	0.618723
DS-31	DHA-1	-0.101956	1
DS-31	DHA-21	-0.0574106	1
DS-31	DHA-26	-0.0574106	1
DS-31	DHA-27	-0.0574106	1
DS-31	DHA-3	-0.0574106	1
DS-31	DHA-4	-0.0574106	1
DS-31	DHA-7	-0.0574106	1
DS-31	Ecol_EFTu_PLV	0.101956	1
DS-31	FosI	-0.0574106	1
DS-31	IMP-1	-0.0574106	1
DS-31	IMP-10	-0.0574106	1
DS-31	IMP-11	-0.0574106	1
DS-31	IMP-27	-0.0574106	1
DS-31	IMP-64	-0.0574106	1
DS-31	L1_BLA	-0.191977	0.50698
DS-31	MOX-1	-0.0574106	1
DS-31	MexE	0.101956	1
DS-31	MexH	0.101956	1
DS-31	MexI	0.119268	1
DS-31	Mrx	0.183521	0.791549
DS-31	NDM-1	0.16638	0.618723
DS-31	OXA-1	-0.119268	1
DS-31	OXA-10	-0.0821995	1
DS-31	OXA-2	0.263038	0.557886
DS-31	PER-1	-0.101956	1
DS-31	PER-4	-0.0574106	1
DS-31	QnrD1	-0.101956	1
DS-31	SAT-2	-0.205499	0.439857
DS-31	TEM-1	0.183521	0.791549
DS-31	Vang_ACT_CHL	-0.0574106	1
DS-31	aadA	-0.232495	0.327391
DS-31	aadA16	0.183521	0.791549
DS-31	aadA2	-0.0821995	1
DS-31	aadA5	-0.0574106	1
DS-31	aadA6	-0.0821995	1
DS-31	acrB	0.101956	1
DS-31	acrD	0.101956	1
DS-31	armA	0.263038	0.557886
DS-31	arr-3	0.00891579	1
DS-31	catA1	-0.0821995	1
DS-31	catB2	-0.0821995	1
DS-31	catB3	-0.0574106	1
DS-31	catB8	-0.101956	1
DS-31	catII	0.424839	0.23381
DS-31	cfrA	-0.0574106	1
DS-31	dfrA1	0.109027	0.819702
DS-31	dfrA12	-0.0821995	1
DS-31	dfrA17	-0.0574106	1
DS-31	dfrA27	0.183521	0.791549
DS-31	dfrA6	0.424839	0.23381
DS-31	emrB	0.101956	1
DS-31	floR	-0.191977	0.50698
DS-31	linG	-0.0574106	1
DS-31	lnuF	-0.119268	1
DS-31	lnuG	-0.0821995	1
DS-31	macB	0.119268	1
DS-31	mdtM	0.135135	0.888562
DS-31	mphA	0.183521	0.791549
DS-31	mphE	-0.178316	0.583061
DS-31	msrE	-0.178316	0.583061
DS-31	qacEdelta1	0.0144187	1
DS-31	rmtB	-0.0574106	1
DS-31	sul1	0.0144187	1
DS-31	sul2	0.196147	0.506383
DS-31	tet(59)	-0.0517583	1
DS-31	tet(A)	0.191977	0.50698
DS-31	tet(B)	-0.0821995	1
DS-31	tet(C)	-0.0821995	1
DS-31	tet(D)	0.178316	0.583061
DS-31	tetR	-0.0821995	1
DS-33	AAC(3)-IId	0.69843	0.0315541
DS-33	AAC(3)-IIe	-0.0243902	1
DS-33	AAC(3)-IVa	-0.0574106	1
DS-33	AAC(6')-Iae	-0.0243902	1
DS-33	AAC(6')-Ib-cr6	-0.0574106	1
DS-33	AAC(6')-Ib10	0.563093	0.0921291
DS-33	AAC(6')-Ib8	-0.0349215	1
DS-33	AAC(6')-Il	-0.0243902	1
DS-33	ANT(2'')-Ia	-0.0349215	1
DS-33	ANT(3'')-IIa	-0.0637577	1
DS-33	APH(3'')-Ib	0.48136	0.162836
DS-33	APH(3')-Ia	-0.0637577	1
DS-33	APH(3')-VIa	-0.0349215	1
DS-33	APH(3')-VIb	-0.0349215	1
DS-33	APH(4)-Ia	-0.0574106	1
DS-33	APH(6)-Id	0.48136	0.162836
DS-33	AcrF	0.0433148	1
DS-33	CRP	0.0433148	1
DS-33	CTX-M-15	-0.0243902	1
DS-33	CTX-M-2	-0.0243902	1
DS-33	CTX-M-3	-0.0433148	1
DS-33	CcrA	0.29905	0.480965
DS-33	DHA-1	-0.0433148	1
DS-33	DHA-21	-0.0243902	1
DS-33	DHA-26	-0.0243902	1
DS-33	DHA-27	-0.0243902	1
DS-33	DHA-3	-0.0243902	1
DS-33	DHA-4	-0.0243902	1
DS-33	DHA-7	-0.0243902	1
DS-33	Ecol_EFTu_PLV	0.0433148	1
DS-33	FosI	-0.0243902	1
DS-33	IMP-1	-0.0243902	1
DS-33	IMP-10	-0.0243902	1
DS-33	IMP-11	-0.0243902	1
DS-33	IMP-27	-0.0243902	1
DS-33	IMP-64	-0.0243902	1
DS-33	L1_BLA	-0.0815591	1
DS-33	MOX-1	-0.0243902	1
DS-33	MexE	0.0433148	1
DS-33	MexH	0.0433148	1
DS-33	MexI	0.0506695	1
DS-33	Mrx	0.563093	0.0921291
DS-33	NDM-1	0.29905	0.480965
DS-33	OXA-1	-0.0506695	1
DS-33	OXA-10	-0.0349215	1
DS-33	OXA-2	-0.0349215	1
DS-33	PER-1	-0.0433148	1
DS-33	PER-4	-0.0243902	1
DS-33	QnrD1	-0.0433148	1
DS-33	SAT-2	-0.0873038	1
DS-33	TEM-1	-0.0433148	1
DS-33	Vang_ACT_CHL	-0.0243902	1
DS-33	aadA	-0.098773	1
DS-33	aadA16	0.563093	0.0921291
DS-33	aadA2	-0.0349215	1
DS-33	aadA5	-0.0243902	1
DS-33	aadA6	-0.0349215	1
DS-33	acrB	0.0433148	1
DS-33	acrD	0.0433148	1
DS-33	armA	-0.0349215	1
DS-33	arr-3	0.32196	0.424989
DS-33	catA1	-0.0349215	1
DS-33	catB2	-0.0349215	1
DS-33	catB3	-0.0243902	1
DS-33	catB8	-0.0433148	1
DS-33	catII	-0.0243902	1
DS-33	cfrA	-0.0243902	1
DS-33	dfrA1	-0.141945	1
DS-33	dfrA12	-0.0349215	1
DS-33	dfrA17	-0.0243902	1
DS-33	dfrA27	0.563093	0.0921291
DS-33	dfrA6	-0.0243902	1
DS-33	emrB	0.0433148	1
DS-33	floR	-0.0815591	1
DS-33	linG	-0.0243902	1
DS-33	lnuF	-0.0506695	1
DS-33	lnuG	-0.0349215	1
DS-33	macB	0.0506695	1
DS-33	mdtM	0.0574106	1
DS-33	mphA	0.563093	0.0921291
DS-33	mphE	-0.0757554	1
DS-33	msrE	-0.0757554	1
DS-33	qacEdelta1	0.199083	0.804044
DS-33	rmtB	-0.0243902	1
DS-33	sul1	0.199083	0.804044
DS-33	sul2	0.32196	0.424989
DS-33	tet(59)	-0.0930301	1
DS-33	tet(A)	0.0815591	1
DS-33	tet(B)	-0.0349215	1
DS-33	tet(C)	-0.0349215	1
DS-33	tet(D)	0.0757554	1
DS-33	tetR	-0.0349215	1
DS-6	AAC(3)-IId	-0.0349215	1
DS-6	AAC(3)-IIe	-0.0243902	1
DS-6	AAC(3)-IVa	-0.0574106	1
DS-6	AAC(6')-Iae	-0.0243902	1
DS-6	AAC(6')-Ib-cr6	-0.0574106	1
DS-6	AAC(6')-Ib10	-0.0433148	1
DS-6	AAC(6')-Ib8	-0.0349215	1
DS-6	AAC(6')-Il	-0.0243902	1
DS-6	ANT(2'')-Ia	-0.0349215	1
DS-6	ANT(3'')-IIa	-0.0637577	1
DS-6	APH(3'')-Ib	-0.0506695	1
DS-6	APH(3')-Ia	0.382546	0.301607
DS-6	APH(3')-VIa	-0.0349215	1
DS-6	APH(3')-VIb	-0.0349215	1
DS-6	APH(4)-Ia	-0.0574106	1
DS-6	APH(6)-Id	-0.0506695	1
DS-6	AcrF	0.0433148	1
DS-6	CRP	0.0433148	1
DS-6	CTX-M-15	-0.0243902	1
DS-6	CTX-M-2	-0.0243902	1
DS-6	CTX-M-3	-0.0433148	1
DS-6	CcrA	-0.0815591	1
DS-6	DHA-1	-0.0433148	1
DS-6	DHA-21	-0.0243902	1
DS-6	DHA-26	-0.0243902	1
DS-6	DHA-27	-0.0243902	1
DS-6	DHA-3	-0.0243902	1
DS-6	DHA-4	-0.0243902	1
DS-6	DHA-7	-0.0243902	1
DS-6	Ecol_EFTu_PLV	0.0433148	1
DS-6	FosI	-0.0243902	1
DS-6	IMP-1	-0.0243902	1
DS-6	IMP-10	-0.0243902	1
DS-6	IMP-11	-0.0243902	1
DS-6	IMP-27	-0.0243902	1
DS-6	IMP-64	1	0.00157047
DS-6	L1_BLA	0.29905	0.480965
DS-6	MOX-1	-0.0243902	1
DS-6	MexE	0.0433148	1
DS-6	MexH	0.0433148	1
DS-6	MexI	0.0506695	1
DS-6	Mrx	-0.0433148	1
DS-6	NDM-1	-0.0815591	1
DS-6	OXA-1	-0.0506695	1
DS-6	OXA-10	-0.0349215	1
DS-6	OXA-2	-0.0349215	1
DS-6	PER-1	-0.0433148	1
DS-6	PER-4	-0.0243902	1
DS-6	QnrD1	-0.0433148	1
DS-6	SAT-2	0.279372	0.533697
DS-6	TEM-1	-0.0433148	1
DS-6	Vang_ACT_CHL	-0.0243902	1
DS-6	aadA	0.246932	0.631162
DS-6	aadA16	-0.0433148	1
DS-6	aadA2	-0.0349215	1
DS-6	aadA5	-0.0243902	1
DS-6	aadA6	-0.0349215	1
DS-6	acrB	0.0433148	1
DS-6	acrD	0.0433148	1
DS-6	armA	-0.0349215	1
DS-6	arr-3	-0.0757554	1
DS-6	catA1	-0.0349215	1
DS-6	catB2	-0.0349215	1
DS-6	catB3	-0.0243902	1
DS-6	catB8	-0.0433148	1
DS-6	catII	-0.0243902	1
DS-6	cfrA	-0.0243902	1
DS-6	dfrA1	-0.141945	1
DS-6	dfrA12	-0.0349215	1
DS-6	dfrA17	-0.0243902	1
DS-6	dfrA27	-0.0433148	1
DS-6	dfrA6	-0.0243902	1
DS-6	emrB	0.0433148	1
DS-6	floR	-0.0815591	1
DS-6	linG	-0.0243902	1
DS-6	lnuF	-0.0506695	1
DS-6	lnuG	-0.0349215	1
DS-6	macB	0.0506695	1
DS-6	mdtM	0.0574106	1
DS-6	mphA	-0.0433148	1
DS-6	mphE	-0.0757554	1
DS-6	msrE	-0.0757554	1
DS-6	qacEdelta1	-0.122513	1
DS-6	rmtB	-0.0243902	1
DS-6	sul1	-0.122513	1
DS-6	sul2	0.32196	0.424989
DS-6	tet(59)	-0.0930301	1
DS-6	tet(A)	0.0815591	1
DS-6	tet(B)	-0.0349215	1
DS-6	tet(C)	-0.0349215	1
DS-6	tet(D)	0.0757554	1
DS-6	tetR	-0.0349215	1
Dnd	AAC(3)-IId	-0.0349215	1
Dnd	AAC(3)-IIe	-0.0243902	1
Dnd	AAC(3)-IVa	-0.0574106	1
Dnd	AAC(6')-Iae	-0.0243902	1
Dnd	AAC(6')-Ib-cr6	-0.0574106	1
Dnd	AAC(6')-Ib10	-0.0433148	1
Dnd	AAC(6')-Ib8	-0.0349215	1
Dnd	AAC(6')-Il	-0.0243902	1
Dnd	ANT(2'')-Ia	-0.0349215	1
Dnd	ANT(3'')-IIa	-0.0637577	1
Dnd	APH(3'')-Ib	-0.0506695	1
Dnd	APH(3')-Ia	0.382546	0.301607
Dnd	APH(3')-VIa	-0.0349215	1
Dnd	APH(3')-VIb	-0.0349215	1
Dnd	APH(4)-Ia	-0.0574106	1
Dnd	APH(6)-Id	-0.0506695	1
Dnd	AcrF	0.0433148	1
Dnd	CRP	0.0433148	1
Dnd	CTX-M-15	-0.0243902	1
Dnd	CTX-M-2	-0.0243902	1
Dnd	CTX-M-3	-0.0433148	1
Dnd	CcrA	-0.0815591	1
Dnd	DHA-1	-0.0433148	1
Dnd	DHA-21	-0.0243902	1
Dnd	DHA-26	-0.0243902	1
Dnd	DHA-27	-0.0243902	1
Dnd	DHA-3	-0.0243902	1
Dnd	DHA-4	-0.0243902	1
Dnd	DHA-7	-0.0243902	1
Dnd	Ecol_EFTu_PLV	0.0433148	1
Dnd	FosI	-0.0243902	1
Dnd	IMP-1	-0.0243902	1
Dnd	IMP-10	-0.0243902	1
Dnd	IMP-11	-0.0243902	1
Dnd	IMP-27	-0.0243902	1
Dnd	IMP-64	1	0.00157047
Dnd	L1_BLA	0.29905	0.480965
Dnd	MOX-1	-0.0243902	1
Dnd	MexE	0.0433148	1
Dnd	MexH	0.0433148	1
Dnd	MexI	0.0506695	1
Dnd	Mrx	-0.0433148	1
Dnd	NDM-1	-0.0815591	1
Dnd	OXA-1	-0.0506695	1
Dnd	OXA-10	-0.0349215	1
Dnd	OXA-2	-0.0349215	1
Dnd	PER-1	-0.0433148	1
Dnd	PER-4	-0.0243902	1
Dnd	QnrD1	-0.0433148	1
Dnd	SAT-2	0.279372	0.533697
Dnd	TEM-1	-0.0433148	1
Dnd	Vang_ACT_CHL	-0.0243902	1
Dnd	aadA	0.246932	0.631162
Dnd	aadA16	-0.0433148	1
Dnd	aadA2	-0.0349215	1
Dnd	aadA5	-0.0243902	1
Dnd	aadA6	-0.0349215	1
Dnd	acrB	0.0433148	1
Dnd	acrD	0.0433148	1
Dnd	armA	-0.0349215	1
Dnd	arr-3	-0.0757554	1
Dnd	catA1	-0.0349215	1
Dnd	catB2	-0.0349215	1
Dnd	catB3	-0.0243902	1
Dnd	catB8	-0.0433148	1
Dnd	catII	-0.0243902	1
Dnd	cfrA	-0.0243902	1
Dnd	dfrA1	-0.141945	1
Dnd	dfrA12	-0.0349215	1
Dnd	dfrA17	-0.0243902	1
Dnd	dfrA27	-0.0433148	1
Dnd	dfrA6	-0.0243902	1
Dnd	emrB	0.0433148	1
Dnd	floR	-0.0815591	1
Dnd	linG	-0.0243902	1
Dnd	lnuF	-0.0506695	1
Dnd	lnuG	-0.0349215	1
Dnd	macB	0.0506695	1
Dnd	mdtM	0.0574106	1
Dnd	mphA	-0.0433148	1
Dnd	mphE	-0.0757554	1
Dnd	msrE	-0.0757554	1
Dnd	qacEdelta1	-0.122513	1
Dnd	rmtB	-0.0243902	1
Dnd	sul1	-0.122513	1
Dnd	sul2	0.32196	0.424989
Dnd	tet(59)	-0.0930301	1
Dnd	tet(A)	0.0815591	1
Dnd	tet(B)	-0.0349215	1
Dnd	tet(C)	-0.0349215	1
Dnd	tet(D)	0.0757554	1
Dnd	tetR	-0.0349215	1
FS_HsdR_like	AAC(3)-IId	0.372104	0.314995
FS_HsdR_like	AAC(3)-IIe	-0.0433148	1
FS_HsdR_like	AAC(3)-IVa	-0.101956	1
FS_HsdR_like	AAC(6')-Iae	-0.0433148	1
FS_HsdR_like	AAC(6')-Ib-cr6	-0.101956	1
FS_HsdR_like	AAC(6')-Ib10	-0.0769231	1
FS_HsdR_like	AAC(6')-Ib8	-0.0620174	1
FS_HsdR_like	AAC(6')-Il	-0.0433148	1
FS_HsdR_like	ANT(2'')-Ia	0.372104	0.314995
FS_HsdR_like	ANT(3'')-IIa	0.15097	0.902662
FS_HsdR_like	APH(3'')-Ib	-0.0899843	1
FS_HsdR_like	APH(3')-Ia	-0.113228	1
FS_HsdR_like	APH(3')-VIa	-0.0620174	1
FS_HsdR_like	APH(3')-VIb	-0.0620174	1
FS_HsdR_like	APH(4)-Ia	-0.101956	1
FS_HsdR_like	APH(6)-Id	-0.0899843	1
FS_HsdR_like	AcrF	0.0769231	1
FS_HsdR_like	CRP	0.0769231	1
FS_HsdR_like	CTX-M-15	-0.0433148	1
FS_HsdR_like	CTX-M-2	-0.0433148	1
FS_HsdR_like	CTX-M-3	-0.0769231	1
FS_HsdR_like	CcrA	0.0804674	1
FS_HsdR_like	DHA-1	-0.0769231	1
FS_HsdR_like	DHA-21	-0.0433148	1
FS_HsdR_like	DHA-26	-0.0433148	1
FS_HsdR_like	DHA-27	-0.0433148	1
FS_HsdR_like	DHA-3	-0.0433148	1
FS_HsdR_like	DHA-4	-0.0433148	1
FS_HsdR_like	DHA-7	-0.0433148	1
FS_HsdR_like	Ecol_EFTu_PLV	0.0769231	1
FS_HsdR_like	FosI	-0.0433148	1
FS_HsdR_like	IMP-1	-0.0433148	1
FS_HsdR_like	IMP-10	-0.0433148	1
FS_HsdR_like	IMP-11	-0.0433148	1
FS_HsdR_like	IMP-27	-0.0433148	1
FS_HsdR_like	IMP-64	-0.0433148	1
FS_HsdR_like	L1_BLA	0.0804674	1
FS_HsdR_like	MOX-1	-0.0433148	1
FS_HsdR_like	MexE	0.0769231	1
FS_HsdR_like	MexH	0.0769231	1
FS_HsdR_like	MexI	-0.224961	0.661841
FS_HsdR_like	Mrx	-0.0769231	1
FS_HsdR_like	NDM-1	0.0804674	1
FS_HsdR_like	OXA-1	-0.0899843	1
FS_HsdR_like	OXA-10	0.372104	0.314995
FS_HsdR_like	OXA-2	-0.0620174	1
FS_HsdR_like	PER-1	-0.0769231	1
FS_HsdR_like	PER-4	-0.0433148	1
FS_HsdR_like	QnrD1	-0.0769231	1
FS_HsdR_like	SAT-2	-0.155043	0.76308
FS_HsdR_like	TEM-1	-0.0769231	1
FS_HsdR_like	Vang_ACT_CHL	0.563093	0.0921291
FS_HsdR_like	aadA	0.0292353	1
FS_HsdR_like	aadA16	-0.0769231	1
FS_HsdR_like	aadA2	-0.0620174	1
FS_HsdR_like	aadA5	0.563093	0.0921291
FS_HsdR_like	aadA6	-0.0620174	1
FS_HsdR_like	acrB	0.0769231	1
FS_HsdR_like	acrD	0.0769231	1
FS_HsdR_like	armA	0.372104	0.314995
FS_HsdR_like	arr-3	-0.134535	0.913214
FS_HsdR_like	catA1	0.372104	0.314995
FS_HsdR_like	catB2	-0.0620174	1
FS_HsdR_like	catB3	-0.0433148	1
FS_HsdR_like	catB8	0.282051	0.506248
FS_HsdR_like	catII	-0.0433148	1
FS_HsdR_like	cfrA	-0.0433148	1
FS_HsdR_like	dfrA1	-0.252082	0.302168
FS_HsdR_like	dfrA12	-0.0620174	1
FS_HsdR_like	dfrA17	0.563093	0.0921291
FS_HsdR_like	dfrA27	-0.0769231	1
FS_HsdR_like	dfrA6	-0.0433148	1
FS_HsdR_like	emrB	0.0769231	1
FS_HsdR_like	floR	-0.144841	0.834764
FS_HsdR_like	linG	-0.0433148	1
FS_HsdR_like	lnuF	-0.0899843	1
FS_HsdR_like	lnuG	-0.0620174	1
FS_HsdR_like	macB	0.0899843	1
FS_HsdR_like	mdtM	0.101956	1
FS_HsdR_like	mphA	-0.0769231	1
FS_HsdR_like	mphE	0.100901	1
FS_HsdR_like	msrE	0.100901	1
FS_HsdR_like	qacEdelta1	-0.0271964	1
FS_HsdR_like	rmtB	-0.0433148	1
FS_HsdR_like	sul1	-0.0271964	1
FS_HsdR_like	sul2	-0.134535	0.913214
FS_HsdR_like	tet(59)	0.255329	0.330372
FS_HsdR_like	tet(A)	-0.0804674	1
FS_HsdR_like	tet(B)	-0.0620174	1
FS_HsdR_like	tet(C)	-0.0620174	1
FS_HsdR_like	tet(D)	-0.100901	1
FS_HsdR_like	tetR	-0.0620174	1
GAPS2	AAC(3)-IId	0.0620174	1
GAPS2	AAC(3)-IIe	0.0433148	1
GAPS2	AAC(3)-IVa	0.101956	1
GAPS2	AAC(6')-Iae	0.0433148	1
GAPS2	AAC(6')-Ib-cr6	0.101956	1
GAPS2	AAC(6')-Ib10	0.0769231	1
GAPS2	AAC(6')-Ib8	0.0620174	1
GAPS2	AAC(6')-Il	0.0433148	1
GAPS2	ANT(2'')-Ia	0.0620174	1
GAPS2	ANT(3'')-IIa	0.113228	1
GAPS2	APH(3'')-Ib	0.0899843	1
GAPS2	APH(3')-Ia	0.113228	1
GAPS2	APH(3')-VIa	0.0620174	1
GAPS2	APH(3')-VIb	0.0620174	1
GAPS2	APH(4)-Ia	0.101956	1
GAPS2	APH(6)-Id	0.0899843	1
GAPS2	AcrF	0.282051	0.506248
GAPS2	CRP	0.282051	0.506248
GAPS2	CTX-M-15	0.0433148	1
GAPS2	CTX-M-2	0.0433148	1
GAPS2	CTX-M-3	0.0769231	1
GAPS2	CcrA	0.144841	0.834764
GAPS2	DHA-1	0.0769231	1
GAPS2	DHA-21	0.0433148	1
GAPS2	DHA-26	0.0433148	1
GAPS2	DHA-27	0.0433148	1
GAPS2	DHA-3	0.0433148	1
GAPS2	DHA-4	0.0433148	1
GAPS2	DHA-7	0.0433148	1
GAPS2	Ecol_EFTu_PLV	0.282051	0.506248
GAPS2	FosI	0.0433148	1
GAPS2	IMP-1	0.0433148	1
GAPS2	IMP-10	0.0433148	1
GAPS2	IMP-11	0.0433148	1
GAPS2	IMP-27	0.0433148	1
GAPS2	IMP-64	0.0433148	1
GAPS2	L1_BLA	-0.0804674	1
GAPS2	MOX-1	0.0433148	1
GAPS2	MexE	0.282051	0.506248
GAPS2	MexH	0.282051	0.506248
GAPS2	MexI	0.224961	0.661841
GAPS2	Mrx	0.0769231	1
GAPS2	NDM-1	0.144841	0.834764
GAPS2	OXA-1	0.0899843	1
GAPS2	OXA-10	0.0620174	1
GAPS2	OXA-2	0.0620174	1
GAPS2	PER-1	0.0769231	1
GAPS2	PER-4	0.0433148	1
GAPS2	QnrD1	0.0769231	1
GAPS2	SAT-2	0.155043	0.76308
GAPS2	TEM-1	0.0769231	1
GAPS2	Vang_ACT_CHL	0.0433148	1
GAPS2	aadA	0.175412	0.635738
GAPS2	aadA16	0.0769231	1
GAPS2	aadA2	0.0620174	1
GAPS2	aadA5	0.0433148	1
GAPS2	aadA6	0.0620174	1
GAPS2	acrB	0.282051	0.506248
GAPS2	acrD	0.282051	0.506248
GAPS2	armA	0.0620174	1
GAPS2	arr-3	0.134535	0.913214
GAPS2	catA1	0.0620174	1
GAPS2	catB2	0.0620174	1
GAPS2	catB3	0.0433148	1
GAPS2	catB8	0.0769231	1
GAPS2	catII	0.0433148	1
GAPS2	cfrA	0.0433148	1
GAPS2	dfrA1	0.252082	0.302168
GAPS2	dfrA12	0.0620174	1
GAPS2	dfrA17	0.0433148	1
GAPS2	dfrA27	0.0769231	1
GAPS2	dfrA6	0.0433148	1
GAPS2	emrB	0.282051	0.506248
GAPS2	floR	0.144841	0.834764
GAPS2	linG	0.0433148	1
GAPS2	lnuF	0.0899843	1
GAPS2	lnuG	-0.372104	0.314995
GAPS2	macB	0.539906	0.0131955
GAPS2	mdtM	0.468997	0.0344811
GAPS2	mphA	0.0769231	1
GAPS2	mphE	0.134535	0.913214
GAPS2	msrE	0.134535	0.913214
GAPS2	qacEdelta1	0.217571	0.427697
GAPS2	rmtB	0.0433148	1
GAPS2	sul1	0.217571	0.427697
GAPS2	sul2	0.134535	0.913214
GAPS2	tet(59)	-0.045058	1
GAPS2	tet(A)	0.305776	0.210726
GAPS2	tet(B)	0.0620174	1
GAPS2	tet(C)	0.0620174	1
GAPS2	tet(D)	0.336336	0.156538
GAPS2	tetR	0.0620174	1
GAPS4	AAC(3)-IId	-0.0349215	1
GAPS4	AAC(3)-IIe	-0.0243902	1
GAPS4	AAC(3)-IVa	-0.0574106	1
GAPS4	AAC(6')-Iae	-0.0243902	1
GAPS4	AAC(6')-Ib-cr6	-0.0574106	1
GAPS4	AAC(6')-Ib10	-0.0433148	1
GAPS4	AAC(6')-Ib8	-0.0349215	1
GAPS4	AAC(6')-Il	-0.0243902	1
GAPS4	ANT(2'')-Ia	-0.0349215	1
GAPS4	ANT(3'')-IIa	-0.0637577	1
GAPS4	APH(3'')-Ib	-0.0506695	1
GAPS4	APH(3')-Ia	-0.0637577	1
GAPS4	APH(3')-VIa	-0.0349215	1
GAPS4	APH(3')-VIb	-0.0349215	1
GAPS4	APH(4)-Ia	-0.0574106	1
GAPS4	APH(6)-Id	-0.0506695	1
GAPS4	AcrF	0.0433148	1
GAPS4	CRP	0.0433148	1
GAPS4	CTX-M-15	-0.0243902	1
GAPS4	CTX-M-2	-0.0243902	1
GAPS4	CTX-M-3	-0.0433148	1
GAPS4	CcrA	0.29905	0.480965
GAPS4	DHA-1	-0.0433148	1
GAPS4	DHA-21	-0.0243902	1
GAPS4	DHA-26	-0.0243902	1
GAPS4	DHA-27	-0.0243902	1
GAPS4	DHA-3	-0.0243902	1
GAPS4	DHA-4	-0.0243902	1
GAPS4	DHA-7	-0.0243902	1
GAPS4	Ecol_EFTu_PLV	0.0433148	1
GAPS4	FosI	-0.0243902	1
GAPS4	IMP-1	-0.0243902	1
GAPS4	IMP-10	-0.0243902	1
GAPS4	IMP-11	-0.0243902	1
GAPS4	IMP-27	-0.0243902	1
GAPS4	IMP-64	-0.0243902	1
GAPS4	L1_BLA	-0.0815591	1
GAPS4	MOX-1	-0.0243902	1
GAPS4	MexE	0.0433148	1
GAPS4	MexH	0.0433148	1
GAPS4	MexI	0.0506695	1
GAPS4	Mrx	-0.0433148	1
GAPS4	NDM-1	0.29905	0.480965
GAPS4	OXA-1	-0.0506695	1
GAPS4	OXA-10	-0.0349215	1
GAPS4	OXA-2	-0.0349215	1
GAPS4	PER-1	-0.0433148	1
GAPS4	PER-4	-0.0243902	1
GAPS4	QnrD1	-0.0433148	1
GAPS4	SAT-2	-0.0873038	1
GAPS4	TEM-1	-0.0433148	1
GAPS4	Vang_ACT_CHL	-0.0243902	1
GAPS4	aadA	-0.098773	1
GAPS4	aadA16	-0.0433148	1
GAPS4	aadA2	0.69843	0.0315541
GAPS4	aadA5	-0.0243902	1
GAPS4	aadA6	-0.0349215	1
GAPS4	acrB	0.0433148	1
GAPS4	acrD	0.0433148	1
GAPS4	armA	-0.0349215	1
GAPS4	arr-3	-0.0757554	1
GAPS4	catA1	-0.0349215	1
GAPS4	catB2	-0.0349215	1
GAPS4	catB3	-0.0243902	1
GAPS4	catB8	-0.0433148	1
GAPS4	catII	-0.0243902	1
[truncated: 3,798 more rows]

## Sheet: Fig8c_correlation_matrix
Supplementary Data 5f Correlation matrix for Providencia stuartii (Related to Figure 8c)
type	vfName	phi	p_value
AbiAlpha	Cpi-2 encoded T3SS (SPI-2 like)	-0.0930301	1
AbiAlpha	LPS	1	0.00157047
AbiAlpha	T3SS-2	-0.0243902	1
AbiAlpha	T6SS	-0.349215	0.365323
AbiAlpha	TaaP	-0.0243902	1
AbiAlpha	Yersiniabactin-related	-0.0243902	1
AbiD	Cpi-2 encoded T3SS (SPI-2 like)	-0.0517583	1
AbiD	LPS	0.424839	0.23381
AbiD	T3SS-2	-0.0574106	1
AbiD	T6SS	-0.230159	0.394024
AbiD	TaaP	-0.0574106	1
AbiD	Yersiniabactin-related	-0.0574106	1
AbiE	Cpi-2 encoded T3SS (SPI-2 like)	0.115461	0.836463
AbiE	LPS	0.424839	0.23381
AbiE	T3SS-2	-0.0574106	1
AbiE	T6SS	-0.230159	0.394024
AbiE	TaaP	-0.0574106	1
AbiE	Yersiniabactin-related	-0.0574106	1
AbiH	Cpi-2 encoded T3SS (SPI-2 like)	-0.00878478	1
AbiH	LPS	-0.0506695	1
AbiH	T3SS-2	-0.0506695	1
AbiH	T6SS	-0.0725476	1
AbiH	TaaP	-0.0506695	1
AbiH	Yersiniabactin-related	-0.0506695	1
AbiO	Cpi-2 encoded T3SS (SPI-2 like)	0.262176	0.583627
AbiO	LPS	-0.0243902	1
AbiO	T3SS-2	-0.0243902	1
AbiO	T6SS	-0.349215	0.365323
AbiO	TaaP	-0.0243902	1
AbiO	Yersiniabactin-related	-0.0243902	1
AbiP2	Cpi-2 encoded T3SS (SPI-2 like)	-0.0930301	1
AbiP2	LPS	-0.0243902	1
AbiP2	T3SS-2	-0.0243902	1
AbiP2	T6SS	-0.349215	0.365323
AbiP2	TaaP	-0.0243902	1
AbiP2	Yersiniabactin-related	-0.0243902	1
All_UG	Cpi-2 encoded T3SS (SPI-2 like)	-0.133199	0.968701
All_UG	LPS	-0.0349215	1
All_UG	T3SS-2	-0.0349215	1
All_UG	T6SS	-0.2	0.74591
All_UG	TaaP	-0.0349215	1
All_UG	Yersiniabactin-related	-0.0349215	1
BREX	Cpi-2 encoded T3SS (SPI-2 like)	0.4656	0.0194873
BREX	LPS	-0.0433148	1
BREX	T3SS-2	-0.0433148	1
BREX	T6SS	0.124035	1
BREX	TaaP	-0.0433148	1
BREX	Yersiniabactin-related	-0.0433148	1
CBASS	Cpi-2 encoded T3SS (SPI-2 like)	-0.165213	0.69702
CBASS	LPS	-0.0433148	1
CBASS	T3SS-2	-0.0433148	1
CBASS	T6SS	-0.124035	1
CBASS	TaaP	-0.0433148	1
CBASS	Yersiniabactin-related	-0.0433148	1
Cas	Cpi-2 encoded T3SS (SPI-2 like)	0.268044	0.17229
Cas	LPS	-0.110432	1
Cas	T3SS-2	-0.110432	1
Cas	T6SS	-0.0903508	0.883617
Cas	TaaP	-0.110432	1
Cas	Yersiniabactin-related	-0.110432	1
DRT	Cpi-2 encoded T3SS (SPI-2 like)	0.12109	1
DRT	LPS	-0.0349215	1
DRT	T3SS-2	-0.0349215	1
DRT	T6SS	-0.2	0.74591
DRT	TaaP	-0.0349215	1
DRT	Yersiniabactin-related	-0.0349215	1
DS-1	Cpi-2 encoded T3SS (SPI-2 like)	-0.133199	0.968701
DS-1	LPS	-0.0349215	1
DS-1	T3SS-2	-0.0349215	1
DS-1	T6SS	0.1	1
DS-1	TaaP	-0.0349215	1
DS-1	Yersiniabactin-related	-0.0349215	1
DS-12B	Cpi-2 encoded T3SS (SPI-2 like)	-0.165213	0.69702
DS-12B	LPS	-0.0433148	1
DS-12B	T3SS-2	-0.0433148	1
DS-12B	T6SS	0.124035	1
DS-12B	TaaP	-0.0433148	1
DS-12B	Yersiniabactin-related	-0.0433148	1
DS-14	Cpi-2 encoded T3SS (SPI-2 like)	0.375379	0.107673
DS-14	LPS	-0.0349215	1
DS-14	T3SS-2	-0.0349215	1
DS-14	T6SS	0.1	1
DS-14	TaaP	-0.0349215	1
DS-14	Yersiniabactin-related	-0.0349215	1
DS-17	Cpi-2 encoded T3SS (SPI-2 like)	-0.0930301	1
DS-17	LPS	-0.0243902	1
DS-17	T3SS-2	1	0.00157047
DS-17	T6SS	0.069843	1
DS-17	TaaP	-0.0243902	1
DS-17	Yersiniabactin-related	-0.0243902	1
DS-31	Cpi-2 encoded T3SS (SPI-2 like)	-0.0517583	1
DS-31	LPS	-0.0574106	1
DS-31	T3SS-2	-0.0574106	1
DS-31	T6SS	0.164399	0.669983
DS-31	TaaP	-0.0574106	1
DS-31	Yersiniabactin-related	-0.0574106	1
DS-33	Cpi-2 encoded T3SS (SPI-2 like)	-0.0930301	1
DS-33	LPS	-0.0243902	1
DS-33	T3SS-2	-0.0243902	1
DS-33	T6SS	0.069843	1
DS-33	TaaP	-0.0243902	1
DS-33	Yersiniabactin-related	-0.0243902	1
DS-6	Cpi-2 encoded T3SS (SPI-2 like)	-0.0930301	1
DS-6	LPS	1	0.00157047
DS-6	T3SS-2	-0.0243902	1
DS-6	T6SS	-0.349215	0.365323
DS-6	TaaP	-0.0243902	1
DS-6	Yersiniabactin-related	-0.0243902	1
Dnd	Cpi-2 encoded T3SS (SPI-2 like)	-0.0930301	1
Dnd	LPS	1	0.00157047
Dnd	T3SS-2	-0.0243902	1
Dnd	T6SS	-0.349215	0.365323
Dnd	TaaP	-0.0243902	1
Dnd	Yersiniabactin-related	-0.0243902	1
FS_HsdR_like	Cpi-2 encoded T3SS (SPI-2 like)	0.255329	0.330372
FS_HsdR_like	LPS	-0.0433148	1
FS_HsdR_like	T3SS-2	-0.0433148	1
FS_HsdR_like	T6SS	0.124035	1
FS_HsdR_like	TaaP	-0.0433148	1
FS_HsdR_like	Yersiniabactin-related	-0.0433148	1
GAPS2	Cpi-2 encoded T3SS (SPI-2 like)	-0.255329	0.330372
GAPS2	LPS	0.0433148	1
GAPS2	T3SS-2	0.0433148	1
GAPS2	T6SS	0.372104	0.107907
GAPS2	TaaP	0.0433148	1
GAPS2	Yersiniabactin-related	0.0433148	1
GAPS4	Cpi-2 encoded T3SS (SPI-2 like)	-0.0930301	1
GAPS4	LPS	-0.0243902	1
GAPS4	T3SS-2	1	0.00157047
GAPS4	T6SS	0.069843	1
GAPS4	TaaP	-0.0243902	1
GAPS4	Yersiniabactin-related	-0.0243902	1
Gabija	Cpi-2 encoded T3SS (SPI-2 like)	0.0484359	1
Gabija	LPS	-0.0873038	1
Gabija	T3SS-2	-0.0873038	1
Gabija	T6SS	0.25	0.25674
Gabija	TaaP	-0.0873038	1
Gabija	Yersiniabactin-related	-0.0873038	1
Gao_Iet	Cpi-2 encoded T3SS (SPI-2 like)	-0.0930301	1
Gao_Iet	LPS	-0.0243902	1
Gao_Iet	T3SS-2	-0.0243902	1
Gao_Iet	T6SS	0.069843	1
Gao_Iet	TaaP	-0.0243902	1
Gao_Iet	Yersiniabactin-related	-0.0243902	1
Gao_Mza	Cpi-2 encoded T3SS (SPI-2 like)	-0.0930301	1
Gao_Mza	LPS	-0.0243902	1
Gao_Mza	T3SS-2	-0.0243902	1
Gao_Mza	T6SS	0.069843	1
Gao_Mza	TaaP	-0.0243902	1
Gao_Mza	Yersiniabactin-related	-0.0243902	1
Gao_Tmn	Cpi-2 encoded T3SS (SPI-2 like)	-0.12109	0.753596
Gao_Tmn	LPS	-0.069843	1
Gao_Tmn	T3SS-2	-0.069843	1
Gao_Tmn	T6SS	0.0285714	1
Gao_Tmn	TaaP	-0.069843	1
Gao_Tmn	Yersiniabactin-related	-0.069843	1
HEC-08	Cpi-2 encoded T3SS (SPI-2 like)	-0.0930301	1
HEC-08	LPS	-0.0243902	1
HEC-08	T3SS-2	-0.0243902	1
HEC-08	T6SS	0.069843	1
HEC-08	TaaP	-0.0243902	1
HEC-08	Yersiniabactin-related	-0.0243902	1
Hachiman	Cpi-2 encoded T3SS (SPI-2 like)	-0.00878478	1
Hachiman	LPS	-0.0506695	1
Hachiman	T3SS-2	-0.0506695	1
Hachiman	T6SS	-0.0725476	1
Hachiman	TaaP	-0.0506695	1
Hachiman	Yersiniabactin-related	-0.0506695	1
Hna	Cpi-2 encoded T3SS (SPI-2 like)	-0.0930301	1
Hna	LPS	-0.0243902	1
Hna	T3SS-2	-0.0243902	1
Hna	T6SS	0.069843	1
Hna	TaaP	-0.0243902	1
Hna	Yersiniabactin-related	-0.0243902	1
Kiwa	Cpi-2 encoded T3SS (SPI-2 like)	-0.0930301	1
Kiwa	LPS	-0.0243902	1
Kiwa	T3SS-2	-0.0243902	1
Kiwa	T6SS	0.069843	1
Kiwa	TaaP	-0.0243902	1
Kiwa	Yersiniabactin-related	-0.0243902	1
Lamassu-Fam	Cpi-2 encoded T3SS (SPI-2 like)	-0.231672	0.270333
Lamassu-Fam	LPS	-0.0930301	1
Lamassu-Fam	T3SS-2	-0.0930301	1
Lamassu-Fam	T6SS	-0.024218	1
Lamassu-Fam	TaaP	-0.0930301	1
Lamassu-Fam	Yersiniabactin-related	-0.0930301	1
MazEF	Cpi-2 encoded T3SS (SPI-2 like)	-0.536324	0.00184297
MazEF	LPS	-0.199083	0.804044
MazEF	T3SS-2	0.122513	1
MazEF	T6SS	0.0438529	1
MazEF	TaaP	0.122513	1
MazEF	Yersiniabactin-related	0.122513	1
Mokosh	Cpi-2 encoded T3SS (SPI-2 like)	-0.0930301	1
Mokosh	LPS	-0.0243902	1
Mokosh	T3SS-2	-0.0243902	1
Mokosh	T6SS	0.069843	1
Mokosh	TaaP	-0.0243902	1
Mokosh	Yersiniabactin-related	-0.0243902	1
NLR	Cpi-2 encoded T3SS (SPI-2 like)	-0.0930301	1
NLR	LPS	-0.0243902	1
NLR	T3SS-2	-0.0243902	1
NLR	T6SS	0.069843	1
NLR	TaaP	1	0.00157047
NLR	Yersiniabactin-related	1	0.00157047
Nantosuelta	Cpi-2 encoded T3SS (SPI-2 like)	-0.165213	0.69702
Nantosuelta	LPS	-0.0433148	1
Nantosuelta	T3SS-2	-0.0433148	1
Nantosuelta	T6SS	0.124035	1
Nantosuelta	TaaP	-0.0433148	1
Nantosuelta	Yersiniabactin-related	-0.0433148	1
Ogmios	Cpi-2 encoded T3SS (SPI-2 like)	-0.0930301	1
Ogmios	LPS	-0.0243902	1
Ogmios	T3SS-2	-0.0243902	1
Ogmios	T6SS	0.069843	1
Ogmios	TaaP	-0.0243902	1
Ogmios	Yersiniabactin-related	-0.0243902	1
Olokun	Cpi-2 encoded T3SS (SPI-2 like)	0.262176	0.583627
Olokun	LPS	-0.0243902	1
Olokun	T3SS-2	-0.0243902	1
Olokun	T6SS	0.069843	1
Olokun	TaaP	-0.0243902	1
Olokun	Yersiniabactin-related	-0.0243902	1
PD-Lambda-1	Cpi-2 encoded T3SS (SPI-2 like)	0.375379	0.107673
PD-Lambda-1	LPS	-0.0349215	1
PD-Lambda-1	T3SS-2	-0.0349215	1
PD-Lambda-1	T6SS	0.1	1
PD-Lambda-1	TaaP	-0.0349215	1
PD-Lambda-1	Yersiniabactin-related	-0.0349215	1
PD-T4-3	Cpi-2 encoded T3SS (SPI-2 like)	-0.0884315	0.94289
PD-T4-3	LPS	-0.0637577	1
PD-T4-3	T3SS-2	-0.0637577	1
PD-T4-3	T6SS	0.182574	0.554113
PD-T4-3	TaaP	-0.0637577	1
PD-T4-3	Yersiniabactin-related	-0.0637577	1
PD-T4-8	Cpi-2 encoded T3SS (SPI-2 like)	0.375379	0.107673
PD-T4-8	LPS	-0.0349215	1
PD-T4-8	T3SS-2	-0.0349215	1
PD-T4-8	T6SS	0.1	1
PD-T4-8	TaaP	-0.0349215	1
PD-T4-8	Yersiniabactin-related	-0.0349215	1
PD-T7-2	Cpi-2 encoded T3SS (SPI-2 like)	0.360176	0.0824891
PD-T7-2	LPS	-0.0506695	1
PD-T7-2	T3SS-2	-0.0506695	1
PD-T7-2	T6SS	-0.0725476	1
PD-T7-2	TaaP	-0.0506695	1
PD-T7-2	Yersiniabactin-related	-0.0506695	1
PD-T7-3	Cpi-2 encoded T3SS (SPI-2 like)	-0.133199	0.968701
PD-T7-3	LPS	-0.0349215	1
PD-T7-3	T3SS-2	-0.0349215	1
PD-T7-3	T6SS	0.1	1
PD-T7-3	TaaP	-0.0349215	1
PD-T7-3	Yersiniabactin-related	-0.0349215	1
Paris	Cpi-2 encoded T3SS (SPI-2 like)	-0.0930301	1
Paris	LPS	-0.0243902	1
Paris	T3SS-2	-0.0243902	1
Paris	T6SS	0.069843	1
Paris	TaaP	-0.0243902	1
Paris	Yersiniabactin-related	-0.0243902	1
Prometheus	Cpi-2 encoded T3SS (SPI-2 like)	-0.354839	0.0573662
Prometheus	LPS	0.262176	0.583627
Prometheus	T3SS-2	-0.0930301	1
Prometheus	T6SS	-0.169526	0.530134
Prometheus	TaaP	0.262176	0.583627
Prometheus	Yersiniabactin-related	0.262176	0.583627
PrrC	Cpi-2 encoded T3SS (SPI-2 like)	-0.165213	0.69702
PrrC	LPS	0.563093	0.0921291
PrrC	T3SS-2	-0.0433148	1
PrrC	T6SS	-0.620174	0.00130287
PrrC	TaaP	-0.0433148	1
PrrC	Yersiniabactin-related	-0.0433148	1
PsyrTA	Cpi-2 encoded T3SS (SPI-2 like)	-0.133199	0.968701
PsyrTA	LPS	0.69843	0.0315541
PsyrTA	T3SS-2	-0.0349215	1
PsyrTA	T6SS	-0.2	0.74591
PsyrTA	TaaP	-0.0349215	1
PsyrTA	Yersiniabactin-related	-0.0349215	1
RM	Cpi-2 encoded T3SS (SPI-2 like)	-0.400588	0.0316156
RM	LPS	0.0757554	1
RM	T3SS-2	0.0757554	1
RM	T6SS	-0.0542326	1
RM	TaaP	0.0757554	1
RM	Yersiniabactin-related	0.0757554	1
Retron	Cpi-2 encoded T3SS (SPI-2 like)	-0.217962	0.295406
Retron	LPS	-0.116405	1
Retron	T3SS-2	-0.116405	1
Retron	T6SS	0.2	0.387534
Retron	TaaP	-0.116405	1
Retron	Yersiniabactin-related	-0.116405	1
RexAB	Cpi-2 encoded T3SS (SPI-2 like)	-0.0930301	1
RexAB	LPS	1	0.00157047
RexAB	T3SS-2	-0.0243902	1
RexAB	T6SS	-0.349215	0.365323
RexAB	TaaP	-0.0243902	1
RexAB	Yersiniabactin-related	-0.0243902	1
RloC	Cpi-2 encoded T3SS (SPI-2 like)	0.460142	0.0120319
RloC	LPS	-0.069843	1
RloC	T3SS-2	-0.069843	1
RloC	T6SS	0.2	0.458902
RloC	TaaP	-0.069843	1
RloC	Yersiniabactin-related	-0.069843	1
RosmerTA	Cpi-2 encoded T3SS (SPI-2 like)	0.0663237	1
RosmerTA	LPS	0.382546	0.301607
RosmerTA	T3SS-2	-0.0637577	1
RosmerTA	T6SS	0	1
RosmerTA	TaaP	-0.0637577	1
RosmerTA	Yersiniabactin-related	-0.0637577	1
Rst_3HP	Cpi-2 encoded T3SS (SPI-2 like)	-0.0930301	1
Rst_3HP	LPS	-0.0243902	1
Rst_3HP	T3SS-2	-0.0243902	1
Rst_3HP	T6SS	0.069843	1
Rst_3HP	TaaP	-0.0243902	1
Rst_3HP	Yersiniabactin-related	-0.0243902	1
Rst_HelicaseDUF2290	Cpi-2 encoded T3SS (SPI-2 like)	-0.0930301	1
Rst_HelicaseDUF2290	LPS	-0.0243902	1
Rst_HelicaseDUF2290	T3SS-2	-0.0243902	1
Rst_HelicaseDUF2290	T6SS	0.069843	1
Rst_HelicaseDUF2290	TaaP	-0.0243902	1
Rst_HelicaseDUF2290	Yersiniabactin-related	-0.0243902	1
Rst_RT-nitrilase-Tm	Cpi-2 encoded T3SS (SPI-2 like)	-0.0930301	1
Rst_RT-nitrilase-Tm	LPS	-0.0243902	1
Rst_RT-nitrilase-Tm	T3SS-2	-0.0243902	1
Rst_RT-nitrilase-Tm	T6SS	-0.349215	0.365323
Rst_RT-nitrilase-Tm	TaaP	-0.0243902	1
Rst_RT-nitrilase-Tm	Yersiniabactin-related	-0.0243902	1
SEFIR	Cpi-2 encoded T3SS (SPI-2 like)	-0.193265	0.51265
SEFIR	LPS	-0.0506695	1
SEFIR	T3SS-2	-0.0506695	1
SEFIR	T6SS	0.145095	0.814146
SEFIR	TaaP	0.48136	0.162836
SEFIR	Yersiniabactin-related	0.48136	0.162836
SanaTA	Cpi-2 encoded T3SS (SPI-2 like)	-0.218978	0.380332
SanaTA	LPS	0.424839	0.23381
SanaTA	T3SS-2	-0.0574106	1
SanaTA	T6SS	-0.427437	0.0331011
SanaTA	TaaP	-0.0574106	1
SanaTA	Yersiniabactin-related	-0.0574106	1
Septu	Cpi-2 encoded T3SS (SPI-2 like)	-0.0781632	0.879213
Septu	LPS	0.180334	0.883853
Septu	T3SS-2	-0.13525	1
Septu	T6SS	0.129099	0.675706
Septu	TaaP	-0.13525	1
Septu	Yersiniabactin-related	-0.13525	1
Shango	Cpi-2 encoded T3SS (SPI-2 like)	0.262176	0.583627
Shango	LPS	-0.0243902	1
Shango	T3SS-2	-0.0243902	1
Shango	T6SS	0.069843	1
Shango	TaaP	-0.0243902	1
Shango	Yersiniabactin-related	-0.0243902	1
Sirona	Cpi-2 encoded T3SS (SPI-2 like)	-0.0930301	1
Sirona	LPS	-0.0243902	1
Sirona	T3SS-2	-0.0243902	1
Sirona	T6SS	-0.349215	0.365323
Sirona	TaaP	-0.0243902	1
Sirona	Yersiniabactin-related	-0.0243902	1
Taranis	Cpi-2 encoded T3SS (SPI-2 like)	0.262176	0.583627
Taranis	LPS	-0.0243902	1
Taranis	T3SS-2	-0.0243902	1
Taranis	T6SS	0.069843	1
Taranis	TaaP	-0.0243902	1
Taranis	Yersiniabactin-related	-0.0243902	1
TgvAB	Cpi-2 encoded T3SS (SPI-2 like)	0.544657	0.00336795
TgvAB	LPS	-0.0506695	1
TgvAB	T3SS-2	-0.0506695	1
TgvAB	T6SS	0.145095	0.814146
TgvAB	TaaP	-0.0506695	1
TgvAB	Yersiniabactin-related	-0.0506695	1
dGTPase	Cpi-2 encoded T3SS (SPI-2 like)	-0.0930301	1
dGTPase	LPS	-0.0243902	1
dGTPase	T3SS-2	-0.0243902	1
dGTPase	T6SS	0.069843	1
dGTPase	TaaP	-0.0243902	1
dGTPase	Yersiniabactin-related	-0.0243902	1
pAgo	Cpi-2 encoded T3SS (SPI-2 like)	-0.0930301	1
pAgo	LPS	-0.0243902	1
pAgo	T3SS-2	-0.0243902	1
pAgo	T6SS	0.069843	1
pAgo	TaaP	-0.0243902	1
pAgo	Yersiniabactin-related	-0.0243902	1
