# Supplementary material for: Characterization and diversity of defense systems in Providencia pathogen
Source: Front Immunol. 2026 Feb 12;17:1755933. doi: 10.3389/fimmu.2026.1755933 (PMC12935923; doi:10.3389/fimmu.2026.1755933)
Supplement: Supplementary file 2 [file DataSheet2.zip › Supplementary_Data/Supplementary_Data_5.xlsx]

## Sheet: Providencia stuartii
Supplementary Data 4a Genome Dynamics of Providencia stuartii inferred from OrthoFinder Orthogrouping and Count Analysis.
Ortho_family	Arrivals	Gains	Losses	Expansions	Contractions	GCA023066315:gain	GCA023970715:gain	GCA008693805:gain	GCA001888205:gain	GCA002983665:gain	GCA027286025:gain	GCA016128115:gain	GCA000754345:gain	GCA002947315:gain	GCA027286065:gain	GCA027286045:gain	GCA010669105:gain	GCA001558855:gain	GCA018128385:gain	GCA963855485:gain	GCA010320365:gain	GCA030179155:gain	GCA023520575:gain	GCA035747985:gain	GCA000259175:gain	GCA023547145:gain	GCA029277985:gain	GCA029278185:gain	GCA029277825:gain	GCA023066315:loss	GCA023970715:loss	GCA008693805:loss	GCA001888205:loss	GCA002983665:loss	GCA027286025:loss	GCA016128115:loss	GCA000754345:loss	GCA002947315:loss	GCA027286065:loss	GCA027286045:loss	GCA010669105:loss	GCA001558855:loss	GCA018128385:loss	GCA963855485:loss	GCA010320365:loss	GCA030179155:loss	GCA023520575:loss	GCA035747985:loss	GCA000259175:loss
OG0000000	1.00018	0.000358843	1.99964	0.217737	4.57108e-05	0	0	2.25865e-14	2.2497e-15	2.2497e-15	1.49171e-13	0	0	8.57366e-12	0	0	4.09405e-13	0	0	0	0	0	3.39987e-13	2.24964e-15	2.24964e-15	8.81852e-09	0	0	0	0.99982	0.999821	0	0	0	0	0	0	0	0	0	0	0	0	0	0	0	0	0	0
OG0000001	NaN	NaN	NaN	NaN	NaN	NaN	NaN	NaN	NaN	NaN	NaN	NaN	NaN	NaN	NaN	NaN	NaN	NaN	NaN	NaN	NaN	NaN	NaN	NaN	NaN	NaN	NaN	NaN	NaN	NaN	NaN	NaN	NaN	NaN	NaN	NaN	NaN	NaN	NaN	NaN	NaN	NaN	NaN	NaN	NaN	NaN	NaN	NaN	NaN
OG0000002	1.00057	0.026977	3.98428	0.682929	2.15414	0	0	2.48661e-06	0.000421761	0	4.03159e-10	2.56423e-10	2.56423e-10	2.41819e-10	0	0	3.73437e-13	0	0	0	0	0	2.33682e-12	2.72797e-12	2.72797e-12	0	0	0	0	0.973597	0.973599	0	0	0.999578	0	0	0	0	0	0	0	0	0	0	0	0	0	0	0
OG0000003	1.00015	0.0351247	2.94843	0.642373	0.0279151	0	0	1.03839e-11	3.97072e-11	3.97072e-11	5.86367e-10	3.85873e-09	3.85873e-09	4.69588e-08	0	0	2.0009e-08	0	0	0	0	0	4.02631e-12	7.41745e-13	7.41745e-13	0	0	0	0	0.965027	0.965028	0	0	0	0	0	0	0	0	0	0	0	0	0	0	0	0	0	0
OG0000004	1.02755	0.0349791	3.98232	0.932682	1.72998	0	0	2.56771e-07	6.01038e-06	6.01038e-06	6.86729e-07	0.00397404	0	1.02401e-08	0	0	1.34752e-09	2.38603e-15	8.06941e-12	8.06941e-12	7.14698e-14	7.14698e-14	2.17341e-10	1.69987e-10	1.69987e-10	0	5.75802e-07	2.02609e-09	2.02609e-09	0.992574	0.992576	0	0	0	0	0	0.996026	0	0	0	0	0	0	0	0	0	0	0	0
OG0000005	1.0003	0.0462011	5.91999	0.647478	1.04271	0	0	4.00882e-07	6.97481e-08	6.97481e-08	0	1.4813e-13	1.4813e-13	9.60068e-08	0	0	1.29057e-08	0	0	0	0	0	0	1.02778e-07	1.02778e-07	0	0	0	0	0.954094	0.954096	0	0	0	0.999993	0	0	0	0	0	0	1	0	0	0	0	0.999987	0	0
OG0000006	1.00207	0.0030433	1.99909	0.739776	3.03706	0	0.000972345	1.66115e-07	7.95322e-06	7.95322e-06	9.78202e-07	5.2893e-05	5.2893e-05	4.85194e-07	0	1.61789e-07	1.29843e-07	6.73758e-13	1.34671e-09	1.34671e-09	1.79102e-07	1.79102e-07	2.19515e-08	2.42643e-09	2.42643e-09	7.99204e-08	0	0	0	0.999026	0	0	0	0	0	0	0	0	1	0	0	0	0	0	0	0	0	0	0
OG0000007	1.00567	0.00868401	4.33612	1.19991	2.52818	0	0	0.000193838	0	0	2.8547e-10	0	0	4.20888e-06	7.9597e-10	7.9597e-10	5.66771e-06	9.32334e-15	6.5836e-12	6.5836e-12	3.23204e-12	3.23204e-12	1.11489e-08	5.0662e-06	5.0662e-06	0	8.26583e-12	0	0	0.996983	0.996985	0	0.342573	0.342573	0	0	0	0	0	0	0	0	0	0	0	0	0	0	0
OG0000008	1.00145	0.0339217	3.96811	0.572151	5.6814	0	0	2.57128e-09	1.25139e-09	1.25139e-09	2.29298e-08	0	0	8.85734e-05	1.68404e-06	1.68404e-06	0.000430005	6.03351e-13	0	0	2.28688e-15	2.28688e-15	1.6084e-06	0	0.000167103	0	0	0	0	0.96753	0.967532	0	0	0	0	0	0	0	0	0	0	0	0	0	0	0	0	0.999833	0
OG0000009	NaN	NaN	NaN	NaN	NaN	NaN	NaN	NaN	NaN	NaN	NaN	NaN	NaN	NaN	NaN	NaN	NaN	NaN	NaN	NaN	NaN	NaN	NaN	NaN	NaN	NaN	NaN	NaN	NaN	NaN	NaN	NaN	NaN	NaN	NaN	NaN	NaN	NaN	NaN	NaN	NaN	NaN	NaN	NaN	NaN	NaN	NaN	NaN	NaN
OG0000010	1	4.54875e-11	1	1.48101e-05	0.999993	0	1.47987e-11	0	4.75039e-15	4.75039e-15	2.7715e-15	0	0	2.47447e-14	0	0	3.85948e-15	0	0	0	0	0	1.25685e-15	0	0	2.08105e-14	0	0	0	1	0	0	0	0	0	0	0	0	0	0	0	0	0	0	0	0	0	0	0
OG0000011	NaN	NaN	NaN	NaN	NaN	NaN	NaN	NaN	NaN	NaN	NaN	NaN	NaN	NaN	NaN	NaN	NaN	NaN	NaN	NaN	NaN	NaN	NaN	NaN	NaN	NaN	NaN	NaN	NaN	NaN	NaN	NaN	NaN	NaN	NaN	NaN	NaN	NaN	NaN	NaN	NaN	NaN	NaN	NaN	NaN	NaN	NaN	NaN	NaN
OG0000012	1.00025	0.0577989	2.87511	0.77702	1.02385	0	0	1.55669e-09	3.58315e-10	3.58315e-10	1.84372e-08	0	0	1.05223e-07	0	0	1.05423e-08	2.09008e-13	2.99204e-07	2.99204e-07	2.01073e-08	2.01073e-08	2.16645e-08	1.77001e-08	1.77001e-08	0	0	0	0	0.942447	0.942448	0	0	0	0	0	0	0	0	0	0	0	0	0	0	0	0	0	0
OG0000013	1	4.78762e-10	1	0.0010536	0.999477	0	1.35964e-10	0	3.44152e-15	3.44152e-15	1.45347e-15	0	0	5.31345e-15	0	0	1.60102e-15	0	0	0	0	0	0	0	0	1.6832e-13	0	0	0	1	0	0	0	0	0	0	0	0	0	0	0	0	0	0	0	0	0	0	0
OG0000014	1.00005	9.32483e-05	1.99993	0.607021	0.402786	0	0	1.0675e-10	8.33496e-11	8.33496e-11	5.91253e-10	2.03992e-10	2.03992e-10	3.00929e-08	1.25756e-13	1.25756e-13	3.14268e-08	0	0	0	0	0	1.18527e-11	8.15751e-12	8.15751e-12	8.47912e-06	3.86153e-10	2.32951e-12	2.32951e-12	0.999961	0.999961	0	0	0	0	0	0	0	0	0	0	0	0	0	0	0	0	0	0
OG0000015	NaN	NaN	NaN	NaN	NaN	NaN	NaN	NaN	NaN	NaN	NaN	NaN	NaN	NaN	NaN	NaN	NaN	NaN	NaN	NaN	NaN	NaN	NaN	NaN	NaN	NaN	NaN	NaN	NaN	NaN	NaN	NaN	NaN	NaN	NaN	NaN	NaN	NaN	NaN	NaN	NaN	NaN	NaN	NaN	NaN	NaN	NaN	NaN	NaN
OG0000016	NaN	NaN	NaN	NaN	NaN	NaN	NaN	NaN	NaN	NaN	NaN	NaN	NaN	NaN	NaN	NaN	NaN	NaN	NaN	NaN	NaN	NaN	NaN	NaN	NaN	NaN	NaN	NaN	NaN	NaN	NaN	NaN	NaN	NaN	NaN	NaN	NaN	NaN	NaN	NaN	NaN	NaN	NaN	NaN	NaN	NaN	NaN	NaN	NaN
OG0000017	1.02108	0.0270078	2.99353	2.79781	4.76481	0	0.00592399	4.29293e-05	6.03527e-05	6.03527e-05	1.99899e-05	4.90974e-09	4.90974e-09	3.55916e-06	1.56187e-15	1.56187e-15	1.45686e-07	6.29121e-09	0	0.0059984	0.00269166	0	2.46072e-05	1.92891e-06	1.92891e-06	7.3712e-05	0	0	0	0.994073	0	0	0	0	0	0	0	0	0	0	0	0	0.994002	0	0	0.997308	0	0	0
OG0000018	1.00068	0.0366766	3.95326	0.960978	5.99649	0	0	1.00146e-08	2.55209e-08	2.55209e-08	1.29868e-07	3.55207e-06	3.55207e-06	4.97513e-05	0	0.000126525	9.19474e-05	7.3573e-13	0	0	0	0	1.34249e-07	8.2951e-06	8.2951e-06	0	0	0	0	0.964	0.964002	0	0	0	0	0	0	0	0.999873	0	0	0	0	0	0	0	0	0	0
OG0000019	1.03674	0.0511367	0.989193	0.820203	3.10482	0	0.0143914	9.61275e-09	1.43639e-09	1.43639e-09	8.04639e-06	8.25703e-05	8.25703e-05	2.30365e-05	0	0	1.83853e-05	6.4184e-12	6.99034e-12	6.99034e-12	1.08636e-10	1.08636e-10	1.49781e-06	6.32057e-06	6.32057e-06	0.00423415	1.83534e-07	1.04408e-09	1.04408e-09	0.985604	0	0	0	0	0	0	0	0	0	0	0	0	0	0	0	0	0	0	0
OG0000020	1.01379	0.057931	4.92455	0.894142	5.05126	0	0	0	3.90401e-05	3.90401e-05	1.1625e-06	0	0.0129683	2.14416e-05	0	0	1.02457e-05	9.13679e-12	3.31617e-14	3.31617e-14	0	0	1.91299e-08	1.365e-08	1.365e-08	0	0	0	0	0.955856	0.955857	0.999577	0	0	0	0.987032	0	0	0	0	0	0	0	0	0	0	0	0	0
OG0000021	NaN	NaN	NaN	NaN	NaN	NaN	NaN	NaN	NaN	NaN	NaN	NaN	NaN	NaN	NaN	NaN	NaN	NaN	NaN	NaN	NaN	NaN	NaN	NaN	NaN	NaN	NaN	NaN	NaN	NaN	NaN	NaN	NaN	NaN	NaN	NaN	NaN	NaN	NaN	NaN	NaN	NaN	NaN	NaN	NaN	NaN	NaN	NaN	NaN
OG0000022	1.04265	0.0504143	6.19323	2.1713	3.47494	0	0.00775734	0.0158075	0	0	5.13255e-05	3.54657e-07	3.54657e-07	9.30479e-06	0	1.82306e-07	1.2677e-07	0	0	0.00757007	0.00340381	0	6.66776e-06	9.3966e-07	9.3966e-07	2.39069e-05	0	0	0	0.992239	0	0	0.201857	0.201857	0	0	0	0	1	0	0	1	0.99243	0	0	0.996596	0	0	0
OG0000023	NaN	NaN	NaN	NaN	NaN	NaN	NaN	NaN	NaN	NaN	NaN	NaN	NaN	NaN	NaN	NaN	NaN	NaN	NaN	NaN	NaN	NaN	NaN	NaN	NaN	NaN	NaN	NaN	NaN	NaN	NaN	NaN	NaN	NaN	NaN	NaN	NaN	NaN	NaN	NaN	NaN	NaN	NaN	NaN	NaN	NaN	NaN	NaN	NaN
OG0000024	1	9.99502e-12	1	4.84428e-05	6.92496e-07	0	2.61672e-12	0	0	0	0	0	0	1.50624e-15	0	0	0	0	0	0	0	0	0	0	0	2.66251e-15	0	0	0	1	0	0	0	0	0	0	0	0	0	0	0	0	0	0	0	0	0	0	0
OG0000025	1	9.99502e-12	1	4.84428e-05	6.92496e-07	0	2.61672e-12	0	0	0	0	0	0	1.50624e-15	0	0	0	0	0	0	0	0	0	0	0	2.66251e-15	0	0	0	1	0	0	0	0	0	0	0	0	0	0	0	0	0	0	0	0	0	0	0
OG0000026	NaN	NaN	NaN	NaN	NaN	NaN	NaN	NaN	NaN	NaN	NaN	NaN	NaN	NaN	NaN	NaN	NaN	NaN	NaN	NaN	NaN	NaN	NaN	NaN	NaN	NaN	NaN	NaN	NaN	NaN	NaN	NaN	NaN	NaN	NaN	NaN	NaN	NaN	NaN	NaN	NaN	NaN	NaN	NaN	NaN	NaN	NaN	NaN	NaN
OG0000027	1.00055	0.0614815	3.86713	1.19116	3.17288	0	0	0	4.46391e-07	4.46391e-07	1.80068e-06	4.07011e-06	4.07011e-06	1.68873e-05	3.93408e-11	3.93408e-11	1.14529e-05	1.01768e-10	1.24187e-12	1.24187e-12	8.14951e-14	8.14951e-14	2.69366e-06	1.07936e-06	1.07936e-06	0	0	0	0	0.939067	0.939068	0.999835	0	0	0	0	0	0	0	0	0	0	0	0	0	0	0	0	0
OG0000028	1	1.19265e-09	1	0.00300699	1.99894	0	3.49049e-10	1.17931e-14	3.53241e-12	3.53241e-12	5.91645e-15	0	0	2.56795e-14	0	0	8.76176e-15	0	0	0	0	0	1.59547e-15	3.67985e-15	3.67985e-15	1.12168e-13	0	0	0	1	0	0	0	0	0	0	0	0	0	0	0	0	0	0	0	0	0	0	0
OG0000029	1.01488	0.0210629	1.99497	2.83572	6.05478	0	0.00618055	1.74681e-05	0.000199016	0.000199016	0.00018421	8.26093e-05	8.26093e-05	0.000192185	1.13518e-06	1.13518e-06	0.000207518	2.54559e-09	0	0.000134005	7.70296e-07	7.70296e-07	1.07203e-05	1.16191e-05	1.16191e-05	0.000328052	1.3053e-12	0	0	0.993817	0	0	0	0	0	0	0	0	0	0	0	0	0.999866	0	0	0	0	0	0
OG0000030	NaN	NaN	NaN	NaN	NaN	NaN	NaN	NaN	NaN	NaN	NaN	NaN	NaN	NaN	NaN	NaN	NaN	NaN	NaN	NaN	NaN	NaN	NaN	NaN	NaN	NaN	NaN	NaN	NaN	NaN	NaN	NaN	NaN	NaN	NaN	NaN	NaN	NaN	NaN	NaN	NaN	NaN	NaN	NaN	NaN	NaN	NaN	NaN	NaN
OG0000031	NaN	NaN	NaN	NaN	NaN	NaN	NaN	NaN	NaN	NaN	NaN	NaN	NaN	NaN	NaN	NaN	NaN	NaN	NaN	NaN	NaN	NaN	NaN	NaN	NaN	NaN	NaN	NaN	NaN	NaN	NaN	NaN	NaN	NaN	NaN	NaN	NaN	NaN	NaN	NaN	NaN	NaN	NaN	NaN	NaN	NaN	NaN	NaN	NaN
OG0000032	1	1.55474e-08	1	0.0186739	4.98454	0	4.88432e-09	1.09476e-10	1.72849e-10	1.72849e-10	6.53839e-12	7.55328e-14	7.55328e-14	2.66686e-11	1.71948e-15	1.71948e-15	1.16726e-11	0	6.51034e-13	6.51034e-13	3.01801e-14	3.01801e-14	2.28784e-12	3.95382e-12	3.95382e-12	5.26518e-11	0	0	0	1	0	0	0	0	0	0	0	0	0	0	0	0	0	0	0	0	0	0	0
OG0000033	1	8.56327e-07	1	0.382572	1.24385	0	2.41142e-07	0	1.74564e-15	1.74564e-15	1.06907e-14	0	0	4.59642e-14	0	0	1.53826e-14	0	0	0	0	0	2.8107e-15	6.53565e-15	6.53565e-15	4.11976e-08	1.88945e-12	1.5138e-14	1.5138e-14	1	0	0	0	0	0	0	0	0	0	0	0	0	0	0	0	0	0	0	0
OG0000034	1	8.56327e-07	1	0.382572	1.24385	0	2.41142e-07	0	1.74564e-15	1.74564e-15	1.06907e-14	0	0	4.59642e-14	0	0	1.53826e-14	0	0	0	0	0	2.8107e-15	6.53565e-15	6.53565e-15	4.11976e-08	1.88945e-12	1.5138e-14	1.5138e-14	1	0	0	0	0	0	0	0	0	0	0	0	0	0	0	0	0	0	0	0
OG0000035	1	8.56327e-07	1	0.382572	1.24385	0	2.41142e-07	0	1.74564e-15	1.74564e-15	1.06907e-14	0	0	4.59642e-14	0	0	1.53826e-14	0	0	0	0	0	2.8107e-15	6.53565e-15	6.53565e-15	4.11976e-08	1.88945e-12	1.5138e-14	1.5138e-14	1	0	0	0	0	0	0	0	0	0	0	0	0	0	0	0	0	0	0	0
OG0000036	1	8.56327e-07	1	0.382572	1.24385	0	2.41142e-07	0	1.74564e-15	1.74564e-15	1.06907e-14	0	0	4.59642e-14	0	0	1.53826e-14	0	0	0	0	0	2.8107e-15	6.53565e-15	6.53565e-15	4.11976e-08	1.88945e-12	1.5138e-14	1.5138e-14	1	0	0	0	0	0	0	0	0	0	0	0	0	0	0	0	0	0	0	0
OG0000037	1	8.56327e-07	1	0.382572	1.24385	0	2.41142e-07	0	1.74564e-15	1.74564e-15	1.06907e-14	0	0	4.59642e-14	0	0	1.53826e-14	0	0	0	0	0	2.8107e-15	6.53565e-15	6.53565e-15	4.11976e-08	1.88945e-12	1.5138e-14	1.5138e-14	1	0	0	0	0	0	0	0	0	0	0	0	0	0	0	0	0	0	0	0
OG0000038	1	8.56327e-07	1	0.382572	1.24385	0	2.41142e-07	0	1.74564e-15	1.74564e-15	1.06907e-14	0	0	4.59642e-14	0	0	1.53826e-14	0	0	0	0	0	2.8107e-15	6.53565e-15	6.53565e-15	4.11976e-08	1.88945e-12	1.5138e-14	1.5138e-14	1	0	0	0	0	0	0	0	0	0	0	0	0	0	0	0	0	0	0	0
OG0000039	1.00201	0.0525883	5.24809	0.880634	3.67596	0	0	0.000460272	0	0	2.90043e-05	0	0	0.000213655	9.89711e-07	9.89711e-07	0.000428535	2.65534e-10	1.50961e-14	1.50961e-14	1.18161e-14	1.18161e-14	3.52909e-08	1.79177e-08	1.79177e-08	0	0	0	0	0.949424	0.949425	0	0.332894	0.332894	0	0.0144609	0.0144609	0	0	0	0	0	0	0	0	0	0	0	0
OG0000040	1.00002	4.01328e-05	1.99996	0.504709	0.503044	0	0	2.26386e-15	5.35042e-15	5.35042e-15	2.83355e-14	0	0	1.37682e-13	0	0	5.3605e-14	0	0	0	0	0	8.63242e-15	1.97528e-14	1.97528e-14	6.82825e-08	2.21153e-12	1.75339e-14	1.75339e-14	0.99998	0.99998	0	0	0	0	0	0	0	0	0	0	0	0	0	0	0	0	0	0
OG0000041	1.00062	0.00100507	3.00247	0.330336	2.18057	0	0	1.27906e-07	1.86076e-07	1.86076e-07	4.10616e-05	0	0	2.2587e-05	1.82634e-07	1.82634e-07	7.17154e-05	5.39424e-11	2.31839e-09	2.31839e-09	1.93182e-09	1.93182e-09	5.94062e-07	7.02292e-06	7.02292e-06	1.0123e-06	0	0	0	0.999619	0.999619	0	0	0	0	0.00313335	0.00313335	0	0	0	0	0	0	0	0	0	0	0	0
OG0000042	1.00002	3.63017e-05	1.99996	0.481031	1.52971	0	0	1.94887e-14	4.60012e-14	4.60012e-14	2.42364e-13	3.85422e-15	3.85422e-15	5.14211e-11	0	0	1.49802e-12	0	0	0	0	0	7.6365e-14	1.71594e-13	1.71594e-13	6.9916e-08	2.36935e-12	1.87788e-14	1.87788e-14	0.999982	0.999982	0	0	0	0	0	0	0	0	0	0	0	0	0	0	0	0	0	0
OG0000043	1	1.4795e-06	1	0.0972469	4.92274	0	4.4481e-07	1.9652e-10	1.58389e-10	1.58389e-10	4.82441e-09	9.458e-12	9.458e-12	3.38684e-08	7.15596e-15	7.15596e-15	1.76961e-08	3.0215e-13	6.15965e-09	6.15965e-09	4.57773e-09	4.57773e-09	5.75988e-10	2.17022e-10	2.17022e-10	5.21633e-09	0	0	0	1	0	0	0	0	0	0	0	0	0	0	0	0	0	0	0	0	0	0	0
OG0000044	1	1.08342e-07	2	0.00683525	3.04457	0	0	2.31215e-11	7.16326e-09	7.16326e-09	6.57911e-11	2.61704e-09	2.61704e-09	5.26002e-11	0	0	2.05907e-11	0	2.3225e-14	2.3225e-14	1.8707e-14	1.8707e-14	2.9647e-11	1.18729e-11	1.18729e-11	1.01355e-10	0	0	0	1	1	0	0	0	0	0	0	0	0	0	0	0	0	0	0	0	0	0	0
OG0000045	1.00215	0.00430152	2.0043	0.790628	0.210478	0	0.0021507	3.30491e-13	6.87968e-13	6.87968e-13	2.59355e-12	4.56824e-14	4.56824e-14	1.54385e-11	0	0	7.2413e-12	0	8.81505e-15	8.81505e-15	6.89419e-15	6.89419e-15	8.43149e-13	8.16603e-13	8.16603e-13	0	0	0	0	0.997849	0	0	0	0	0	0	0	0	0	0	0	0	0	0	0	0	0	0	0
OG0000046	1.02165	0.0293645	0.995264	3.5708	2.55787	0	0.00771726	4.59836e-05	0.000189697	0.000189697	0.000187666	1.31906e-09	1.31906e-09	0.00131097	1.07326e-06	1.07326e-06	0.000882101	5.07644e-08	2.32876e-05	2.32876e-05	1.80178e-05	1.80178e-05	0.000120525	0.000420107	0.000420107	2.30684e-05	1.57963e-13	0	0	0.992281	0	0	0	0	0	0	0	0	0	0	0	0	0	0	0	0	0	0	0
OG0000047	1.04363	0.0566675	3.99025	2.13507	4.44142	0	0.0130298	9.17189e-06	1.2257e-05	1.2257e-05	0	0.000167614	0.000167614	0.00158561	2.66549e-06	2.66549e-06	0.00167316	0	5.27237e-08	5.27237e-08	1.0251e-08	1.0251e-08	0.000147377	0.00476087	0	9.72297e-05	5.93379e-13	0	0	0.986966	0	0	0	0	0.994178	0	0	0	0	0	0	1	0	0	0	0	0	0	0.995239
OG0000048	1.06976	0.0851624	4.99312	3.94507	4.01386	0	0.0153971	4.4622e-05	6.2691e-05	6.2691e-05	0.00846407	0	0	0	1.32363e-10	1.32363e-10	0.00181035	8.00069e-07	1.42262e-07	1.42262e-07	0	0.000465152	0	0.0020128	0.0020128	0.00019799	9.52137e-13	0	0	0.984599	0	0	0	0	0	0.00679423	0.00679423	0.984093	0	0	0	0	0	0	0.999535	0	0.991767	0	0
OG0000049	1.00287	0.00400195	0.99914	0.547588	6.39368	0	0.00113295	8.86135e-07	1.81201e-05	1.81201e-05	1.19977e-05	8.71639e-06	8.71639e-06	1.22831e-05	3.29611e-12	3.29611e-12	2.18408e-06	1.07909e-10	1.19094e-08	1.19094e-08	2.88212e-09	2.88212e-09	1.73088e-06	7.93751e-07	7.93751e-07	0.000272599	1.2572e-08	7.78049e-11	7.78049e-11	0.998867	0	0	0	0	0	0	0	0	0	0	0	0	0	0	0	0	0	0	0
OG0000050	1.00329	0.0963428	3.76672	1.92922	5.49953	0	0	5.42624e-07	2.49505e-08	2.49505e-08	4.50103e-05	1.58995e-06	1.58995e-06	7.42448e-05	1.74443e-14	1.74443e-14	4.54762e-05	4.58524e-09	0	0.00242225	7.68273e-06	7.68273e-06	1.94475e-05	4.60896e-06	4.60896e-06	0	0	0	0	0.906949	0.90695	0	0	0	0	0	0	0	0	0	0	0	0.997578	0	0	0	0	0	0
OG0000051	1.06194	0.0785575	6.96116	1.39517	3.10657	0	0	0	1.55969e-06	1.55969e-06	0	2.2506e-10	2.2506e-10	0.00387625	4.19311e-06	4.19311e-06	0	6.14311e-08	6.70929e-09	6.70929e-09	6.46457e-09	6.46457e-09	0	4.84629e-05	4.84629e-05	0	7.14413e-07	2.48218e-09	2.48218e-09	0.983379	0.983381	0.999325	0	0	0.999485	0	0	0	0	0	0.978241	0	0	0	0	0	0.999309	0	0
OG0000052	1.00002	3.46129e-05	1.99997	0.44678	3.61357	0	0	4.62658e-10	3.60139e-08	3.60139e-08	1.5189e-09	1.66648e-08	1.66648e-08	1.06996e-09	0	0	3.95654e-10	7.70055e-15	4.04715e-13	4.04715e-13	3.12817e-13	3.12817e-13	6.22029e-10	2.34465e-10	2.34465e-10	4.86592e-07	2.29798e-11	1.5548e-13	1.5548e-13	0.999983	0.999983	0	0	0	0	0	0	0	0	0	0	0	0	0	0	0	0	0	0
OG0000053	1.06196	0.0866983	0.980824	1.57787	9.08209	0	0.0247349	2.23674e-05	8.14651e-05	8.14651e-05	0.000377483	0.000133708	0.000133708	0.000400591	0	0	6.87302e-05	1.52884e-08	1.6414e-07	1.6414e-07	4.8905e-07	4.8905e-07	0.000235724	0.000797235	0.000797235	0.00480996	2.01804e-07	1.12339e-09	1.12339e-09	0.975261	0	0	0	0	0	0	0	0	0	0	0	0	0	0	0	0	0	0	0
OG0000054	1.0012	0.00160869	2.99901	0.730405	3.29556	0	0	1.48536e-08	1.59907e-08	1.59907e-08	1.44311e-07	9.93213e-10	9.93213e-10	1.61877e-06	3.74175e-13	3.74175e-13	2.6237e-07	3.92211e-11	1.01318e-06	1.01318e-06	7.52533e-07	7.52533e-07	2.80688e-08	4.82394e-08	4.82394e-08	0	1.9122e-08	6.90563e-11	6.90563e-11	0.999588	0.999588	0	0	0	0	0	0	0	0	0	0	0	0	0	0	0	0	0	0
OG0000055	1.00006	0.000101881	1.99992	0.433745	4.63052	0	0	7.7455e-09	5.08845e-07	5.08845e-07	2.62059e-08	2.52287e-07	2.52287e-07	1.60119e-08	9.51337e-15	9.51337e-15	5.51928e-09	2.03304e-13	5.13474e-12	5.13474e-12	3.87293e-12	3.87293e-12	1.01739e-08	3.38281e-09	3.38281e-09	7.39712e-06	3.60356e-10	2.37738e-12	2.37738e-12	0.999957	0.999957	0	0	0	0	0	0	0	0	0	0	0	0	0	0	0	0	0	0
OG0000056	1.02444	0.0345181	0.992002	1.76374	9.76935	0	0.0100722	1.91495e-05	6.4525e-05	6.4525e-05	0.000340053	0.000129319	0.000129319	0.000507373	1.4479e-06	1.4479e-06	0.0001381	1.92724e-08	2.34757e-07	2.34757e-07	1.11589e-05	1.11589e-05	6.92217e-05	0.000568721	0.000568721	0.000373099	1.28122e-12	0	0	0.989925	0	0	0	0	0	0	0	0	0	0	0	0	0	0	0	0	0	0	0
OG0000057	NaN	NaN	NaN	NaN	NaN	NaN	NaN	NaN	NaN	NaN	NaN	NaN	NaN	NaN	NaN	NaN	NaN	NaN	NaN	NaN	NaN	NaN	NaN	NaN	NaN	NaN	NaN	NaN	NaN	NaN	NaN	NaN	NaN	NaN	NaN	NaN	NaN	NaN	NaN	NaN	NaN	NaN	NaN	NaN	NaN	NaN	NaN	NaN	NaN
OG0000058	1.01142	0.0191744	1.98622	2.00415	6.38825	0	0	1.08075e-05	3.29373e-06	3.29373e-06	0.000120053	5.78881e-05	5.78881e-05	0.000583366	1.10571e-06	1.10571e-06	0.000656153	3.37542e-09	1.76999e-08	1.76999e-08	1.76407e-08	1.76407e-08	1.606e-05	2.84359e-06	2.84359e-06	0.000497459	3.89778e-08	3.51009e-10	3.51009e-10	0.992248	0.99225	0	0	0	0	0	0	0	0	0	0	0	0	0	0	0	0	0	0
OG0000059	1.02241	0.0360056	4.98209	3.19713	5.5744	0	0	3.3322e-05	9.40962e-06	9.40962e-06	0.00312127	0	0	0.000407887	2.73518e-14	2.73518e-14	9.9079e-05	1.06715e-07	2.46057e-08	2.46057e-08	0	5.53101e-05	0	0.000347033	0.000347033	0.000899809	5.54781e-08	4.12478e-10	4.12478e-10	0.986408	0.98641	0	0	0	0	0.00793152	0.00793152	0	0	0	0	0	0	0	0.999945	0	0.997502	0	0
OG0000060	1.04349	0.0615023	5.97328	3.69886	5.08757	0	0	0.000571088	0	0.011945	0.00498351	0	0	0.000615462	9.80992e-15	9.80992e-15	0.000135601	2.73404e-07	3.98289e-08	3.98289e-08	0	8.45563e-05	0	0.000481938	0.000481938	0.00112495	6.77447e-08	4.96295e-10	4.96295e-10	0.981988	0.981991	0	0.988055	0	0	0.00748964	0.00748964	0	0	0	0	0	0	0	0.999915	0	0.996307	0	0
OG0000061	NaN	NaN	NaN	NaN	NaN	NaN	NaN	NaN	NaN	NaN	NaN	NaN	NaN	NaN	NaN	NaN	NaN	NaN	NaN	NaN	NaN	NaN	NaN	NaN	NaN	NaN	NaN	NaN	NaN	NaN	NaN	NaN	NaN	NaN	NaN	NaN	NaN	NaN	NaN	NaN	NaN	NaN	NaN	NaN	NaN	NaN	NaN	NaN	NaN
OG0000062	1.02253	0.0317309	0.992632	3.38342	2.63701	0	0.00919512	2.00954e-05	4.81906e-06	4.81906e-06	0.000209623	4.77334e-05	4.77334e-05	0.00019802	2.99451e-11	2.99451e-11	2.5474e-05	1.64819e-08	1.21777e-05	1.21777e-05	3.40228e-06	3.40228e-06	1.70909e-05	0.000195123	0.000195123	0.00158029	6.63799e-08	3.73145e-10	3.73145e-10	0.990803	0	0	0	0	0	0	0	0	0	0	0	0	0	0	0	0	0	0	0
OG0000063	1.08313	0.109404	4.80877	3.71638	2.01414	0	0.0262649	0.000955151	0.0230325	0	0	0	0	0.000714524	2.58569e-15	2.58569e-15	7.81081e-06	0.000260927	0	0	0	0	0.000818824	0.000603259	0.000603259	4.51022e-05	3.34083e-13	0	0	0.973729	0	0	0	0.976967	0.773704	0.00388086	0.00388086	0	0	0	0	0	0.00816142	0.00816142	0.0153378	0.0153378	0	0	0
OG0000064	1.00132	0.00264664	2.01069	0.449469	3.60932	0	0.00132286	2.35461e-09	1.201e-07	1.201e-07	8.24322e-09	5.75429e-08	5.75429e-08	7.17984e-09	5.35946e-15	5.35946e-15	2.68921e-09	1.52346e-13	3.08818e-12	3.08818e-12	2.56751e-12	2.56751e-12	3.66978e-09	1.56664e-09	1.56664e-09	0	0	0	0	0.998677	0	0	0	0	0	0	0	0	0	0	0	0	0	0	0	0	0	0	0
OG0000065	NaN	NaN	NaN	NaN	NaN	NaN	NaN	NaN	NaN	NaN	NaN	NaN	NaN	NaN	NaN	NaN	NaN	NaN	NaN	NaN	NaN	NaN	NaN	NaN	NaN	NaN	NaN	NaN	NaN	NaN	NaN	NaN	NaN	NaN	NaN	NaN	NaN	NaN	NaN	NaN	NaN	NaN	NaN	NaN	NaN	NaN	NaN	NaN	NaN
OG0000066	1	3.08876e-06	0.999999	1.85418	0.379818	0	7.87764e-07	1.38092e-08	2.64695e-08	2.64695e-08	5.34153e-08	8.45128e-09	8.45128e-09	1.2146e-07	1.30768e-10	1.30768e-10	8.30679e-08	4.28464e-12	3.02072e-09	3.02072e-09	2.25817e-09	2.25817e-09	1.10118e-09	1.92421e-10	1.92421e-10	2.09322e-09	0	0	0	0.999999	0	0	0	0	0	0	0	0	0	0	0	0	0	0	0	0	0	0	0
OG0000067	1.14671	0.169942	7.22097	3.38588	4.82638	0	0.0232315	0.00837297	0	0	0.000561974	0	0.0654264	0.000260367	0	0.000233547	3.90853e-05	0	0	0.0116125	0.0104021	0	9.43831e-05	0.000325804	0.000325804	0.000885024	3.38239e-12	0	0	0.976763	0	0	0.245877	0.245877	0	0.934574	0	0	0.999766	0	0	0.999999	0.988387	0	0	0.989598	0	0	0
OG0000068	1.2355	0.450877	3.62678	1.30765	6.02315	0	0.215373	3.2682e-06	3.62797e-07	3.62797e-07	0.00409209	0	0	0.00240959	3.38067e-13	3.38067e-13	0	7.02847e-08	1.4538e-08	1.4538e-08	2.71642e-07	2.71642e-07	0.000247667	0.000972	0.000972	0	0	0	0	0.784623	0	0	0	0	0	0.00954598	0.00954598	0	0	0	0.990824	0	0	0	0	0	0	0	0
OG0000069	1.00001	1.27812e-05	0.999998	2.81613	0.39321	0	3.25041e-06	5.13451e-08	1.06562e-07	1.06562e-07	6.67754e-08	3.12315e-08	3.12315e-08	5.23515e-07	5.19827e-10	5.19827e-10	3.7143e-07	1.05948e-11	1.15612e-08	1.15612e-08	8.79499e-09	8.79499e-09	1.05164e-07	2.03678e-07	2.03678e-07	2.15848e-08	0	0	0	0.999997	0	0	0	0	0	0	0	0	0	0	0	0	0	0	0	0	0	0	0
OG0000070	1	2.11363e-06	1	1.82362	0.438455	0	5.3426e-07	1.00104e-08	1.69912e-08	1.69912e-08	3.82938e-08	5.54572e-09	5.54572e-09	8.13903e-08	8.26028e-11	8.26028e-11	5.00473e-08	3.11403e-12	1.96227e-09	1.96227e-09	1.45223e-09	1.45223e-09	2.89022e-10	4.40484e-11	4.40484e-11	2.674e-10	0	0	0	0.999999	0	0	0	0	0	0	0	0	0	0	0	0	0	0	0	0	0	0	0
OG0000071	1	2.11363e-06	1	1.82362	0.438455	0	5.3426e-07	1.00104e-08	1.69912e-08	1.69912e-08	3.82938e-08	5.54572e-09	5.54572e-09	8.13903e-08	8.26028e-11	8.26028e-11	5.00473e-08	3.11403e-12	1.96227e-09	1.96227e-09	1.45223e-09	1.45223e-09	2.89022e-10	4.40484e-11	4.40484e-11	2.674e-10	0	0	0	0.999999	0	0	0	0	0	0	0	0	0	0	0	0	0	0	0	0	0	0	0
OG0000072	1	2.11363e-06	1	1.82362	0.438455	0	5.3426e-07	1.00104e-08	1.69912e-08	1.69912e-08	3.82938e-08	5.54572e-09	5.54572e-09	8.13903e-08	8.26028e-11	8.26028e-11	5.00473e-08	3.11403e-12	1.96227e-09	1.96227e-09	1.45223e-09	1.45223e-09	2.89022e-10	4.40484e-11	4.40484e-11	2.674e-10	0	0	0	0.999999	0	0	0	0	0	0	0	0	0	0	0	0	0	0	0	0	0	0	0
OG0000073	1.00003	6.56756e-05	1.99994	1.86443	0.146696	0	0	4.475e-08	1.29723e-07	1.29723e-07	1.25947e-07	3.93655e-08	3.93655e-08	4.2282e-07	7.0524e-10	7.0524e-10	4.13569e-07	3.75083e-12	9.5277e-13	9.5277e-13	1.02634e-12	1.02634e-12	7.03314e-08	2.17681e-07	2.17681e-07	4.5032e-09	0	0	0	0.999968	0.999968	0	0	0	0	0	0	0	0	0	0	0	0	0	0	0	0	0	0
OG0000074	1.00732	0.0746957	5.08766	0.921609	3.07563	0	0	0.00488426	0	0	2.12396e-05	1.05726e-07	1.05726e-07	0.000467727	1.06689e-06	1.06689e-06	0.000583702	0	8.14266e-10	8.14266e-10	9.76287e-09	9.76287e-09	2.04165e-06	1.13648e-06	1.13648e-06	0	0	0	0	0.932625	0.932626	0	0.225527	0.225527	0	0	0	0	0	0	0	1	0	0	0	0	0	0	0
OG0000075	1.20346	0.22917	2.88381	3.22636	2.95535	0	0.0257063	0.000336515	0.00060827	0.00060827	0.00167736	0.000194094	0.000194094	0	0	0	0.122162	4.99882e-07	5.80236e-05	5.80236e-05	4.50333e-05	4.50333e-05	0.0001358	0.000204698	0.000204698	0.000238843	1.06515e-12	0	0	0.974289	0	0	0	0	0	0	0	0.882728	0.000427616	0.000427616	0	0	0	0	0	0	0	0	0
OG0000076	1.00037	0.000510368	0.999899	3.99273	0.121704	0	0.000140684	6.50155e-07	4.71694e-07	4.71694e-07	4.6703e-06	6.71193e-07	6.71193e-07	1.10044e-05	1.01793e-08	1.01793e-08	7.78587e-06	4.9163e-10	1.69136e-07	1.69136e-07	5.37134e-08	5.37134e-08	1.52552e-06	8.19774e-07	8.19774e-07	2.07604e-05	8.40008e-10	4.55311e-12	4.55311e-12	0.999859	0	0	0	0	0	0	0	0	0	0	0	0	0	0	0	0	0	0	0
OG0000077	1.01857	0.0258653	3.98336	0.366577	8.28555	0	0	2.24784e-06	4.2758e-07	4.2758e-07	5.45161e-05	4.65828e-05	4.65828e-05	9.39349e-05	8.34737e-12	8.34737e-12	5.07429e-05	2.22801e-09	3.18791e-08	3.18791e-08	3.21199e-06	3.21199e-06	0	2.49626e-06	2.49626e-06	0	3.8001e-07	1.38956e-09	1.38956e-09	0.992702	0.992703	0	0	0	0	0	0	0	0	0	0	0	0	0	0	0	0.999902	0	0
OG0000078	1.00017	0.000237179	0.999951	4.72786	0.330733	0	6.6283e-05	5.07729e-07	1.22498e-06	1.22498e-06	1.99183e-06	3.76166e-07	3.76166e-07	1.97761e-06	5.73475e-09	5.73475e-09	2.98005e-06	1.65586e-10	2.62673e-08	2.62673e-08	5.70775e-08	5.70775e-08	2.86147e-07	5.09216e-07	5.09216e-07	1.09245e-05	4.66008e-10	2.70092e-12	2.70092e-12	0.999934	0	0	0	0	0	0	0	0	0	0	0	0	0	0	0	0	0	0	0
OG0000079	NaN	NaN	NaN	NaN	NaN	NaN	NaN	NaN	NaN	NaN	NaN	NaN	NaN	NaN	NaN	NaN	NaN	NaN	NaN	NaN	NaN	NaN	NaN	NaN	NaN	NaN	NaN	NaN	NaN	NaN	NaN	NaN	NaN	NaN	NaN	NaN	NaN	NaN	NaN	NaN	NaN	NaN	NaN	NaN	NaN	NaN	NaN	NaN	NaN
OG0000080	NaN	NaN	NaN	NaN	NaN	NaN	NaN	NaN	NaN	NaN	NaN	NaN	NaN	NaN	NaN	NaN	NaN	NaN	NaN	NaN	NaN	NaN	NaN	NaN	NaN	NaN	NaN	NaN	NaN	NaN	NaN	NaN	NaN	NaN	NaN	NaN	NaN	NaN	NaN	NaN	NaN	NaN	NaN	NaN	NaN	NaN	NaN	NaN	NaN
OG0000081	1.39624	0.478051	5.01073	0.722633	5.47853	0	0	0.00782576	0	0	0.000439346	0	0	0.00074443	1.92106e-06	1.92106e-06	0.00100918	3.55924e-08	6.41552e-08	6.41552e-08	2.06614e-09	2.06614e-09	2.59674e-06	1.7831e-06	1.7831e-06	0.380627	0	0	0	0.91819	0.918192	0	0.238718	0.238718	0	0.0117361	0.0117361	0	0	0	0	0	0	0	0	0	0	0	0
OG0000082	1.00272	0.0641694	3.90256	0.715319	6.42923	0	0	4.32977e-06	0.000119378	0.000119378	2.83739e-05	4.04474e-06	4.04474e-06	0.000422297	1.28264e-06	1.28264e-06	0.000630413	0	6.43391e-10	6.43391e-10	2.31408e-08	2.31408e-08	2.72874e-06	2.99369e-06	2.99369e-06	0	0	0	0	0.938555	0.938557	0	0	0	0	0	0	0	0	0	0	1	0	0	0	0	0	0	0
OG0000083	NaN	NaN	NaN	NaN	NaN	NaN	NaN	NaN	NaN	NaN	NaN	NaN	NaN	NaN	NaN	NaN	NaN	NaN	NaN	NaN	NaN	NaN	NaN	NaN	NaN	NaN	NaN	NaN	NaN	NaN	NaN	NaN	NaN	NaN	NaN	NaN	NaN	NaN	NaN	NaN	NaN	NaN	NaN	NaN	NaN	NaN	NaN	NaN	NaN
OG0000084	1.24003	0.270628	7.18341	6.57434	2.07599	0	0.0305926	0	0.000641401	0.000641401	0	0.000249063	0.000249063	0.0904875	0	0	0	6.86e-05	1.7966e-05	1.7966e-05	1.39001e-05	1.39001e-05	0	0.0288805	0	0	3.36409e-11	1.19005e-15	1.19005e-15	0.969402	0	0.981745	0	0	0.978153	0	0	0	0.000110024	0.000110024	0.235726	0	0	0	0	0	0.972709	0	0.97112
OG0000085	1.00003	6.46017e-05	1.99994	1.86567	0.14735	0	0	3.19143e-08	5.95661e-08	5.95661e-08	1.38612e-07	1.93886e-08	1.93886e-08	3.1431e-07	2.87832e-10	2.87832e-10	2.04706e-07	1.17964e-11	6.43844e-09	6.43844e-09	4.88e-09	4.88e-09	2.87244e-08	1.00479e-07	1.00479e-07	3.70208e-09	0	0	0	0.999968	0.999968	0	0	0	0	0	0	0	0	0	0	0	0	0	0	0	0	0	0
OG0000086	1.00003	6.46017e-05	1.99994	1.86567	0.14735	0	0	3.19143e-08	5.95661e-08	5.95661e-08	1.38612e-07	1.93886e-08	1.93886e-08	3.1431e-07	2.87832e-10	2.87832e-10	2.04706e-07	1.17964e-11	6.43844e-09	6.43844e-09	4.88e-09	4.88e-09	2.87244e-08	1.00479e-07	1.00479e-07	3.70208e-09	0	0	0	0.999968	0.999968	0	0	0	0	0	0	0	0	0	0	0	0	0	0	0	0	0	0
OG0000087	1.00134	0.0811517	2.8413	0.600928	6.70847	0	0	2.88067e-06	0.000115937	0.000115937	1.38384e-05	2.27506e-08	2.27506e-08	2.85657e-05	7.33959e-07	7.33959e-07	4.21763e-05	1.01554e-09	1.26637e-07	1.26637e-07	1.04766e-08	1.04766e-08	8.24357e-06	0.000229982	0.000229982	0	0	0	0	0.920193	0.920194	0	0	0	0	0	0	0	0	0	0	0	0	0	0	0	0	0	0
OG0000088	1	5.27774e-06	0.999999	2.01058	0.0302741	0	1.51018e-06	8.08988e-11	1.46164e-11	1.46164e-11	4.04154e-08	6.32004e-09	6.32004e-09	9.19596e-08	9.70129e-11	9.70129e-11	5.97014e-08	3.4198e-12	2.27379e-09	2.27379e-09	1.68984e-09	1.68984e-09	2.08214e-08	3.68479e-08	3.68479e-08	5.54367e-08	3.56874e-12	2.89812e-14	2.89812e-14	0.999998	0	0	0	0	0	0	0	0	0	0	0	0	0	0	0	0	0	0	0
OG0000089	1.00184	0.110606	2.73003	0.998826	4.02195	0	0	2.87487e-05	0.00011541	0.00011541	8.4625e-06	7.54911e-09	7.54911e-09	0.000292874	6.64149e-07	6.64149e-07	0.000366855	3.3866e-10	9.73135e-10	9.73135e-10	8.81755e-10	8.81755e-10	3.7432e-07	3.41934e-07	3.41934e-07	0	0	0	0	0.891233	0.891234	0	0	0	0	0	0	0	0	0	0	0	0	0	0	0	0	0	0
OG0000090	1.25176	0.321644	7.46983	3.09307	3.53976	0	0.0698831	0.0124618	0	0	0	0.000313205	0.000313205	0	2.89205e-06	2.89205e-06	0.00156569	0	0	0	0.000586512	0.000586512	0.000107013	4.58156e-07	4.58156e-07	0	2.2798e-06	7.83996e-09	7.83996e-09	0.930111	0	0	0.233564	0.233564	0.980592	0	0	0.979643	0	0	0	0.999949	0.331782	0.331782	0	0	0	0	0
OG0000091	1.01156	0.088415	6.51065	1.48267	4.18015	0	0	0	0.000640995	0.000640995	8.43279e-05	0	0.00452997	0	0	0	0	4.49146e-07	1.64497e-11	1.64497e-11	1.49769e-11	1.49769e-11	2.19514e-05	0.000285053	0.000285053	0	0	0	0	0.923147	0.923148	0.995971	0	0	0	0.99547	0	0.527736	9.5568e-05	9.5568e-05	0.162562	0	0	0	0	0	0	0	0
OG0000092	1.01052	0.0140259	3.99371	2.22645	2.0621	0	0	0	0.000217944	0.000217944	3.43418e-05	1.84738e-08	1.84738e-08	1.58285e-05	3.47993e-12	3.47993e-12	2.82843e-06	8.05715e-09	0.00314881	0	1.30125e-05	1.30125e-05	1.33197e-05	9.34557e-05	9.34557e-05	0.000626647	2.81327e-08	1.72217e-10	1.72217e-10	0.996498	0.996499	0.997893	0	0	0	0	0	0	0	0	0	0	0	0.996851	0	0	0	0	0
OG0000093	1.00001	1.37922e-05	0.999999	1.7765	1.52397	0	3.22234e-06	4.2975e-08	2.92963e-08	2.92963e-08	2.95031e-07	4.44901e-08	4.44901e-08	7.15309e-07	6.81009e-10	6.81009e-10	4.88814e-07	2.63499e-11	1.50393e-08	1.50393e-08	1.14439e-08	1.14439e-08	1.40929e-07	2.65966e-07	2.65966e-07	1.34559e-08	1.09711e-13	0	0	0.999997	0	0	0	0	0	0	0	0	0	0	0	0	0	0	0	0	0	0	0
OG0000094	NaN	NaN	NaN	NaN	NaN	NaN	NaN	NaN	NaN	NaN	NaN	NaN	NaN	NaN	NaN	NaN	NaN	NaN	NaN	NaN	NaN	NaN	NaN	NaN	NaN	NaN	NaN	NaN	NaN	NaN	NaN	NaN	NaN	NaN	NaN	NaN	NaN	NaN	NaN	NaN	NaN	NaN	NaN	NaN	NaN	NaN	NaN	NaN	NaN
OG0000095	NaN	NaN	NaN	NaN	NaN	NaN	NaN	NaN	NaN	NaN	NaN	NaN	NaN	NaN	NaN	NaN	NaN	NaN	NaN	NaN	NaN	NaN	NaN	NaN	NaN	NaN	NaN	NaN	NaN	NaN	NaN	NaN	NaN	NaN	NaN	NaN	NaN	NaN	NaN	NaN	NaN	NaN	NaN	NaN	NaN	NaN	NaN	NaN	NaN
OG0000096	NaN	NaN	NaN	NaN	NaN	NaN	NaN	NaN	NaN	NaN	NaN	NaN	NaN	NaN	NaN	NaN	NaN	NaN	NaN	NaN	NaN	NaN	NaN	NaN	NaN	NaN	NaN	NaN	NaN	NaN	NaN	NaN	NaN	NaN	NaN	NaN	NaN	NaN	NaN	NaN	NaN	NaN	NaN	NaN	NaN	NaN	NaN	NaN	NaN
OG0000097	1.00394	0.0301886	2.9406	0.696577	0.000849977	0	0	0	0	0	0	0	0	0	0	0	0	0	0	0	0	0	0	0	0	1.14763e-09	0	0	0	0.973751	0.973751	0.000656869	0.000412865	0.000412865	0.00151297	9.76933e-05	9.76933e-05	0.00162714	2.25607e-06	2.25607e-06	0.00104255	0.00161965	7.84859e-05	7.84859e-05	8.9223e-05	8.9223e-05	0.0011641	0.000726937	0.000726937
OG0000098	1	2.02571e-06	1	1.99381	0.0132961	0	4.48657e-07	8.4347e-09	1.31029e-08	1.31029e-08	3.32941e-08	4.34515e-09	4.34515e-09	6.72491e-08	6.19929e-11	6.19929e-11	3.78677e-08	2.81523e-12	1.49211e-09	1.49211e-09	1.10072e-09	1.10072e-09	1.65473e-08	2.53934e-08	2.53934e-08	6.74398e-08	2.2277e-12	8.58925e-15	8.58925e-15	0.999999	0	0	0	0	0	0	0	0	0	0	0	0	0	0	0	0	0	0	0
OG0000099	NaN	NaN	NaN	NaN	NaN	NaN	NaN	NaN	NaN	NaN	NaN	NaN	NaN	NaN	NaN	NaN	NaN	NaN	NaN	NaN	NaN	NaN	NaN	NaN	NaN	NaN	NaN	NaN	NaN	NaN	NaN	NaN	NaN	NaN	NaN	NaN	NaN	NaN	NaN	NaN	NaN	NaN	NaN	NaN	NaN	NaN	NaN	NaN	NaN
OG0000100	1.19302	0.224685	6.43733	5.00607	2.24283	0	0.0316638	0.000107671	0.000187904	0.000187904	0.0154811	0	0	0.0103195	9.70684e-06	9.70684e-06	0	1.21799e-05	0.00210629	0.00210629	0	0	0	0.000707266	0.000707266	0	3.34034e-11	1.17718e-15	1.17718e-15	0.968331	0	0	0	0	0	0.00530996	0.00530996	0	0	0	0.943832	0	0	0	0.466253	0.466253	0.989758	0	0
OG0000101	NaN	NaN	NaN	NaN	NaN	NaN	NaN	NaN	NaN	NaN	NaN	NaN	NaN	NaN	NaN	NaN	NaN	NaN	NaN	NaN	NaN	NaN	NaN	NaN	NaN	NaN	NaN	NaN	NaN	NaN	NaN	NaN	NaN	NaN	NaN	NaN	NaN	NaN	NaN	NaN	NaN	NaN	NaN	NaN	NaN	NaN	NaN	NaN	NaN
OG0000102	1.10679	0.153729	3.73159	4.1422	2.31673	0	0.0469362	0.000494267	0.000649924	0.000649924	0	0	0	0.00171767	1.74668e-10	1.74668e-10	0.000184875	0	5.41487e-05	5.41487e-05	1.95022e-05	1.95022e-05	0.000727126	0.000567247	0.000567247	0.00201607	1.15346e-07	8.30935e-10	8.30935e-10	0.953058	0	0	0	0	0.769277	0.00387066	0.00387066	0	0	0	0	0.999985	0	0	0	0	0	0	0
OG0000103	1.09743	0.136625	2.80286	3.01705	5.82883	0	0.0391863	0.000263893	0.000154128	0.000154128	0	0	0	0.00332317	2.8598e-06	2.8598e-06	0.00228353	1.52954e-06	4.6578e-06	4.6578e-06	7.0813e-06	7.0813e-06	0.000665524	0.00122971	0.00122971	0.00194093	1.17449e-07	8.81101e-10	8.81101e-10	0.960809	0	0	0	0	0.828392	0.00515191	0.00515191	0	0	0	0	0	0	0	0	0	0	0	0
OG0000104	1.16444	0.206472	3.79455	3.73177	5.21782	0	0.0420267	0.000282807	0.000168341	0.000168341	0	0	0	0.00996211	1.06373e-05	1.06373e-05	0	2.25129e-06	4.99091e-06	4.99091e-06	7.61421e-06	7.61421e-06	0.000709952	0.00131419	0.00131419	0.00214915	1.27501e-07	9.35766e-10	9.35766e-10	0.957968	0	0	0	0	0.826344	0.00513043	0.00513043	0	0	0	0.940047	0	0	0	0	0	0	0	0
OG0000105	NaN	NaN	NaN	NaN	NaN	NaN	NaN	NaN	NaN	NaN	NaN	NaN	NaN	NaN	NaN	NaN	NaN	NaN	NaN	NaN	NaN	NaN	NaN	NaN	NaN	NaN	NaN	NaN	NaN	NaN	NaN	NaN	NaN	NaN	NaN	NaN	NaN	NaN	NaN	NaN	NaN	NaN	NaN	NaN	NaN	NaN	NaN	NaN	NaN
OG0000106	NaN	NaN	NaN	NaN	NaN	NaN	NaN	NaN	NaN	NaN	NaN	NaN	NaN	NaN	NaN	NaN	NaN	NaN	NaN	NaN	NaN	NaN	NaN	NaN	NaN	NaN	NaN	NaN	NaN	NaN	NaN	NaN	NaN	NaN	NaN	NaN	NaN	NaN	NaN	NaN	NaN	NaN	NaN	NaN	NaN	NaN	NaN	NaN	NaN
OG0000107	1.02357	0.0272539	8.90537	1.44982	0.942487	0	0	3.82666e-06	2.27472e-06	2.27472e-06	0.000698349	0	0	0	0	7.35528e-06	0	0	3.07318e-08	3.07318e-08	3.25876e-08	3.25876e-08	0	0	0	5.61222e-05	2.55708e-13	0	0	0.996318	0.996319	0	0	0	0	0.00922208	0.00922208	0.98666	0.999993	0	0.984944	0.999982	0	0	0	0	0.714966	0.197901	0.197901
OG0000108	NaN	NaN	NaN	NaN	NaN	NaN	NaN	NaN	NaN	NaN	NaN	NaN	NaN	NaN	NaN	NaN	NaN	NaN	NaN	NaN	NaN	NaN	NaN	NaN	NaN	NaN	NaN	NaN	NaN	NaN	NaN	NaN	NaN	NaN	NaN	NaN	NaN	NaN	NaN	NaN	NaN	NaN	NaN	NaN	NaN	NaN	NaN	NaN	NaN
OG0000109	1.00021	0.000217021	2	1.01551	0.107837	0	3.13113e-06	2.30069e-08	3.71218e-08	3.71218e-08	0	2.34795e-08	2.34795e-08	7.17159e-08	0	0	1.76828e-09	1.36229e-11	3.91241e-09	3.91241e-09	2.9585e-09	2.9585e-09	4.69603e-08	7.41779e-08	7.41779e-08	2.77343e-07	1.05062e-11	6.44196e-14	6.44196e-14	0.999997	0	0	0	0	0.999794	0	0	0	0	0	0	0	0	0	0	0	0	0	0
OG0000110	1	1.76738e-06	1	0.993182	0.0143124	0	3.85601e-07	7.59228e-09	1.17748e-08	1.17748e-08	2.96737e-08	3.9047e-09	3.9047e-09	5.98715e-08	5.58654e-11	5.58654e-11	3.36687e-08	2.47695e-12	1.34895e-09	1.34895e-09	9.93666e-10	9.93666e-10	1.48263e-08	2.27526e-08	2.27526e-08	5.90545e-08	1.93688e-12	1.52608e-14	1.52608e-14	0.999999	0	0	0	0	0	0	0	0	0	0	0	0	0	0	0	0	0	0	0
OG0000111	1.00039	0.00040543	1.99998	2.99576	0.0227358	0	1.95014e-05	9.77551e-08	2.07999e-07	2.07999e-07	4.13918e-07	6.60815e-08	6.60815e-08	1.00409e-06	1.02775e-09	1.02775e-09	7.27974e-07	4.01981e-11	1.59381e-08	1.59381e-08	4.74887e-09	4.74887e-09	8.04482e-08	3.2301e-07	3.2301e-07	0	8.38708e-10	1.84452e-12	1.84452e-12	0.99998	0	0	0	0	0	0	0	0	0	0	0	0	0	0	0	0	0	0	0
OG0000112	1	5.83203e-06	0.999999	2.00013	0.0185891	0	1.64556e-06	1.13157e-08	1.87326e-08	1.87326e-08	4.61652e-08	6.17267e-09	6.17267e-09	9.73151e-08	8.93583e-11	8.93583e-11	5.79889e-08	2.09723e-12	2.09302e-09	2.09302e-09	1.55935e-09	1.55935e-09	2.09587e-08	1.61315e-08	1.61315e-08	1.17033e-07	4.24823e-12	2.9015e-14	2.9015e-14	0.999998	0	0	0	0	0	0	0	0	0	0	0	0	0	0	0	0	0	0	0
OG0000113	1.00001	7.8851e-06	0.999998	2.00013	0.0583987	0	2.22093e-06	1.54413e-08	2.58603e-08	2.58603e-08	6.65729e-08	8.54707e-09	8.54707e-09	1.41667e-07	6.07912e-11	6.07912e-11	8.45505e-08	6.14161e-12	2.79843e-09	2.79843e-09	2.10411e-09	2.10411e-09	2.55544e-08	1.79425e-08	1.79425e-08	1.8309e-07	6.88163e-12	4.3609e-14	4.3609e-14	0.999998	0	0	0	0	0	0	0	0	0	0	0	0	0	0	0	0	0	0	0
OG0000114	1.00316	0.0063072	2.00068	3.01991	0.0202785	0	0.00315198	1.00959e-07	1.83811e-07	1.83811e-07	4.80491e-07	5.92119e-08	5.92119e-08	1.24433e-07	2.55037e-14	2.55037e-14	2.16656e-08	7.65133e-11	1.84221e-08	1.84221e-08	1.41705e-08	1.41705e-08	1.79002e-07	1.43389e-07	1.43389e-07	0	0	0	0	0.996848	0	0	0	0	0	0	0	0	0	0	0	0	0	0	0	0	0	0	0
OG0000115	1	1.76738e-06	1	0.993182	0.0143124	0	3.85601e-07	7.59228e-09	1.17748e-08	1.17748e-08	2.96737e-08	3.9047e-09	3.9047e-09	5.98715e-08	5.58654e-11	5.58654e-11	3.36687e-08	2.47695e-12	1.34895e-09	1.34895e-09	9.93666e-10	9.93666e-10	1.48263e-08	2.27526e-08	2.27526e-08	5.90545e-08	1.93688e-12	1.52608e-14	1.52608e-14	0.999999	0	0	0	0	0	0	0	0	0	0	0	0	0	0	0	0	0	0	0
OG0000116	1	6.26737e-06	0.999998	1.9958	0.0410818	0	1.77782e-06	1.28801e-08	2.13343e-08	2.13343e-08	5.40644e-08	7.04909e-09	7.04909e-09	1.14324e-07	1.01123e-10	1.01123e-10	6.79498e-08	4.83244e-12	9.84765e-10	9.84765e-10	1.58615e-09	1.58615e-09	2.59256e-08	4.16999e-08	4.16999e-08	6.59548e-08	3.93124e-12	3.0432e-14	3.0432e-14	0.999998	0	0	0	0	0	0	0	0	0	0	0	0	0	0	0	0	0	0	0
OG0000117	1	2.85885e-06	0.999999	1.99607	0.0603349	0	7.15864e-07	8.50639e-09	6.37382e-09	6.37382e-09	3.57022e-08	4.68587e-09	4.68587e-09	7.28883e-08	6.70839e-11	6.70839e-11	4.14807e-08	3.04857e-12	1.60586e-09	1.60586e-09	1.18691e-09	1.18691e-09	1.77059e-08	2.7422e-08	2.7422e-08	7.60992e-08	2.57358e-12	1.92875e-14	1.92875e-14	0.999999	0	0	0	0	0	0	0	0	0	0	0	0	0	0	0	0	0	0	0
OG0000118	1.00061	0.000634977	2.99995	0.64729	0.35613	0	0	7.45252e-08	1.23046e-07	1.23046e-07	3.65048e-07	4.13284e-08	4.13284e-08	7.22615e-06	3.75811e-09	3.75811e-09	0	3.98255e-11	1.22429e-08	1.22429e-08	9.41463e-09	9.41463e-09	1.62505e-07	2.53656e-07	2.53656e-07	8.3526e-09	0	0	0	0.999974	0.999974	0	0	0	0	0	0	0	0	0	0.999427	0	0	0	0	0	0	0	0
OG0000119	1	1.76738e-06	1	0.993182	0.0143124	0	3.85601e-07	7.59228e-09	1.17748e-08	1.17748e-08	2.96737e-08	3.9047e-09	3.9047e-09	5.98715e-08	5.58654e-11	5.58654e-11	3.36687e-08	2.47695e-12	1.34895e-09	1.34895e-09	9.93666e-10	9.93666e-10	1.48263e-08	2.27526e-08	2.27526e-08	5.90545e-08	1.93688e-12	1.52608e-14	1.52608e-14	0.999999	0	0	0	0	0	0	0	0	0	0	0	0	0	0	0	0	0	0	0
OG0000120	1	2.6915e-06	0.999999	1.99609	0.0245515	0	6.73648e-07	8.67349e-09	1.35089e-08	1.35089e-08	3.42644e-08	4.4806e-09	4.4806e-09	6.94177e-08	6.39957e-11	6.39957e-11	3.91808e-08	2.8972e-12	1.53816e-09	1.53816e-09	1.13519e-09	1.13519e-09	1.67066e-08	1.27299e-08	1.27299e-08	7.05463e-08	2.34538e-12	1.796e-14	1.796e-14	0.999999	0	0	0	0	0	0	0	0	0	0	0	0	0	0	0	0	0	0	0
OG0000121	1	1.76738e-06	1	0.993182	0.0143124	0	3.85601e-07	7.59228e-09	1.17748e-08	1.17748e-08	2.96737e-08	3.9047e-09	3.9047e-09	5.98715e-08	5.58654e-11	5.58654e-11	3.36687e-08	2.47695e-12	1.34895e-09	1.34895e-09	9.93666e-10	9.93666e-10	1.48263e-08	2.27526e-08	2.27526e-08	5.90545e-08	1.93688e-12	1.52608e-14	1.52608e-14	0.999999	0	0	0	0	0	0	0	0	0	0	0	0	0	0	0	0	0	0	0
OG0000122	1	1.76738e-06	1	0.993182	0.0143124	0	3.85601e-07	7.59228e-09	1.17748e-08	1.17748e-08	2.96737e-08	3.9047e-09	3.9047e-09	5.98715e-08	5.58654e-11	5.58654e-11	3.36687e-08	2.47695e-12	1.34895e-09	1.34895e-09	9.93666e-10	9.93666e-10	1.48263e-08	2.27526e-08	2.27526e-08	5.90545e-08	1.93688e-12	1.52608e-14	1.52608e-14	0.999999	0	0	0	0	0	0	0	0	0	0	0	0	0	0	0	0	0	0	0
OG0000123	1.00008	0.000153544	1.99985	2.01395	0.037455	0	0	4.64545e-08	1.08461e-07	1.08461e-07	1.73494e-07	3.40082e-08	3.40082e-08	4.57905e-07	5.59128e-10	5.59128e-10	3.62415e-07	7.66959e-12	1.24977e-08	1.24977e-08	9.43015e-09	9.43015e-09	2.87216e-08	2.31928e-09	2.31928e-09	9.22714e-07	3.75399e-11	2.32172e-13	2.32172e-13	0.999925	0.999925	0	0	0	0	0	0	0	0	0	0	0	0	0	0	0	0	0	0
OG0000124	1.01686	0.128869	3.73277	0.817741	7.01905	0	0	0.000316143	0.0122058	0	5.58699e-05	6.76648e-08	6.76648e-08	0.000829096	1.67346e-06	1.67346e-06	0.000960844	8.45894e-09	3.33689e-07	3.33689e-07	4.80611e-08	4.80611e-08	1.6063e-05	2.31173e-06	2.31173e-06	0	0	0	0	0.887987	0.887989	0	0	0.987794	0	0	0	0	0	0	0	0	0	0	0	0	0	0	0
OG0000125	1.00013	0.000152546	2.99995	0.646977	0.356486	0	0	6.58666e-08	1.0911e-07	1.0911e-07	3.20516e-07	3.66022e-08	3.66022e-08	6.88394e-07	4.99301e-10	4.99301e-10	4.02427e-07	3.0297e-11	0	9.7133e-05	1.28254e-08	1.28254e-08	1.4309e-07	2.24234e-07	2.24234e-07	7.23875e-09	0	0	0	0.999974	0.999974	0	0	0	0	0	0	0	0	0	0	0	0.999903	0	0	0	0	0	0
OG0000126	1	1.76738e-06	1	0.993182	0.0143124	0	3.85601e-07	7.59228e-09	1.17748e-08	1.17748e-08	2.96737e-08	3.9047e-09	3.9047e-09	5.98715e-08	5.58654e-11	5.58654e-11	3.36687e-08	2.47695e-12	1.34895e-09	1.34895e-09	9.93666e-10	9.93666e-10	1.48263e-08	2.27526e-08	2.27526e-08	5.90545e-08	1.93688e-12	1.52608e-14	1.52608e-14	0.999999	0	0	0	0	0	0	0	0	0	0	0	0	0	0	0	0	0	0	0
OG0000127	1.00039	0.000391624	2.00003	1.98997	0.0217968	0	2.0739e-06	2.38594e-08	3.8367e-08	3.8367e-08	1.12535e-07	1.25749e-08	1.25749e-08	3.1369e-06	0	0	0.00038078	1.42188e-11	3.82672e-09	3.82672e-09	2.91928e-09	2.91928e-09	5.11657e-08	7.86499e-08	7.86499e-08	3.05532e-07	1.1397e-11	6.4498e-14	6.4498e-14	0.999998	0	0	0	0	0	0	0	0	3.22715e-05	3.22715e-05	0	0	0	0	0	0	0	0	0
OG0000128	1	5.36406e-06	0.999999	1.00014	0.0345753	0	1.52007e-06	1.0413e-08	1.67454e-08	1.67454e-08	4.32248e-08	5.54795e-09	5.54795e-09	8.96729e-08	7.89572e-11	7.89572e-11	5.19847e-08	3.85587e-12	1.852e-09	1.852e-09	1.3802e-09	1.3802e-09	1.89177e-08	9.43804e-09	9.43804e-09	1.04395e-07	3.71169e-12	2.52722e-14	2.52722e-14	0.999998	0	0	0	0	0	0	0	0	0	0	0	0	0	0	0	0	0	0	0
OG0000129	1	5.83203e-06	0.999999	2.00013	0.0185891	0	1.64556e-06	1.13157e-08	1.87326e-08	1.87326e-08	4.61652e-08	6.17267e-09	6.17267e-09	9.73151e-08	8.93583e-11	8.93583e-11	5.79889e-08	2.09723e-12	2.09302e-09	2.09302e-09	1.55935e-09	1.55935e-09	2.09587e-08	1.61315e-08	1.61315e-08	1.17033e-07	4.24823e-12	2.9015e-14	2.9015e-14	0.999998	0	0	0	0	0	0	0	0	0	0	0	0	0	0	0	0	0	0	0
OG0000130	1	5.95892e-06	0.999999	1.00013	0.0655463	0	1.70781e-06	1.17583e-08	1.9006e-08	1.9006e-08	4.99639e-08	6.30447e-09	6.30447e-09	8.03299e-08	7.57805e-11	7.57805e-11	1.4371e-08	4.4646e-12	2.073e-09	2.073e-09	1.55116e-09	1.55116e-09	2.38532e-08	3.74673e-08	3.74673e-08	1.2541e-07	4.54285e-12	2.98506e-14	2.98506e-14	0.999998	0	0	0	0	0	0	0	0	0	0	0	0	0	0	0	0	0	0	0
OG0000131	1.00008	0.000150073	1.99985	1.01564	0.107397	0	0	1.6482e-08	2.72382e-08	2.72382e-08	7.03638e-08	9.02064e-09	9.02064e-09	5.33602e-08	0	0	9.72867e-10	6.1678e-12	2.96687e-09	2.96687e-09	2.22544e-09	2.22544e-09	3.3464e-08	5.35528e-08	5.35528e-08	2.43068e-07	6.97488e-12	4.47391e-14	4.47391e-14	0.999925	0.999925	0	0	0	0	0	0	0	0	0	0	0	0	0	0	0	0	0	0
OG0000132	1	1.76738e-06	1	0.993182	0.0143124	0	3.85601e-07	7.59228e-09	1.17748e-08	1.17748e-08	2.96737e-08	3.9047e-09	3.9047e-09	5.98715e-08	5.58654e-11	5.58654e-11	3.36687e-08	2.47695e-12	1.34895e-09	1.34895e-09	9.93666e-10	9.93666e-10	1.48263e-08	2.27526e-08	2.27526e-08	5.90545e-08	1.93688e-12	1.52608e-14	1.52608e-14	0.999999	0	0	0	0	0	0	0	0	0	0	0	0	0	0	0	0	0	0	0
OG0000133	1.00001	1.10346e-05	0.999998	2.00005	0.0294823	0	2.98598e-06	6.67476e-09	3.63436e-08	3.63436e-08	7.04947e-08	1.60741e-08	1.60741e-08	2.03906e-07	2.72661e-10	2.72661e-10	1.67291e-07	5.76854e-12	1.29256e-09	1.29256e-09	2.54951e-09	2.54951e-09	3.87005e-08	9.18976e-08	9.18976e-08	3.87201e-07	1.67199e-11	1.07619e-13	1.07619e-13	0.999997	0	0	0	0	0	0	0	0	0	0	0	0	0	0	0	0	0	0	0
OG0000134	1	2.7636e-06	0.999999	1.99609	0.0222637	0	6.87843e-07	4.25296e-09	1.34677e-08	1.34677e-08	3.45418e-08	4.57224e-09	4.57224e-09	7.05395e-08	6.56623e-11	6.56623e-11	4.02184e-08	2.92394e-12	1.57517e-09	1.57517e-09	1.1631e-09	1.1631e-09	1.72056e-08	2.6711e-08	2.6711e-08	7.31052e-08	2.46108e-12	1.8678e-14	1.8678e-14	0.999999	0	0	0	0	0	0	0	0	0	0	0	0	0	0	0	0	0	0	0
OG0000135	1	2.6915e-06	0.999999	1.99609	0.0245515	0	6.73648e-07	8.67349e-09	1.35089e-08	1.35089e-08	3.42644e-08	4.4806e-09	4.4806e-09	6.94177e-08	6.39957e-11	6.39957e-11	3.91808e-08	2.8972e-12	1.53816e-09	1.53816e-09	1.13519e-09	1.13519e-09	1.67066e-08	1.27299e-08	1.27299e-08	7.05463e-08	2.34538e-12	1.796e-14	1.796e-14	0.999999	0	0	0	0	0	0	0	0	0	0	0	0	0	0	0	0	0	0	0
OG0000136	1	4.65922e-06	0.999999	1.00032	0.00798643	0	1.32447e-06	9.13306e-09	1.42341e-08	1.42341e-08	1.78672e-08	3.59914e-13	3.59914e-13	7.29538e-08	6.75361e-11	6.75361e-11	4.12584e-08	3.03805e-12	1.62382e-09	1.62382e-09	1.19832e-09	1.19832e-09	1.79063e-08	2.75592e-08	2.75592e-08	7.47904e-08	2.48229e-12	1.90144e-14	1.90144e-14	0.999999	0	0	0	0	0	0	0	0	0	0	0	0	0	0	0	0	0	0	0
OG0000137	1	4.65922e-06	0.999999	1.00032	0.00798643	0	1.32447e-06	9.13306e-09	1.42341e-08	1.42341e-08	1.78672e-08	3.59914e-13	3.59914e-13	7.29538e-08	6.75361e-11	6.75361e-11	4.12584e-08	3.03805e-12	1.62382e-09	1.62382e-09	1.19832e-09	1.19832e-09	1.79063e-08	2.75592e-08	2.75592e-08	7.47904e-08	2.48229e-12	1.90144e-14	1.90144e-14	0.999999	0	0	0	0	0	0	0	0	0	0	0	0	0	0	0	0	0	0	0
OG0000138	NaN	NaN	NaN	NaN	NaN	NaN	NaN	NaN	NaN	NaN	NaN	NaN	NaN	NaN	NaN	NaN	NaN	NaN	NaN	NaN	NaN	NaN	NaN	NaN	NaN	NaN	NaN	NaN	NaN	NaN	NaN	NaN	NaN	NaN	NaN	NaN	NaN	NaN	NaN	NaN	NaN	NaN	NaN	NaN	NaN	NaN	NaN	NaN	NaN
OG0000139	1.1874	0.375539	8.05021	1.19744	0.990202	0	0	0	0.00167001	0.00167001	0.00503574	0.148751	0	5.72411e-05	0	0	1.20291e-07	0.000287742	0	0.00695981	0.00641682	0	0	0	0	0	0	0	0	0.811864	0.811865	0.985533	0	0	0	0	0.851249	0	0	0	0	0	0.99304	0	0	0.993583	0.477091	0.100173	0.100173
OG0000140	1.24369	0.465155	9.6142	1.92891	0.625229	0	0	0	6.52241e-09	6.52241e-09	0	0	0	0	0	0	0	0	0.00255519	0.00255519	0	0	0.117043	0	0	0	0	0	0	0.778535	0.778535	0.948393	0	0	0.71764	0.00409994	0.00409994	0.270673	4.36712e-05	4.36712e-05	0.071991	0.902003	0	0	0.488882	0.488882	0	0.196532	0.196532
OG0000141	NaN	NaN	NaN	NaN	NaN	NaN	NaN	NaN	NaN	NaN	NaN	NaN	NaN	NaN	NaN	NaN	NaN	NaN	NaN	NaN	NaN	NaN	NaN	NaN	NaN	NaN	NaN	NaN	NaN	NaN	NaN	NaN	NaN	NaN	NaN	NaN	NaN	NaN	NaN	NaN	NaN	NaN	NaN	NaN	NaN	NaN	NaN	NaN	NaN
OG0000142	1	2.59389e-06	1	0.989142	0.0223431	0	6.34596e-07	8.61938e-09	1.33624e-08	1.33624e-08	3.35802e-08	4.42788e-09	4.42788e-09	6.78134e-08	6.34618e-11	6.34618e-11	3.81977e-08	2.81142e-12	1.53288e-09	1.53288e-09	1.12918e-09	1.12918e-09	1.68163e-08	2.5805e-08	2.5805e-08	6.70463e-08	2.2128e-12	1.7414e-14	1.7414e-14	0.999999	0	0	0	0	0	0	0	0	0	0	0	0	0	0	0	0	0	0	0
OG0000143	1	4.88038e-06	0.999999	1.00012	0.00621185	0	1.37273e-06	9.49507e-09	1.49007e-08	1.49007e-08	3.76603e-08	4.93784e-09	4.93784e-09	7.68022e-08	7.0692e-11	7.0692e-11	4.37108e-08	3.21046e-12	1.66812e-09	1.66812e-09	6.07905e-10	6.07905e-10	1.86666e-08	2.88798e-08	2.88798e-08	8.07449e-08	2.72481e-12	2.0399e-14	2.0399e-14	0.999998	0	0	0	0	0	0	0	0	0	0	0	0	0	0	0	0	0	0	0
OG0000144	1	4.58192e-06	0.999999	0.987099	0.0538739	0	1.30685e-06	9.2394e-09	1.43623e-08	1.43623e-08	3.6557e-08	4.7645e-09	4.7645e-09	7.41041e-08	6.80157e-11	6.80157e-11	4.17956e-08	3.10891e-12	1.63366e-09	1.63366e-09	1.2062e-09	1.2062e-09	1.8155e-08	2.78612e-08	2.78612e-08	3.68039e-08	2.34363e-12	1.88498e-14	1.88498e-14	0.999999	0	0	0	0	0	0	0	0	0	0	0	0	0	0	0	0	0	0	0
OG0000145	1	2.59389e-06	1	0.989142	0.0223431	0	6.34596e-07	8.61938e-09	1.33624e-08	1.33624e-08	3.35802e-08	4.42788e-09	4.42788e-09	6.78134e-08	6.34618e-11	6.34618e-11	3.81977e-08	2.81142e-12	1.53288e-09	1.53288e-09	1.12918e-09	1.12918e-09	1.68163e-08	2.5805e-08	2.5805e-08	6.70463e-08	2.2128e-12	1.7414e-14	1.7414e-14	0.999999	0	0	0	0	0	0	0	0	0	0	0	0	0	0	0	0	0	0	0
OG0000146	1	2.59389e-06	1	0.989142	0.0223431	0	6.34596e-07	8.61938e-09	1.33624e-08	1.33624e-08	3.35802e-08	4.42788e-09	4.42788e-09	6.78134e-08	6.34618e-11	6.34618e-11	3.81977e-08	2.81142e-12	1.53288e-09	1.53288e-09	1.12918e-09	1.12918e-09	1.68163e-08	2.5805e-08	2.5805e-08	6.70463e-08	2.2128e-12	1.7414e-14	1.7414e-14	0.999999	0	0	0	0	0	0	0	0	0	0	0	0	0	0	0	0	0	0	0
OG0000147	1	2.59389e-06	1	0.989142	0.0223431	0	6.34596e-07	8.61938e-09	1.33624e-08	1.33624e-08	3.35802e-08	4.42788e-09	4.42788e-09	6.78134e-08	6.34618e-11	6.34618e-11	3.81977e-08	2.81142e-12	1.53288e-09	1.53288e-09	1.12918e-09	1.12918e-09	1.68163e-08	2.5805e-08	2.5805e-08	6.70463e-08	2.2128e-12	1.7414e-14	1.7414e-14	0.999999	0	0	0	0	0	0	0	0	0	0	0	0	0	0	0	0	0	0	0
OG0000148	1.00005	5.64179e-05	2	1.99552	0.00976744	0	1.9356e-06	1.83417e-08	3.02246e-08	3.02246e-08	8.13665e-08	1.00372e-08	1.00372e-08	1.72216e-07	1.41038e-10	1.41038e-10	1.01355e-07	7.84847e-12	0	4.90528e-05	2.71136e-09	2.71136e-09	3.79776e-08	6.02295e-08	6.02295e-08	2.20901e-07	8.31665e-12	5.14579e-14	5.14579e-14	0.999998	0	0	0	0	0	0	0	0	0	0	0	0	0.999951	0	0	0	0	0	0
OG0000149	1	4.81822e-06	0.999999	1.00011	0.017763	0	1.36399e-06	9.43081e-09	1.47302e-08	1.47302e-08	3.74197e-08	4.88449e-09	4.88449e-09	7.61001e-08	6.97954e-11	6.97954e-11	4.31123e-08	3.19391e-12	1.67273e-09	1.67273e-09	1.23602e-09	1.23602e-09	1.8101e-08	1.3787e-08	1.3787e-08	7.92399e-08	2.65786e-12	1.99986e-14	1.99986e-14	0.999998	0	0	0	0	0	0	0	0	0	0	0	0	0	0	0	0	0	0	0
OG0000150	1	2.59389e-06	1	0.989142	0.0223431	0	6.34596e-07	8.61938e-09	1.33624e-08	1.33624e-08	3.35802e-08	4.42788e-09	4.42788e-09	6.78134e-08	6.34618e-11	6.34618e-11	3.81977e-08	2.81142e-12	1.53288e-09	1.53288e-09	1.12918e-09	1.12918e-09	1.68163e-08	2.5805e-08	2.5805e-08	6.70463e-08	2.2128e-12	1.7414e-14	1.7414e-14	0.999999	0	0	0	0	0	0	0	0	0	0	0	0	0	0	0	0	0	0	0
OG0000151	1.00041	0.000447725	1.99996	1.99953	0.0203247	0	3.40239e-05	1.63468e-07	3.80401e-07	3.80401e-07	6.46994e-07	1.20353e-07	1.20353e-07	1.69581e-06	1.94795e-09	1.94795e-09	1.3177e-06	5.81235e-11	2.73151e-08	2.73151e-08	7.42753e-09	7.42753e-09	1.19799e-07	5.51093e-07	5.51093e-07	0	1.23031e-09	3.30684e-12	3.30684e-12	0.999966	0	0	0	0	0	0	0	0	0	0	0	0	0	0	0	0	0	0	0
OG0000152	1.00041	0.000447725	1.99996	1.99953	0.0203247	0	3.40239e-05	1.63468e-07	3.80401e-07	3.80401e-07	6.46994e-07	1.20353e-07	1.20353e-07	1.69581e-06	1.94795e-09	1.94795e-09	1.3177e-06	5.81235e-11	2.73151e-08	2.73151e-08	7.42753e-09	7.42753e-09	1.19799e-07	5.51093e-07	5.51093e-07	0	1.23031e-09	3.30684e-12	3.30684e-12	0.999966	0	0	0	0	0	0	0	0	0	0	0	0	0	0	0	0	0	0	0
OG0000153	1	4.68684e-06	0.999999	1.00009	0.0152937	0	1.34097e-06	9.26016e-09	1.44226e-08	1.44226e-08	3.66042e-08	4.78272e-09	4.78272e-09	3.63431e-08	6.81123e-11	6.81123e-11	4.08215e-08	3.10022e-12	1.64131e-09	1.64131e-09	1.21189e-09	1.21189e-09	1.81849e-08	2.79598e-08	2.79598e-08	7.64927e-08	2.54684e-12	1.93663e-14	1.93663e-14	0.999999	0	0	0	0	0	0	0	0	0	0	0	0	0	0	0	0	0	0	0
OG0000154	1	2.59389e-06	1	0.989142	0.0223431	0	6.34596e-07	8.61938e-09	1.33624e-08	1.33624e-08	3.35802e-08	4.42788e-09	4.42788e-09	6.78134e-08	6.34618e-11	6.34618e-11	3.81977e-08	2.81142e-12	1.53288e-09	1.53288e-09	1.12918e-09	1.12918e-09	1.68163e-08	2.5805e-08	2.5805e-08	6.70463e-08	2.2128e-12	1.7414e-14	1.7414e-14	0.999999	0	0	0	0	0	0	0	0	0	0	0	0	0	0	0	0	0	0	0
OG0000155	1	2.59389e-06	1	0.989142	0.0223431	0	6.34596e-07	8.61938e-09	1.33624e-08	1.33624e-08	3.35802e-08	4.42788e-09	4.42788e-09	6.78134e-08	6.34618e-11	6.34618e-11	3.81977e-08	2.81142e-12	1.53288e-09	1.53288e-09	1.12918e-09	1.12918e-09	1.68163e-08	2.5805e-08	2.5805e-08	6.70463e-08	2.2128e-12	1.7414e-14	1.7414e-14	0.999999	0	0	0	0	0	0	0	0	0	0	0	0	0	0	0	0	0	0	0
OG0000156	1	2.59389e-06	1	0.989142	0.0223431	0	6.34596e-07	8.61938e-09	1.33624e-08	1.33624e-08	3.35802e-08	4.42788e-09	4.42788e-09	6.78134e-08	6.34618e-11	6.34618e-11	3.81977e-08	2.81142e-12	1.53288e-09	1.53288e-09	1.12918e-09	1.12918e-09	1.68163e-08	2.5805e-08	2.5805e-08	6.70463e-08	2.2128e-12	1.7414e-14	1.7414e-14	0.999999	0	0	0	0	0	0	0	0	0	0	0	0	0	0	0	0	0	0	0
OG0000157	1	5.07107e-06	0.999999	1.00011	0.0556219	0	1.4344e-06	9.96242e-09	1.57715e-08	1.57715e-08	3.97982e-08	5.22309e-09	5.22309e-09	8.16656e-08	7.48609e-11	7.48609e-11	4.68384e-08	3.41442e-12	1.78382e-09	1.78382e-09	1.32079e-09	1.32079e-09	1.81882e-08	1.33781e-08	1.33781e-08	8.81914e-08	3.02808e-12	2.21719e-14	2.21719e-14	0.999998	0	0	0	0	0	0	0	0	0	0	0	0	0	0	0	0	0	0	0
OG0000158	1	2.59389e-06	1	0.989142	0.0223431	0	6.34596e-07	8.61938e-09	1.33624e-08	1.33624e-08	3.35802e-08	4.42788e-09	4.42788e-09	6.78134e-08	6.34618e-11	6.34618e-11	3.81977e-08	2.81142e-12	1.53288e-09	1.53288e-09	1.12918e-09	1.12918e-09	1.68163e-08	2.5805e-08	2.5805e-08	6.70463e-08	2.2128e-12	1.7414e-14	1.7414e-14	0.999999	0	0	0	0	0	0	0	0	0	0	0	0	0	0	0	0	0	0	0
OG0000159	1	2.59389e-06	1	0.989142	0.0223431	0	6.34596e-07	8.61938e-09	1.33624e-08	1.33624e-08	3.35802e-08	4.42788e-09	4.42788e-09	6.78134e-08	6.34618e-11	6.34618e-11	3.81977e-08	2.81142e-12	1.53288e-09	1.53288e-09	1.12918e-09	1.12918e-09	1.68163e-08	2.5805e-08	2.5805e-08	6.70463e-08	2.2128e-12	1.7414e-14	1.7414e-14	0.999999	0	0	0	0	0	0	0	0	0	0	0	0	0	0	0	0	0	0	0
OG0000160	1	2.59389e-06	1	0.989142	0.0223431	0	6.34596e-07	8.61938e-09	1.33624e-08	1.33624e-08	3.35802e-08	4.42788e-09	4.42788e-09	6.78134e-08	6.34618e-11	6.34618e-11	3.81977e-08	2.81142e-12	1.53288e-09	1.53288e-09	1.12918e-09	1.12918e-09	1.68163e-08	2.5805e-08	2.5805e-08	6.70463e-08	2.2128e-12	1.7414e-14	1.7414e-14	0.999999	0	0	0	0	0	0	0	0	0	0	0	0	0	0	0	0	0	0	0
OG0000161	1.04174	0.0609219	3.96243	2.44538	2.43547	0	0	0.000136266	0.000239756	0.000239756	0	0	0.0096866	0.000205816	7.21282e-07	7.21282e-07	0.000153924	1.37808e-07	2.33838e-05	2.33838e-05	1.80938e-05	1.80938e-05	0.000287972	0.000485737	0.000485737	0.00241492	9.46007e-08	4.96153e-10	4.96153e-10	0.980817	0.98082	0	0	0	0.991931	0.990313	0	0	0	0	0	0	0	0	0	0	0	0	0
OG0000162	1	2.59389e-06	1	0.989142	0.0223431	0	6.34596e-07	8.61938e-09	1.33624e-08	1.33624e-08	3.35802e-08	4.42788e-09	4.42788e-09	6.78134e-08	6.34618e-11	6.34618e-11	3.81977e-08	2.81142e-12	1.53288e-09	1.53288e-09	1.12918e-09	1.12918e-09	1.68163e-08	2.5805e-08	2.5805e-08	6.70463e-08	2.2128e-12	1.7414e-14	1.7414e-14	0.999999	0	0	0	0	0	0	0	0	0	0	0	0	0	0	0	0	0	0	0
OG0000163	1	4.93899e-06	0.999999	1.00012	0.015551	0	1.39041e-06	4.60464e-09	1.47408e-08	1.47408e-08	3.79132e-08	5.05976e-09	5.05976e-09	7.81975e-08	7.3006e-11	7.3006e-11	4.50922e-08	3.2403e-12	1.74394e-09	1.74394e-09	1.2897e-09	1.2897e-09	1.88886e-08	2.95927e-08	2.95927e-08	8.41059e-08	2.87934e-12	2.13808e-14	2.13808e-14	0.999998	0	0	0	0	0	0	0	0	0	0	0	0	0	0	0	0	0	0	0
OG0000164	1	2.59389e-06	1	0.989142	0.0223431	0	6.34596e-07	8.61938e-09	1.33624e-08	1.33624e-08	3.35802e-08	4.42788e-09	4.42788e-09	6.78134e-08	6.34618e-11	6.34618e-11	3.81977e-08	2.81142e-12	1.53288e-09	1.53288e-09	1.12918e-09	1.12918e-09	1.68163e-08	2.5805e-08	2.5805e-08	6.70463e-08	2.2128e-12	1.7414e-14	1.7414e-14	0.999999	0	0	0	0	0	0	0	0	0	0	0	0	0	0	0	0	0	0	0
OG0000165	1	2.59389e-06	1	0.989142	0.0223431	0	6.34596e-07	8.61938e-09	1.33624e-08	1.33624e-08	3.35802e-08	4.42788e-09	4.42788e-09	6.78134e-08	6.34618e-11	6.34618e-11	3.81977e-08	2.81142e-12	1.53288e-09	1.53288e-09	1.12918e-09	1.12918e-09	1.68163e-08	2.5805e-08	2.5805e-08	6.70463e-08	2.2128e-12	1.7414e-14	1.7414e-14	0.999999	0	0	0	0	0	0	0	0	0	0	0	0	0	0	0	0	0	0	0
OG0000166	1.00008	0.000154863	1.99985	1.99742	0.0569519	0	0	6.32447e-08	1.06929e-07	1.06929e-07	3.05008e-07	3.56601e-08	3.56601e-08	4.61707e-07	3.88477e-10	3.88477e-10	1.28433e-07	3.00159e-11	1.07677e-08	1.07677e-08	8.26404e-09	8.26404e-09	1.36558e-07	2.18091e-07	2.18091e-07	4.53105e-07	2.30057e-11	1.65803e-13	1.65803e-13	0.999924	0.999924	0	0	0	0	0	0	0	0	0	0	0	0	0	0	0	0	0	0
OG0000167	1	2.59389e-06	1	0.989142	0.0223431	0	6.34596e-07	8.61938e-09	1.33624e-08	1.33624e-08	3.35802e-08	4.42788e-09	4.42788e-09	6.78134e-08	6.34618e-11	6.34618e-11	3.81977e-08	2.81142e-12	1.53288e-09	1.53288e-09	1.12918e-09	1.12918e-09	1.68163e-08	2.5805e-08	2.5805e-08	6.70463e-08	2.2128e-12	1.7414e-14	1.7414e-14	0.999999	0	0	0	0	0	0	0	0	0	0	0	0	0	0	0	0	0	0	0
OG0000168	1	2.59389e-06	1	0.989142	0.0223431	0	6.34596e-07	8.61938e-09	1.33624e-08	1.33624e-08	3.35802e-08	4.42788e-09	4.42788e-09	6.78134e-08	6.34618e-11	6.34618e-11	3.81977e-08	2.81142e-12	1.53288e-09	1.53288e-09	1.12918e-09	1.12918e-09	1.68163e-08	2.5805e-08	2.5805e-08	6.70463e-08	2.2128e-12	1.7414e-14	1.7414e-14	0.999999	0	0	0	0	0	0	0	0	0	0	0	0	0	0	0	0	0	0	0
OG0000169	1	4.58192e-06	0.999999	0.987099	0.0538739	0	1.30685e-06	9.2394e-09	1.43623e-08	1.43623e-08	3.6557e-08	4.7645e-09	4.7645e-09	7.41041e-08	6.80157e-11	6.80157e-11	4.17956e-08	3.10891e-12	1.63366e-09	1.63366e-09	1.2062e-09	1.2062e-09	1.8155e-08	2.78612e-08	2.78612e-08	3.68039e-08	2.34363e-12	1.88498e-14	1.88498e-14	0.999999	0	0	0	0	0	0	0	0	0	0	0	0	0	0	0	0	0	0	0
OG0000170	1	4.99528e-06	0.999999	1.00012	0.0435173	0	1.407e-06	9.74746e-09	1.52225e-08	1.52225e-08	3.74004e-08	2.32342e-09	2.32342e-09	7.95068e-08	7.19778e-11	7.19778e-11	4.49946e-08	3.36641e-12	1.7199e-09	1.7199e-09	1.27252e-09	1.27252e-09	1.92653e-08	2.96274e-08	2.96274e-08	8.37094e-08	2.82883e-12	2.09398e-14	2.09398e-14	0.999998	0	0	0	0	0	0	0	0	0	0	0	0	0	0	0	0	0	0	0
OG0000171	1	2.59389e-06	1	0.989142	0.0223431	0	6.34596e-07	8.61938e-09	1.33624e-08	1.33624e-08	3.35802e-08	4.42788e-09	4.42788e-09	6.78134e-08	6.34618e-11	6.34618e-11	3.81977e-08	2.81142e-12	1.53288e-09	1.53288e-09	1.12918e-09	1.12918e-09	1.68163e-08	2.5805e-08	2.5805e-08	6.70463e-08	2.2128e-12	1.7414e-14	1.7414e-14	0.999999	0	0	0	0	0	0	0	0	0	0	0	0	0	0	0	0	0	0	0
OG0000172	1	2.59389e-06	1	0.989142	0.0223431	0	6.34596e-07	8.61938e-09	1.33624e-08	1.33624e-08	3.35802e-08	4.42788e-09	4.42788e-09	6.78134e-08	6.34618e-11	6.34618e-11	3.81977e-08	2.81142e-12	1.53288e-09	1.53288e-09	1.12918e-09	1.12918e-09	1.68163e-08	2.5805e-08	2.5805e-08	6.70463e-08	2.2128e-12	1.7414e-14	1.7414e-14	0.999999	0	0	0	0	0	0	0	0	0	0	0	0	0	0	0	0	0	0	0
OG0000173	1	2.59389e-06	1	0.989142	0.0223431	0	6.34596e-07	8.61938e-09	1.33624e-08	1.33624e-08	3.35802e-08	4.42788e-09	4.42788e-09	6.78134e-08	6.34618e-11	6.34618e-11	3.81977e-08	2.81142e-12	1.53288e-09	1.53288e-09	1.12918e-09	1.12918e-09	1.68163e-08	2.5805e-08	2.5805e-08	6.70463e-08	2.2128e-12	1.7414e-14	1.7414e-14	0.999999	0	0	0	0	0	0	0	0	0	0	0	0	0	0	0	0	0	0	0
OG0000174	1	5.12379e-06	0.999999	1.00012	0.0524504	0	1.44398e-06	9.29539e-09	6.92454e-09	6.92454e-09	3.99947e-08	5.26245e-09	5.26245e-09	8.24196e-08	7.55321e-11	7.55321e-11	4.73471e-08	3.4629e-12	1.79831e-09	1.79831e-09	1.33191e-09	1.33191e-09	1.97845e-08	3.08589e-08	3.08589e-08	8.94437e-08	3.08026e-12	2.2471e-14	2.2471e-14	0.999998	0	0	0	0	0	0	0	0	0	0	0	0	0	0	0	0	0	0	0
OG0000175	1	4.93899e-06	0.999999	1.00012	0.015551	0	1.39041e-06	4.60464e-09	1.47408e-08	1.47408e-08	3.79132e-08	5.05976e-09	5.05976e-09	7.81975e-08	7.3006e-11	7.3006e-11	4.50922e-08	3.2403e-12	1.74394e-09	1.74394e-09	1.2897e-09	1.2897e-09	1.88886e-08	2.95927e-08	2.95927e-08	8.41059e-08	2.87934e-12	2.13808e-14	2.13808e-14	0.999998	0	0	0	0	0	0	0	0	0	0	0	0	0	0	0	0	0	0	0
OG0000176	1	2.59389e-06	1	0.989142	0.0223431	0	6.34596e-07	8.61938e-09	1.33624e-08	1.33624e-08	3.35802e-08	4.42788e-09	4.42788e-09	6.78134e-08	6.34618e-11	6.34618e-11	3.81977e-08	2.81142e-12	1.53288e-09	1.53288e-09	1.12918e-09	1.12918e-09	1.68163e-08	2.5805e-08	2.5805e-08	6.70463e-08	2.2128e-12	1.7414e-14	1.7414e-14	0.999999	0	0	0	0	0	0	0	0	0	0	0	0	0	0	0	0	0	0	0
OG0000177	1	2.59389e-06	1	0.989142	0.0223431	0	6.34596e-07	8.61938e-09	1.33624e-08	1.33624e-08	3.35802e-08	4.42788e-09	4.42788e-09	6.78134e-08	6.34618e-11	6.34618e-11	3.81977e-08	2.81142e-12	1.53288e-09	1.53288e-09	1.12918e-09	1.12918e-09	1.68163e-08	2.5805e-08	2.5805e-08	6.70463e-08	2.2128e-12	1.7414e-14	1.7414e-14	0.999999	0	0	0	0	0	0	0	0	0	0	0	0	0	0	0	0	0	0	0
OG0000178	1	2.59389e-06	1	0.989142	0.0223431	0	6.34596e-07	8.61938e-09	1.33624e-08	1.33624e-08	3.35802e-08	4.42788e-09	4.42788e-09	6.78134e-08	6.34618e-11	6.34618e-11	3.81977e-08	2.81142e-12	1.53288e-09	1.53288e-09	1.12918e-09	1.12918e-09	1.68163e-08	2.5805e-08	2.5805e-08	6.70463e-08	2.2128e-12	1.7414e-14	1.7414e-14	0.999999	0	0	0	0	0	0	0	0	0	0	0	0	0	0	0	0	0	0	0
OG0000179	1	2.59389e-06	1	0.989142	0.0223431	0	6.34596e-07	8.61938e-09	1.33624e-08	1.33624e-08	3.35802e-08	4.42788e-09	4.42788e-09	6.78134e-08	6.34618e-11	6.34618e-11	3.81977e-08	2.81142e-12	1.53288e-09	1.53288e-09	1.12918e-09	1.12918e-09	1.68163e-08	2.5805e-08	2.5805e-08	6.70463e-08	2.2128e-12	1.7414e-14	1.7414e-14	0.999999	0	0	0	0	0	0	0	0	0	0	0	0	0	0	0	0	0	0	0
OG0000180	1.09522	0.110245	5.82026	2.21516	3.37784	0	0.0150246	0	0	0	0.00733151	0	0	0.0533202	0	0	0	0	1.15354e-07	1.15354e-07	1.37627e-07	1.37627e-07	0.000195525	0.000825922	0.000825922	0.000476798	1.54423e-12	0	0	0.984972	0	0.413005	0.0850988	0.0850988	0	0.00811782	0.00811782	0	0.000172126	0.000172126	0.329955	0.999862	0	0	0	0	0	0	0
OG0000181	1	2.59389e-06	1	0.989142	0.0223431	0	6.34596e-07	8.61938e-09	1.33624e-08	1.33624e-08	3.35802e-08	4.42788e-09	4.42788e-09	6.78134e-08	6.34618e-11	6.34618e-11	3.81977e-08	2.81142e-12	1.53288e-09	1.53288e-09	1.12918e-09	1.12918e-09	1.68163e-08	2.5805e-08	2.5805e-08	6.70463e-08	2.2128e-12	1.7414e-14	1.7414e-14	0.999999	0	0	0	0	0	0	0	0	0	0	0	0	0	0	0	0	0	0	0
OG0000182	1	5.07107e-06	0.999999	1.00011	0.0556219	0	1.4344e-06	9.96242e-09	1.57715e-08	1.57715e-08	3.97982e-08	5.22309e-09	5.22309e-09	8.16656e-08	7.48609e-11	7.48609e-11	4.68384e-08	3.41442e-12	1.78382e-09	1.78382e-09	1.32079e-09	1.32079e-09	1.81882e-08	1.33781e-08	1.33781e-08	8.81914e-08	3.02808e-12	2.21719e-14	2.21719e-14	0.999998	0	0	0	0	0	0	0	0	0	0	0	0	0	0	0	0	0	0	0
OG0000183	1	5.07107e-06	0.999999	1.00011	0.0556219	0	1.4344e-06	9.96242e-09	1.57715e-08	1.57715e-08	3.97982e-08	5.22309e-09	5.22309e-09	8.16656e-08	7.48609e-11	7.48609e-11	4.68384e-08	3.41442e-12	1.78382e-09	1.78382e-09	1.32079e-09	1.32079e-09	1.81882e-08	1.33781e-08	1.33781e-08	8.81914e-08	3.02808e-12	2.21719e-14	2.21719e-14	0.999998	0	0	0	0	0	0	0	0	0	0	0	0	0	0	0	0	0	0	0
OG0000184	1	5.07107e-06	0.999999	1.00011	0.0556219	0	1.4344e-06	9.96242e-09	1.57715e-08	1.57715e-08	3.97982e-08	5.22309e-09	5.22309e-09	8.16656e-08	7.48609e-11	7.48609e-11	4.68384e-08	3.41442e-12	1.78382e-09	1.78382e-09	1.32079e-09	1.32079e-09	1.81882e-08	1.33781e-08	1.33781e-08	8.81914e-08	3.02808e-12	2.21719e-14	2.21719e-14	0.999998	0	0	0	0	0	0	0	0	0	0	0	0	0	0	0	0	0	0	0
OG0000185	1	5.07107e-06	0.999999	1.00011	0.0556219	0	1.4344e-06	9.96242e-09	1.57715e-08	1.57715e-08	3.97982e-08	5.22309e-09	5.22309e-09	8.16656e-08	7.48609e-11	7.48609e-11	4.68384e-08	3.41442e-12	1.78382e-09	1.78382e-09	1.32079e-09	1.32079e-09	1.81882e-08	1.33781e-08	1.33781e-08	8.81914e-08	3.02808e-12	2.21719e-14	2.21719e-14	0.999998	0	0	0	0	0	0	0	0	0	0	0	0	0	0	0	0	0	0	0
OG0000186	1	5.07107e-06	0.999999	1.00011	0.0556219	0	1.4344e-06	9.96242e-09	1.57715e-08	1.57715e-08	3.97982e-08	5.22309e-09	5.22309e-09	8.16656e-08	7.48609e-11	7.48609e-11	4.68384e-08	3.41442e-12	1.78382e-09	1.78382e-09	1.32079e-09	1.32079e-09	1.81882e-08	1.33781e-08	1.33781e-08	8.81914e-08	3.02808e-12	2.21719e-14	2.21719e-14	0.999998	0	0	0	0	0	0	0	0	0	0	0	0	0	0	0	0	0	0	0
OG0000187	1	5.07107e-06	0.999999	1.00011	0.0556219	0	1.4344e-06	9.96242e-09	1.57715e-08	1.57715e-08	3.97982e-08	5.22309e-09	5.22309e-09	8.16656e-08	7.48609e-11	7.48609e-11	4.68384e-08	3.41442e-12	1.78382e-09	1.78382e-09	1.32079e-09	1.32079e-09	1.81882e-08	1.33781e-08	1.33781e-08	8.81914e-08	3.02808e-12	2.21719e-14	2.21719e-14	0.999998	0	0	0	0	0	0	0	0	0	0	0	0	0	0	0	0	0	0	0
OG0000188	1	2.59389e-06	1	0.989142	0.0223431	0	6.34596e-07	8.61938e-09	1.33624e-08	1.33624e-08	3.35802e-08	4.42788e-09	4.42788e-09	6.78134e-08	6.34618e-11	6.34618e-11	3.81977e-08	2.81142e-12	1.53288e-09	1.53288e-09	1.12918e-09	1.12918e-09	1.68163e-08	2.5805e-08	2.5805e-08	6.70463e-08	2.2128e-12	1.7414e-14	1.7414e-14	0.999999	0	0	0	0	0	0	0	0	0	0	0	0	0	0	0	0	0	0	0
OG0000189	1	2.59389e-06	1	0.989142	0.0223431	0	6.34596e-07	8.61938e-09	1.33624e-08	1.33624e-08	3.35802e-08	4.42788e-09	4.42788e-09	6.78134e-08	6.34618e-11	6.34618e-11	3.81977e-08	2.81142e-12	1.53288e-09	1.53288e-09	1.12918e-09	1.12918e-09	1.68163e-08	2.5805e-08	2.5805e-08	6.70463e-08	2.2128e-12	1.7414e-14	1.7414e-14	0.999999	0	0	0	0	0	0	0	0	0	0	0	0	0	0	0	0	0	0	0
OG0000190	1	2.59389e-06	1	0.989142	0.0223431	0	6.34596e-07	8.61938e-09	1.33624e-08	1.33624e-08	3.35802e-08	4.42788e-09	4.42788e-09	6.78134e-08	6.34618e-11	6.34618e-11	3.81977e-08	2.81142e-12	1.53288e-09	1.53288e-09	1.12918e-09	1.12918e-09	1.68163e-08	2.5805e-08	2.5805e-08	6.70463e-08	2.2128e-12	1.7414e-14	1.7414e-14	0.999999	0	0	0	0	0	0	0	0	0	0	0	0	0	0	0	0	0	0	0
OG0000191	1	2.59389e-06	1	0.989142	0.0223431	0	6.34596e-07	8.61938e-09	1.33624e-08	1.33624e-08	3.35802e-08	4.42788e-09	4.42788e-09	6.78134e-08	6.34618e-11	6.34618e-11	3.81977e-08	2.81142e-12	1.53288e-09	1.53288e-09	1.12918e-09	1.12918e-09	1.68163e-08	2.5805e-08	2.5805e-08	6.70463e-08	2.2128e-12	1.7414e-14	1.7414e-14	0.999999	0	0	0	0	0	0	0	0	0	0	0	0	0	0	0	0	0	0	0
OG0000192	1	4.82064e-06	0.999999	1.00012	0.00245444	0	1.35676e-06	9.37167e-09	1.45741e-08	1.45741e-08	3.72315e-08	4.83633e-09	4.83633e-09	7.55142e-08	3.4459e-11	3.4459e-11	4.25787e-08	3.18646e-12	1.65401e-09	1.65401e-09	1.22197e-09	1.22197e-09	1.84502e-08	2.83076e-08	2.83076e-08	7.8043e-08	2.60436e-12	1.96565e-14	1.96565e-14	0.999999	0	0	0	0	0	0	0	0	0	0	0	0	0	0	0	0	0	0	0
OG0000193	1	2.59389e-06	1	0.989142	0.0223431	0	6.34596e-07	8.61938e-09	1.33624e-08	1.33624e-08	3.35802e-08	4.42788e-09	4.42788e-09	6.78134e-08	6.34618e-11	6.34618e-11	3.81977e-08	2.81142e-12	1.53288e-09	1.53288e-09	1.12918e-09	1.12918e-09	1.68163e-08	2.5805e-08	2.5805e-08	6.70463e-08	2.2128e-12	1.7414e-14	1.7414e-14	0.999999	0	0	0	0	0	0	0	0	0	0	0	0	0	0	0	0	0	0	0
OG0000194	1	2.59389e-06	1	0.989142	0.0223431	0	6.34596e-07	8.61938e-09	1.33624e-08	1.33624e-08	3.35802e-08	4.42788e-09	4.42788e-09	6.78134e-08	6.34618e-11	6.34618e-11	3.81977e-08	2.81142e-12	1.53288e-09	1.53288e-09	1.12918e-09	1.12918e-09	1.68163e-08	2.5805e-08	2.5805e-08	6.70463e-08	2.2128e-12	1.7414e-14	1.7414e-14	0.999999	0	0	0	0	0	0	0	0	0	0	0	0	0	0	0	0	0	0	0
OG0000195	1	2.59389e-06	1	0.989142	0.0223431	0	6.34596e-07	8.61938e-09	1.33624e-08	1.33624e-08	3.35802e-08	4.42788e-09	4.42788e-09	6.78134e-08	6.34618e-11	6.34618e-11	3.81977e-08	2.81142e-12	1.53288e-09	1.53288e-09	1.12918e-09	1.12918e-09	1.68163e-08	2.5805e-08	2.5805e-08	6.70463e-08	2.2128e-12	1.7414e-14	1.7414e-14	0.999999	0	0	0	0	0	0	0	0	0	0	0	0	0	0	0	0	0	0	0
OG0000196	1	2.59389e-06	1	0.989142	0.0223431	0	6.34596e-07	8.61938e-09	1.33624e-08	1.33624e-08	3.35802e-08	4.42788e-09	4.42788e-09	6.78134e-08	6.34618e-11	6.34618e-11	3.81977e-08	2.81142e-12	1.53288e-09	1.53288e-09	1.12918e-09	1.12918e-09	1.68163e-08	2.5805e-08	2.5805e-08	6.70463e-08	2.2128e-12	1.7414e-14	1.7414e-14	0.999999	0	0	0	0	0	0	0	0	0	0	0	0	0	0	0	0	0	0	0
OG0000197	1	2.59389e-06	1	0.989142	0.0223431	0	6.34596e-07	8.61938e-09	1.33624e-08	1.33624e-08	3.35802e-08	4.42788e-09	4.42788e-09	6.78134e-08	6.34618e-11	6.34618e-11	3.81977e-08	2.81142e-12	1.53288e-09	1.53288e-09	1.12918e-09	1.12918e-09	1.68163e-08	2.5805e-08	2.5805e-08	6.70463e-08	2.2128e-12	1.7414e-14	1.7414e-14	0.999999	0	0	0	0	0	0	0	0	0	0	0	0	0	0	0	0	0	0	0
OG0000198	1	2.59389e-06	1	0.989142	0.0223431	0	6.34596e-07	8.61938e-09	1.33624e-08	1.33624e-08	3.35802e-08	4.42788e-09	4.42788e-09	6.78134e-08	6.34618e-11	6.34618e-11	3.81977e-08	2.81142e-12	1.53288e-09	1.53288e-09	1.12918e-09	1.12918e-09	1.68163e-08	2.5805e-08	2.5805e-08	6.70463e-08	2.2128e-12	1.7414e-14	1.7414e-14	0.999999	0	0	0	0	0	0	0	0	0	0	0	0	0	0	0	0	0	0	0
OG0000199	1	2.59389e-06	1	0.989142	0.0223431	0	6.34596e-07	8.61938e-09	1.33624e-08	1.33624e-08	3.35802e-08	4.42788e-09	4.42788e-09	6.78134e-08	6.34618e-11	6.34618e-11	3.81977e-08	2.81142e-12	1.53288e-09	1.53288e-09	1.12918e-09	1.12918e-09	1.68163e-08	2.5805e-08	2.5805e-08	6.70463e-08	2.2128e-12	1.7414e-14	1.7414e-14	0.999999	0	0	0	0	0	0	0	0	0	0	0	0	0	0	0	0	0	0	0
OG0000200	1	4.88541e-06	0.999999	1.0001	0.0329857	0	1.38948e-06	9.61889e-09	1.50346e-08	1.50346e-08	3.83602e-08	4.9873e-09	4.9873e-09	7.36584e-08	6.84891e-11	6.84891e-11	2.04659e-08	3.27918e-12	1.70248e-09	1.70248e-09	1.25898e-09	1.25898e-09	1.8965e-08	2.92118e-08	2.92118e-08	8.19731e-08	2.76439e-12	2.0593e-14	2.0593e-14	0.999998	0	0	0	0	0	0	0	0	0	0	0	0	0	0	0	0	0	0	0
OG0000201	1	2.59389e-06	1	0.989142	0.0223431	0	6.34596e-07	8.61938e-09	1.33624e-08	1.33624e-08	3.35802e-08	4.42788e-09	4.42788e-09	6.78134e-08	6.34618e-11	6.34618e-11	3.81977e-08	2.81142e-12	1.53288e-09	1.53288e-09	1.12918e-09	1.12918e-09	1.68163e-08	2.5805e-08	2.5805e-08	6.70463e-08	2.2128e-12	1.7414e-14	1.7414e-14	0.999999	0	0	0	0	0	0	0	0	0	0	0	0	0	0	0	0	0	0	0
OG0000202	1	2.59389e-06	1	0.989142	0.0223431	0	6.34596e-07	8.61938e-09	1.33624e-08	1.33624e-08	3.35802e-08	4.42788e-09	4.42788e-09	6.78134e-08	6.34618e-11	6.34618e-11	3.81977e-08	2.81142e-12	1.53288e-09	1.53288e-09	1.12918e-09	1.12918e-09	1.68163e-08	2.5805e-08	2.5805e-08	6.70463e-08	2.2128e-12	1.7414e-14	1.7414e-14	0.999999	0	0	0	0	0	0	0	0	0	0	0	0	0	0	0	0	0	0	0
OG0000203	1	2.59389e-06	1	0.989142	0.0223431	0	6.34596e-07	8.61938e-09	1.33624e-08	1.33624e-08	3.35802e-08	4.42788e-09	4.42788e-09	6.78134e-08	6.34618e-11	6.34618e-11	3.81977e-08	2.81142e-12	1.53288e-09	1.53288e-09	1.12918e-09	1.12918e-09	1.68163e-08	2.5805e-08	2.5805e-08	6.70463e-08	2.2128e-12	1.7414e-14	1.7414e-14	0.999999	0	0	0	0	0	0	0	0	0	0	0	0	0	0	0	0	0	0	0
OG0000204	1	2.59389e-06	1	0.989142	0.0223431	0	6.34596e-07	8.61938e-09	1.33624e-08	1.33624e-08	3.35802e-08	4.42788e-09	4.42788e-09	6.78134e-08	6.34618e-11	6.34618e-11	3.81977e-08	2.81142e-12	1.53288e-09	1.53288e-09	1.12918e-09	1.12918e-09	1.68163e-08	2.5805e-08	2.5805e-08	6.70463e-08	2.2128e-12	1.7414e-14	1.7414e-14	0.999999	0	0	0	0	0	0	0	0	0	0	0	0	0	0	0	0	0	0	0
OG0000205	1	2.59389e-06	1	0.989142	0.0223431	0	6.34596e-07	8.61938e-09	1.33624e-08	1.33624e-08	3.35802e-08	4.42788e-09	4.42788e-09	6.78134e-08	6.34618e-11	6.34618e-11	3.81977e-08	2.81142e-12	1.53288e-09	1.53288e-09	1.12918e-09	1.12918e-09	1.68163e-08	2.5805e-08	2.5805e-08	6.70463e-08	2.2128e-12	1.7414e-14	1.7414e-14	0.999999	0	0	0	0	0	0	0	0	0	0	0	0	0	0	0	0	0	0	0
OG0000206	1	2.59389e-06	1	0.989142	0.0223431	0	6.34596e-07	8.61938e-09	1.33624e-08	1.33624e-08	3.35802e-08	4.42788e-09	4.42788e-09	6.78134e-08	6.34618e-11	6.34618e-11	3.81977e-08	2.81142e-12	1.53288e-09	1.53288e-09	1.12918e-09	1.12918e-09	1.68163e-08	2.5805e-08	2.5805e-08	6.70463e-08	2.2128e-12	1.7414e-14	1.7414e-14	0.999999	0	0	0	0	0	0	0	0	0	0	0	0	0	0	0	0	0	0	0
OG0000207	1	2.59389e-06	1	0.989142	0.0223431	0	6.34596e-07	8.61938e-09	1.33624e-08	1.33624e-08	3.35802e-08	4.42788e-09	4.42788e-09	6.78134e-08	6.34618e-11	6.34618e-11	3.81977e-08	2.81142e-12	1.53288e-09	1.53288e-09	1.12918e-09	1.12918e-09	1.68163e-08	2.5805e-08	2.5805e-08	6.70463e-08	2.2128e-12	1.7414e-14	1.7414e-14	0.999999	0	0	0	0	0	0	0	0	0	0	0	0	0	0	0	0	0	0	0
OG0000208	1	2.59389e-06	1	0.989142	0.0223431	0	6.34596e-07	8.61938e-09	1.33624e-08	1.33624e-08	3.35802e-08	4.42788e-09	4.42788e-09	6.78134e-08	6.34618e-11	6.34618e-11	3.81977e-08	2.81142e-12	1.53288e-09	1.53288e-09	1.12918e-09	1.12918e-09	1.68163e-08	2.5805e-08	2.5805e-08	6.70463e-08	2.2128e-12	1.7414e-14	1.7414e-14	0.999999	0	0	0	0	0	0	0	0	0	0	0	0	0	0	0	0	0	0	0
OG0000209	1	2.59389e-06	1	0.989142	0.0223431	0	6.34596e-07	8.61938e-09	1.33624e-08	1.33624e-08	3.35802e-08	4.42788e-09	4.42788e-09	6.78134e-08	6.34618e-11	6.34618e-11	3.81977e-08	2.81142e-12	1.53288e-09	1.53288e-09	1.12918e-09	1.12918e-09	1.68163e-08	2.5805e-08	2.5805e-08	6.70463e-08	2.2128e-12	1.7414e-14	1.7414e-14	0.999999	0	0	0	0	0	0	0	0	0	0	0	0	0	0	0	0	0	0	0
OG0000210	1.00122	0.00124381	1.99998	1.99973	0.0381124	0	2.26797e-05	3.30195e-06	0	0.00115848	7.11448e-07	1.15169e-07	1.15169e-07	1.74637e-06	1.79596e-09	1.79596e-09	1.26741e-06	7.28205e-11	8.77578e-09	8.77578e-09	1.8208e-08	1.8208e-08	2.48916e-07	2.07738e-07	2.07738e-07	3.09912e-06	1.31111e-10	7.75509e-13	7.75509e-13	0.999977	0	0	0.998842	0	0	0	0	0	0	0	0	0	0	0	0	0	0	0	0
OG0000211	1	2.59389e-06	1	0.989142	0.0223431	0	6.34596e-07	8.61938e-09	1.33624e-08	1.33624e-08	3.35802e-08	4.42788e-09	4.42788e-09	6.78134e-08	6.34618e-11	6.34618e-11	3.81977e-08	2.81142e-12	1.53288e-09	1.53288e-09	1.12918e-09	1.12918e-09	1.68163e-08	2.5805e-08	2.5805e-08	6.70463e-08	2.2128e-12	1.7414e-14	1.7414e-14	0.999999	0	0	0	0	0	0	0	0	0	0	0	0	0	0	0	0	0	0	0
OG0000212	1	4.88541e-06	0.999999	1.0001	0.0329857	0	1.38948e-06	9.61889e-09	1.50346e-08	1.50346e-08	3.83602e-08	4.9873e-09	4.9873e-09	7.36584e-08	6.84891e-11	6.84891e-11	2.04659e-08	3.27918e-12	1.70248e-09	1.70248e-09	1.25898e-09	1.25898e-09	1.8965e-08	2.92118e-08	2.92118e-08	8.19731e-08	2.76439e-12	2.0593e-14	2.0593e-14	0.999998	0	0	0	0	0	0	0	0	0	0	0	0	0	0	0	0	0	0	0
OG0000213	1	4.78707e-06	0.999999	1.00012	0.00902115	0	1.35209e-06	9.34392e-09	1.46333e-08	1.46333e-08	3.692e-08	4.84857e-09	4.84857e-09	7.51579e-08	6.94464e-11	6.94464e-11	4.27029e-08	3.12828e-12	1.66546e-09	1.66546e-09	1.2302e-09	1.2302e-09	9.03165e-09	2.79106e-08	2.79106e-08	7.82879e-08	2.6262e-12	1.9847e-14	1.9847e-14	0.999999	0	0	0	0	0	0	0	0	0	0	0	0	0	0	0	0	0	0	0
OG0000214	1	2.59389e-06	1	0.989142	0.0223431	0	6.34596e-07	8.61938e-09	1.33624e-08	1.33624e-08	3.35802e-08	4.42788e-09	4.42788e-09	6.78134e-08	6.34618e-11	6.34618e-11	3.81977e-08	2.81142e-12	1.53288e-09	1.53288e-09	1.12918e-09	1.12918e-09	1.68163e-08	2.5805e-08	2.5805e-08	6.70463e-08	2.2128e-12	1.7414e-14	1.7414e-14	0.999999	0	0	0	0	0	0	0	0	0	0	0	0	0	0	0	0	0	0	0
OG0000215	1	2.59389e-06	1	0.989142	0.0223431	0	6.34596e-07	8.61938e-09	1.33624e-08	1.33624e-08	3.35802e-08	4.42788e-09	4.42788e-09	6.78134e-08	6.34618e-11	6.34618e-11	3.81977e-08	2.81142e-12	1.53288e-09	1.53288e-09	1.12918e-09	1.12918e-09	1.68163e-08	2.5805e-08	2.5805e-08	6.70463e-08	2.2128e-12	1.7414e-14	1.7414e-14	0.999999	0	0	0	0	0	0	0	0	0	0	0	0	0	0	0	0	0	0	0
OG0000216	1.00009	9.32026e-05	2	0.99228	0.0162201	0	4.73306e-07	8.8013e-09	1.36961e-08	1.36961e-08	3.51415e-08	4.54716e-09	4.54716e-09	7.11791e-08	6.46725e-11	6.46725e-11	4.0093e-08	3.04911e-12	0	9.10321e-05	1.53823e-09	1.53823e-09	1.73573e-08	2.66316e-08	2.66316e-08	7.27999e-08	2.43798e-12	1.83645e-14	1.83645e-14	0.999999	0	0	0	0	0	0	0	0	0	0	0	0	0.999909	0	0	0	0	0	0
OG0000217	1	4.81822e-06	0.999999	1.00011	0.017763	0	1.36399e-06	9.43081e-09	1.47302e-08	1.47302e-08	3.74197e-08	4.88449e-09	4.88449e-09	7.61001e-08	6.97954e-11	6.97954e-11	4.31123e-08	3.19391e-12	1.67273e-09	1.67273e-09	1.23602e-09	1.23602e-09	1.8101e-08	1.3787e-08	1.3787e-08	7.92399e-08	2.65786e-12	1.99986e-14	1.99986e-14	0.999998	0	0	0	0	0	0	0	0	0	0	0	0	0	0	0	0	0	0	0
OG0000218	1	4.81822e-06	0.999999	1.00011	0.017763	0	1.36399e-06	9.43081e-09	1.47302e-08	1.47302e-08	3.74197e-08	4.88449e-09	4.88449e-09	7.61001e-08	6.97954e-11	6.97954e-11	4.31123e-08	3.19391e-12	1.67273e-09	1.67273e-09	1.23602e-09	1.23602e-09	1.8101e-08	1.3787e-08	1.3787e-08	7.92399e-08	2.65786e-12	1.99986e-14	1.99986e-14	0.999998	0	0	0	0	0	0	0	0	0	0	0	0	0	0	0	0	0	0	0
OG0000219	1	2.59389e-06	1	0.989142	0.0223431	0	6.34596e-07	8.61938e-09	1.33624e-08	1.33624e-08	3.35802e-08	4.42788e-09	4.42788e-09	6.78134e-08	6.34618e-11	6.34618e-11	3.81977e-08	2.81142e-12	1.53288e-09	1.53288e-09	1.12918e-09	1.12918e-09	1.68163e-08	2.5805e-08	2.5805e-08	6.70463e-08	2.2128e-12	1.7414e-14	1.7414e-14	0.999999	0	0	0	0	0	0	0	0	0	0	0	0	0	0	0	0	0	0	0
OG0000220	1	2.59389e-06	1	0.989142	0.0223431	0	6.34596e-07	8.61938e-09	1.33624e-08	1.33624e-08	3.35802e-08	4.42788e-09	4.42788e-09	6.78134e-08	6.34618e-11	6.34618e-11	3.81977e-08	2.81142e-12	1.53288e-09	1.53288e-09	1.12918e-09	1.12918e-09	1.68163e-08	2.5805e-08	2.5805e-08	6.70463e-08	2.2128e-12	1.7414e-14	1.7414e-14	0.999999	0	0	0	0	0	0	0	0	0	0	0	0	0	0	0	0	0	0	0
OG0000221	1	4.58192e-06	0.999999	0.987099	0.0538739	0	1.30685e-06	9.2394e-09	1.43623e-08	1.43623e-08	3.6557e-08	4.7645e-09	4.7645e-09	7.41041e-08	6.80157e-11	6.80157e-11	4.17956e-08	3.10891e-12	1.63366e-09	1.63366e-09	1.2062e-09	1.2062e-09	1.8155e-08	2.78612e-08	2.78612e-08	3.68039e-08	2.34363e-12	1.88498e-14	1.88498e-14	0.999999	0	0	0	0	0	0	0	0	0	0	0	0	0	0	0	0	0	0	0
OG0000222	1	2.59389e-06	1	0.989142	0.0223431	0	6.34596e-07	8.61938e-09	1.33624e-08	1.33624e-08	3.35802e-08	4.42788e-09	4.42788e-09	6.78134e-08	6.34618e-11	6.34618e-11	3.81977e-08	2.81142e-12	1.53288e-09	1.53288e-09	1.12918e-09	1.12918e-09	1.68163e-08	2.5805e-08	2.5805e-08	6.70463e-08	2.2128e-12	1.7414e-14	1.7414e-14	0.999999	0	0	0	0	0	0	0	0	0	0	0	0	0	0	0	0	0	0	0
OG0000223	1	2.59389e-06	1	0.989142	0.0223431	0	6.34596e-07	8.61938e-09	1.33624e-08	1.33624e-08	3.35802e-08	4.42788e-09	4.42788e-09	6.78134e-08	6.34618e-11	6.34618e-11	3.81977e-08	2.81142e-12	1.53288e-09	1.53288e-09	1.12918e-09	1.12918e-09	1.68163e-08	2.5805e-08	2.5805e-08	6.70463e-08	2.2128e-12	1.7414e-14	1.7414e-14	0.999999	0	0	0	0	0	0	0	0	0	0	0	0	0	0	0	0	0	0	0
OG0000224	1	2.59389e-06	1	0.989142	0.0223431	0	6.34596e-07	8.61938e-09	1.33624e-08	1.33624e-08	3.35802e-08	4.42788e-09	4.42788e-09	6.78134e-08	6.34618e-11	6.34618e-11	3.81977e-08	2.81142e-12	1.53288e-09	1.53288e-09	1.12918e-09	1.12918e-09	1.68163e-08	2.5805e-08	2.5805e-08	6.70463e-08	2.2128e-12	1.7414e-14	1.7414e-14	0.999999	0	0	0	0	0	0	0	0	0	0	0	0	0	0	0	0	0	0	0
OG0000225	1.00057	0.000619137	1.99997	1.99891	0.0710747	0	4.74386e-05	3.42429e-07	7.22089e-07	7.22089e-07	1.4987e-06	0	0.000447573	3.66923e-06	3.58689e-09	3.58689e-09	2.5905e-06	1.43695e-10	7.8454e-08	7.8454e-08	5.98404e-08	5.98404e-08	4.22056e-07	2.75557e-07	2.75557e-07	6.34879e-06	2.6712e-10	1.56447e-12	1.56447e-12	0.999952	0	0	0	0	0	0.999552	0	0	0	0	0	0	0	0	0	0	0	0	0
OG0000226	1	2.59389e-06	1	0.989142	0.0223431	0	6.34596e-07	8.61938e-09	1.33624e-08	1.33624e-08	3.35802e-08	4.42788e-09	4.42788e-09	6.78134e-08	6.34618e-11	6.34618e-11	3.81977e-08	2.81142e-12	1.53288e-09	1.53288e-09	1.12918e-09	1.12918e-09	1.68163e-08	2.5805e-08	2.5805e-08	6.70463e-08	2.2128e-12	1.7414e-14	1.7414e-14	0.999999	0	0	0	0	0	0	0	0	0	0	0	0	0	0	0	0	0	0	0
OG0000227	1	2.59389e-06	1	0.989142	0.0223431	0	6.34596e-07	8.61938e-09	1.33624e-08	1.33624e-08	3.35802e-08	4.42788e-09	4.42788e-09	6.78134e-08	6.34618e-11	6.34618e-11	3.81977e-08	2.81142e-12	1.53288e-09	1.53288e-09	1.12918e-09	1.12918e-09	1.68163e-08	2.5805e-08	2.5805e-08	6.70463e-08	2.2128e-12	1.7414e-14	1.7414e-14	0.999999	0	0	0	0	0	0	0	0	0	0	0	0	0	0	0	0	0	0	0
OG0000228	1	4.93899e-06	0.999999	1.00012	0.015551	0	1.39041e-06	4.60464e-09	1.47408e-08	1.47408e-08	3.79132e-08	5.05976e-09	5.05976e-09	7.81975e-08	7.3006e-11	7.3006e-11	4.50922e-08	3.2403e-12	1.74394e-09	1.74394e-09	1.2897e-09	1.2897e-09	1.88886e-08	2.95927e-08	2.95927e-08	8.41059e-08	2.87934e-12	2.13808e-14	2.13808e-14	0.999998	0	0	0	0	0	0	0	0	0	0	0	0	0	0	0	0	0	0	0
OG0000229	1	2.59389e-06	1	0.989142	0.0223431	0	6.34596e-07	8.61938e-09	1.33624e-08	1.33624e-08	3.35802e-08	4.42788e-09	4.42788e-09	6.78134e-08	6.34618e-11	6.34618e-11	3.81977e-08	2.81142e-12	1.53288e-09	1.53288e-09	1.12918e-09	1.12918e-09	1.68163e-08	2.5805e-08	2.5805e-08	6.70463e-08	2.2128e-12	1.7414e-14	1.7414e-14	0.999999	0	0	0	0	0	0	0	0	0	0	0	0	0	0	0	0	0	0	0
OG0000230	1	5.07107e-06	0.999999	1.00011	0.0556219	0	1.4344e-06	9.96242e-09	1.57715e-08	1.57715e-08	3.97982e-08	5.22309e-09	5.22309e-09	8.16656e-08	7.48609e-11	7.48609e-11	4.68384e-08	3.41442e-12	1.78382e-09	1.78382e-09	1.32079e-09	1.32079e-09	1.81882e-08	1.33781e-08	1.33781e-08	8.81914e-08	3.02808e-12	2.21719e-14	2.21719e-14	0.999998	0	0	0	0	0	0	0	0	0	0	0	0	0	0	0	0	0	0	0
OG0000231	1	2.59389e-06	1	0.989142	0.0223431	0	6.34596e-07	8.61938e-09	1.33624e-08	1.33624e-08	3.35802e-08	4.42788e-09	4.42788e-09	6.78134e-08	6.34618e-11	6.34618e-11	3.81977e-08	2.81142e-12	1.53288e-09	1.53288e-09	1.12918e-09	1.12918e-09	1.68163e-08	2.5805e-08	2.5805e-08	6.70463e-08	2.2128e-12	1.7414e-14	1.7414e-14	0.999999	0	0	0	0	0	0	0	0	0	0	0	0	0	0	0	0	0	0	0
OG0000232	1	4.88541e-06	0.999999	1.0001	0.0329857	0	1.38948e-06	9.61889e-09	1.50346e-08	1.50346e-08	3.83602e-08	4.9873e-09	4.9873e-09	7.36584e-08	6.84891e-11	6.84891e-11	2.04659e-08	3.27918e-12	1.70248e-09	1.70248e-09	1.25898e-09	1.25898e-09	1.8965e-08	2.92118e-08	2.92118e-08	8.19731e-08	2.76439e-12	2.0593e-14	2.0593e-14	0.999998	0	0	0	0	0	0	0	0	0	0	0	0	0	0	0	0	0	0	0
OG0000233	1	2.59389e-06	1	0.989142	0.0223431	0	6.34596e-07	8.61938e-09	1.33624e-08	1.33624e-08	3.35802e-08	4.42788e-09	4.42788e-09	6.78134e-08	6.34618e-11	6.34618e-11	3.81977e-08	2.81142e-12	1.53288e-09	1.53288e-09	1.12918e-09	1.12918e-09	1.68163e-08	2.5805e-08	2.5805e-08	6.70463e-08	2.2128e-12	1.7414e-14	1.7414e-14	0.999999	0	0	0	0	0	0	0	0	0	0	0	0	0	0	0	0	0	0	0
OG0000234	1.00009	9.59e-05	2	1.00035	0.00927759	0	2.62909e-06	1.88551e-08	3.09491e-08	3.09491e-08	4.13089e-08	3.09322e-12	3.09322e-12	1.7597e-07	1.45122e-10	1.45122e-10	1.0299e-07	8.20816e-12	4.49393e-09	4.49393e-09	0	8.63574e-05	3.90362e-08	6.16509e-08	6.16509e-08	2.21499e-07	8.29086e-12	5.21313e-14	5.21313e-14	0.999997	0	0	0	0	0	0	0	0	0	0	0	0	0	0	0.999914	0	0	0	0
OG0000235	1	2.59389e-06	1	0.989142	0.0223431	0	6.34596e-07	8.61938e-09	1.33624e-08	1.33624e-08	3.35802e-08	4.42788e-09	4.42788e-09	6.78134e-08	6.34618e-11	6.34618e-11	3.81977e-08	2.81142e-12	1.53288e-09	1.53288e-09	1.12918e-09	1.12918e-09	1.68163e-08	2.5805e-08	2.5805e-08	6.70463e-08	2.2128e-12	1.7414e-14	1.7414e-14	0.999999	0	0	0	0	0	0	0	0	0	0	0	0	0	0	0	0	0	0	0
OG0000236	1	4.73482e-06	0.999999	1.00011	0.0101831	0	1.34272e-06	9.26859e-09	1.44918e-08	1.44918e-08	1.80879e-08	4.76722e-09	4.76722e-09	7.44191e-08	6.87769e-11	6.87769e-11	4.22036e-08	3.09992e-12	1.65089e-09	1.65089e-09	1.21905e-09	1.21905e-09	1.81963e-08	2.80706e-08	2.80706e-08	7.70703e-08	2.57543e-12	1.95525e-14	1.95525e-14	0.999999	0	0	0	0	0	0	0	0	0	0	0	0	0	0	0	0	0	0	0
OG0000237	1	2.59389e-06	1	0.989142	0.0223431	0	6.34596e-07	8.61938e-09	1.33624e-08	1.33624e-08	3.35802e-08	4.42788e-09	4.42788e-09	6.78134e-08	6.34618e-11	6.34618e-11	3.81977e-08	2.81142e-12	1.53288e-09	1.53288e-09	1.12918e-09	1.12918e-09	1.68163e-08	2.5805e-08	2.5805e-08	6.70463e-08	2.2128e-12	1.7414e-14	1.7414e-14	0.999999	0	0	0	0	0	0	0	0	0	0	0	0	0	0	0	0	0	0	0
OG0000238	1.0007	0.000699308	2.00003	0.990229	0.0202927	0	3.92478e-07	8.92186e-09	1.39043e-08	1.39043e-08	3.59559e-08	4.60791e-09	4.60791e-09	4.64611e-06	0	0	0.000692925	3.40445e-12	1.56234e-09	1.56234e-09	1.15614e-09	1.15614e-09	1.76751e-08	2.71172e-08	2.71172e-08	7.55784e-08	2.54848e-12	1.87773e-14	1.87773e-14	0.999999	0	0	0	0	0	0	0	0	3.16896e-05	3.16896e-05	0	0	0	0	0	0	0	0	0
OG0000239	1.00419	0.00656401	2.99576	1.92733	0.900924	0	0	1.66181e-05	3.75395e-05	3.75395e-05	6.99716e-05	1.18658e-05	1.18658e-05	0.000103299	1.3308e-07	1.3308e-07	3.31255e-05	6.57657e-09	0	0.000639357	4.6081e-06	4.6081e-06	1.42278e-05	5.03043e-06	5.03043e-06	0.000342325	1.444e-08	8.32291e-11	8.32291e-11	0.997622	0.997622	0	0	0	0	0	0	0	0	0	0	0	0.999361	0	0	0	0	0	0
OG0000240	1	4.81822e-06	0.999999	1.00011	0.017763	0	1.36399e-06	9.43081e-09	1.47302e-08	1.47302e-08	3.74197e-08	4.88449e-09	4.88449e-09	7.61001e-08	6.97954e-11	6.97954e-11	4.31123e-08	3.19391e-12	1.67273e-09	1.67273e-09	1.23602e-09	1.23602e-09	1.8101e-08	1.3787e-08	1.3787e-08	7.92399e-08	2.65786e-12	1.99986e-14	1.99986e-14	0.999998	0	0	0	0	0	0	0	0	0	0	0	0	0	0	0	0	0	0	0
OG0000241	1	4.81822e-06	0.999999	1.00011	0.017763	0	1.36399e-06	9.43081e-09	1.47302e-08	1.47302e-08	3.74197e-08	4.88449e-09	4.88449e-09	7.61001e-08	6.97954e-11	6.97954e-11	4.31123e-08	3.19391e-12	1.67273e-09	1.67273e-09	1.23602e-09	1.23602e-09	1.8101e-08	1.3787e-08	1.3787e-08	7.92399e-08	2.65786e-12	1.99986e-14	1.99986e-14	0.999998	0	0	0	0	0	0	0	0	0	0	0	0	0	0	0	0	0	0	0
OG0000242	1	4.81822e-06	0.999999	1.00011	0.017763	0	1.36399e-06	9.43081e-09	1.47302e-08	1.47302e-08	3.74197e-08	4.88449e-09	4.88449e-09	7.61001e-08	6.97954e-11	6.97954e-11	4.31123e-08	3.19391e-12	1.67273e-09	1.67273e-09	1.23602e-09	1.23602e-09	1.8101e-08	1.3787e-08	1.3787e-08	7.92399e-08	2.65786e-12	1.99986e-14	1.99986e-14	0.999998	0	0	0	0	0	0	0	0	0	0	0	0	0	0	0	0	0	0	0
OG0000243	1	4.81822e-06	0.999999	1.00011	0.017763	0	1.36399e-06	9.43081e-09	1.47302e-08	1.47302e-08	3.74197e-08	4.88449e-09	4.88449e-09	7.61001e-08	6.97954e-11	6.97954e-11	4.31123e-08	3.19391e-12	1.67273e-09	1.67273e-09	1.23602e-09	1.23602e-09	1.8101e-08	1.3787e-08	1.3787e-08	7.92399e-08	2.65786e-12	1.99986e-14	1.99986e-14	0.999998	0	0	0	0	0	0	0	0	0	0	0	0	0	0	0	0	0	0	0
OG0000244	1	2.59389e-06	1	0.989142	0.0223431	0	6.34596e-07	8.61938e-09	1.33624e-08	1.33624e-08	3.35802e-08	4.42788e-09	4.42788e-09	6.78134e-08	6.34618e-11	6.34618e-11	3.81977e-08	2.81142e-12	1.53288e-09	1.53288e-09	1.12918e-09	1.12918e-09	1.68163e-08	2.5805e-08	2.5805e-08	6.70463e-08	2.2128e-12	1.7414e-14	1.7414e-14	0.999999	0	0	0	0	0	0	0	0	0	0	0	0	0	0	0	0	0	0	0
OG0000245	1	4.58192e-06	0.999999	0.987099	0.0538739	0	1.30685e-06	9.2394e-09	1.43623e-08	1.43623e-08	3.6557e-08	4.7645e-09	4.7645e-09	7.41041e-08	6.80157e-11	6.80157e-11	4.17956e-08	3.10891e-12	1.63366e-09	1.63366e-09	1.2062e-09	1.2062e-09	1.8155e-08	2.78612e-08	2.78612e-08	3.68039e-08	2.34363e-12	1.88498e-14	1.88498e-14	0.999999	0	0	0	0	0	0	0	0	0	0	0	0	0	0	0	0	0	0	0
OG0000246	1	2.59389e-06	1	0.989142	0.0223431	0	6.34596e-07	8.61938e-09	1.33624e-08	1.33624e-08	3.35802e-08	4.42788e-09	4.42788e-09	6.78134e-08	6.34618e-11	6.34618e-11	3.81977e-08	2.81142e-12	1.53288e-09	1.53288e-09	1.12918e-09	1.12918e-09	1.68163e-08	2.5805e-08	2.5805e-08	6.70463e-08	2.2128e-12	1.7414e-14	1.7414e-14	0.999999	0	0	0	0	0	0	0	0	0	0	0	0	0	0	0	0	0	0	0
OG0000247	1	2.59389e-06	1	0.989142	0.0223431	0	6.34596e-07	8.61938e-09	1.33624e-08	1.33624e-08	3.35802e-08	4.42788e-09	4.42788e-09	6.78134e-08	6.34618e-11	6.34618e-11	3.81977e-08	2.81142e-12	1.53288e-09	1.53288e-09	1.12918e-09	1.12918e-09	1.68163e-08	2.5805e-08	2.5805e-08	6.70463e-08	2.2128e-12	1.7414e-14	1.7414e-14	0.999999	0	0	0	0	0	0	0	0	0	0	0	0	0	0	0	0	0	0	0
OG0000248	1	2.59389e-06	1	0.989142	0.0223431	0	6.34596e-07	8.61938e-09	1.33624e-08	1.33624e-08	3.35802e-08	4.42788e-09	4.42788e-09	6.78134e-08	6.34618e-11	6.34618e-11	3.81977e-08	2.81142e-12	1.53288e-09	1.53288e-09	1.12918e-09	1.12918e-09	1.68163e-08	2.5805e-08	2.5805e-08	6.70463e-08	2.2128e-12	1.7414e-14	1.7414e-14	0.999999	0	0	0	0	0	0	0	0	0	0	0	0	0	0	0	0	0	0	0
OG0000249	1	2.59389e-06	1	0.989142	0.0223431	0	6.34596e-07	8.61938e-09	1.33624e-08	1.33624e-08	3.35802e-08	4.42788e-09	4.42788e-09	6.78134e-08	6.34618e-11	6.34618e-11	3.81977e-08	2.81142e-12	1.53288e-09	1.53288e-09	1.12918e-09	1.12918e-09	1.68163e-08	2.5805e-08	2.5805e-08	6.70463e-08	2.2128e-12	1.7414e-14	1.7414e-14	0.999999	0	0	0	0	0	0	0	0	0	0	0	0	0	0	0	0	0	0	0
OG0000250	1	2.59389e-06	1	0.989142	0.0223431	0	6.34596e-07	8.61938e-09	1.33624e-08	1.33624e-08	3.35802e-08	4.42788e-09	4.42788e-09	6.78134e-08	6.34618e-11	6.34618e-11	3.81977e-08	2.81142e-12	1.53288e-09	1.53288e-09	1.12918e-09	1.12918e-09	1.68163e-08	2.5805e-08	2.5805e-08	6.70463e-08	2.2128e-12	1.7414e-14	1.7414e-14	0.999999	0	0	0	0	0	0	0	0	0	0	0	0	0	0	0	0	0	0	0
OG0000251	1	2.59389e-06	1	0.989142	0.0223431	0	6.34596e-07	8.61938e-09	1.33624e-08	1.33624e-08	3.35802e-08	4.42788e-09	4.42788e-09	6.78134e-08	6.34618e-11	6.34618e-11	3.81977e-08	2.81142e-12	1.53288e-09	1.53288e-09	1.12918e-09	1.12918e-09	1.68163e-08	2.5805e-08	2.5805e-08	6.70463e-08	2.2128e-12	1.7414e-14	1.7414e-14	0.999999	0	0	0	0	0	0	0	0	0	0	0	0	0	0	0	0	0	0	0
OG0000252	1	2.59389e-06	1	0.989142	0.0223431	0	6.34596e-07	8.61938e-09	1.33624e-08	1.33624e-08	3.35802e-08	4.42788e-09	4.42788e-09	6.78134e-08	6.34618e-11	6.34618e-11	3.81977e-08	2.81142e-12	1.53288e-09	1.53288e-09	1.12918e-09	1.12918e-09	1.68163e-08	2.5805e-08	2.5805e-08	6.70463e-08	2.2128e-12	1.7414e-14	1.7414e-14	0.999999	0	0	0	0	0	0	0	0	0	0	0	0	0	0	0	0	0	0	0
OG0000253	1	2.59389e-06	1	0.989142	0.0223431	0	6.34596e-07	8.61938e-09	1.33624e-08	1.33624e-08	3.35802e-08	4.42788e-09	4.42788e-09	6.78134e-08	6.34618e-11	6.34618e-11	3.81977e-08	2.81142e-12	1.53288e-09	1.53288e-09	1.12918e-09	1.12918e-09	1.68163e-08	2.5805e-08	2.5805e-08	6.70463e-08	2.2128e-12	1.7414e-14	1.7414e-14	0.999999	0	0	0	0	0	0	0	0	0	0	0	0	0	0	0	0	0	0	0
OG0000254	1	4.81822e-06	0.999999	1.00011	0.017763	0	1.36399e-06	9.43081e-09	1.47302e-08	1.47302e-08	3.74197e-08	4.88449e-09	4.88449e-09	7.61001e-08	6.97954e-11	6.97954e-11	4.31123e-08	3.19391e-12	1.67273e-09	1.67273e-09	1.23602e-09	1.23602e-09	1.8101e-08	1.3787e-08	1.3787e-08	7.92399e-08	2.65786e-12	1.99986e-14	1.99986e-14	0.999998	0	0	0	0	0	0	0	0	0	0	0	0	0	0	0	0	0	0	0
OG0000255	1	2.59389e-06	1	0.989142	0.0223431	0	6.34596e-07	8.61938e-09	1.33624e-08	1.33624e-08	3.35802e-08	4.42788e-09	4.42788e-09	6.78134e-08	6.34618e-11	6.34618e-11	3.81977e-08	2.81142e-12	1.53288e-09	1.53288e-09	1.12918e-09	1.12918e-09	1.68163e-08	2.5805e-08	2.5805e-08	6.70463e-08	2.2128e-12	1.7414e-14	1.7414e-14	0.999999	0	0	0	0	0	0	0	0	0	0	0	0	0	0	0	0	0	0	0
OG0000256	1	2.59389e-06	1	0.989142	0.0223431	0	6.34596e-07	8.61938e-09	1.33624e-08	1.33624e-08	3.35802e-08	4.42788e-09	4.42788e-09	6.78134e-08	6.34618e-11	6.34618e-11	3.81977e-08	2.81142e-12	1.53288e-09	1.53288e-09	1.12918e-09	1.12918e-09	1.68163e-08	2.5805e-08	2.5805e-08	6.70463e-08	2.2128e-12	1.7414e-14	1.7414e-14	0.999999	0	0	0	0	0	0	0	0	0	0	0	0	0	0	0	0	0	0	0
OG0000257	1	2.59389e-06	1	0.989142	0.0223431	0	6.34596e-07	8.61938e-09	1.33624e-08	1.33624e-08	3.35802e-08	4.42788e-09	4.42788e-09	6.78134e-08	6.34618e-11	6.34618e-11	3.81977e-08	2.81142e-12	1.53288e-09	1.53288e-09	1.12918e-09	1.12918e-09	1.68163e-08	2.5805e-08	2.5805e-08	6.70463e-08	2.2128e-12	1.7414e-14	1.7414e-14	0.999999	0	0	0	0	0	0	0	0	0	0	0	0	0	0	0	0	0	0	0
OG0000258	1	2.59389e-06	1	0.989142	0.0223431	0	6.34596e-07	8.61938e-09	1.33624e-08	1.33624e-08	3.35802e-08	4.42788e-09	4.42788e-09	6.78134e-08	6.34618e-11	6.34618e-11	3.81977e-08	2.81142e-12	1.53288e-09	1.53288e-09	1.12918e-09	1.12918e-09	1.68163e-08	2.5805e-08	2.5805e-08	6.70463e-08	2.2128e-12	1.7414e-14	1.7414e-14	0.999999	0	0	0	0	0	0	0	0	0	0	0	0	0	0	0	0	0	0	0
OG0000259	1	2.59389e-06	1	0.989142	0.0223431	0	6.34596e-07	8.61938e-09	1.33624e-08	1.33624e-08	3.35802e-08	4.42788e-09	4.42788e-09	6.78134e-08	6.34618e-11	6.34618e-11	3.81977e-08	2.81142e-12	1.53288e-09	1.53288e-09	1.12918e-09	1.12918e-09	1.68163e-08	2.5805e-08	2.5805e-08	6.70463e-08	2.2128e-12	1.7414e-14	1.7414e-14	0.999999	0	0	0	0	0	0	0	0	0	0	0	0	0	0	0	0	0	0	0
OG0000260	1	4.58192e-06	0.999999	0.987099	0.0538739	0	1.30685e-06	9.2394e-09	1.43623e-08	1.43623e-08	3.6557e-08	4.7645e-09	4.7645e-09	7.41041e-08	6.80157e-11	6.80157e-11	4.17956e-08	3.10891e-12	1.63366e-09	1.63366e-09	1.2062e-09	1.2062e-09	1.8155e-08	2.78612e-08	2.78612e-08	3.68039e-08	2.34363e-12	1.88498e-14	1.88498e-14	0.999999	0	0	0	0	0	0	0	0	0	0	0	0	0	0	0	0	0	0	0
OG0000261	1	2.59389e-06	1	0.989142	0.0223431	0	6.34596e-07	8.61938e-09	1.33624e-08	1.33624e-08	3.35802e-08	4.42788e-09	4.42788e-09	6.78134e-08	6.34618e-11	6.34618e-11	3.81977e-08	2.81142e-12	1.53288e-09	1.53288e-09	1.12918e-09	1.12918e-09	1.68163e-08	2.5805e-08	2.5805e-08	6.70463e-08	2.2128e-12	1.7414e-14	1.7414e-14	0.999999	0	0	0	0	0	0	0	0	0	0	0	0	0	0	0	0	0	0	0
OG0000262	1	2.59389e-06	1	0.989142	0.0223431	0	6.34596e-07	8.61938e-09	1.33624e-08	1.33624e-08	3.35802e-08	4.42788e-09	4.42788e-09	6.78134e-08	6.34618e-11	6.34618e-11	3.81977e-08	2.81142e-12	1.53288e-09	1.53288e-09	1.12918e-09	1.12918e-09	1.68163e-08	2.5805e-08	2.5805e-08	6.70463e-08	2.2128e-12	1.7414e-14	1.7414e-14	0.999999	0	0	0	0	0	0	0	0	0	0	0	0	0	0	0	0	0	0	0
OG0000263	1	4.58192e-06	0.999999	0.987099	0.0538739	0	1.30685e-06	9.2394e-09	1.43623e-08	1.43623e-08	3.6557e-08	4.7645e-09	4.7645e-09	7.41041e-08	6.80157e-11	6.80157e-11	4.17956e-08	3.10891e-12	1.63366e-09	1.63366e-09	1.2062e-09	1.2062e-09	1.8155e-08	2.78612e-08	2.78612e-08	3.68039e-08	2.34363e-12	1.88498e-14	1.88498e-14	0.999999	0	0	0	0	0	0	0	0	0	0	0	0	0	0	0	0	0	0	0
OG0000264	1	4.81822e-06	0.999999	1.00011	0.017763	0	1.36399e-06	9.43081e-09	1.47302e-08	1.47302e-08	3.74197e-08	4.88449e-09	4.88449e-09	7.61001e-08	6.97954e-11	6.97954e-11	4.31123e-08	3.19391e-12	1.67273e-09	1.67273e-09	1.23602e-09	1.23602e-09	1.8101e-08	1.3787e-08	1.3787e-08	7.92399e-08	2.65786e-12	1.99986e-14	1.99986e-14	0.999998	0	0	0	0	0	0	0	0	0	0	0	0	0	0	0	0	0	0	0
OG0000265	1	2.59389e-06	1	0.989142	0.0223431	0	6.34596e-07	8.61938e-09	1.33624e-08	1.33624e-08	3.35802e-08	4.42788e-09	4.42788e-09	6.78134e-08	6.34618e-11	6.34618e-11	3.81977e-08	2.81142e-12	1.53288e-09	1.53288e-09	1.12918e-09	1.12918e-09	1.68163e-08	2.5805e-08	2.5805e-08	6.70463e-08	2.2128e-12	1.7414e-14	1.7414e-14	0.999999	0	0	0	0	0	0	0	0	0	0	0	0	0	0	0	0	0	0	0
OG0000266	1	2.59389e-06	1	0.989142	0.0223431	0	6.34596e-07	8.61938e-09	1.33624e-08	1.33624e-08	3.35802e-08	4.42788e-09	4.42788e-09	6.78134e-08	6.34618e-11	6.34618e-11	3.81977e-08	2.81142e-12	1.53288e-09	1.53288e-09	1.12918e-09	1.12918e-09	1.68163e-08	2.5805e-08	2.5805e-08	6.70463e-08	2.2128e-12	1.7414e-14	1.7414e-14	0.999999	0	0	0	0	0	0	0	0	0	0	0	0	0	0	0	0	0	0	0
OG0000267	1	2.59389e-06	1	0.989142	0.0223431	0	6.34596e-07	8.61938e-09	1.33624e-08	1.33624e-08	3.35802e-08	4.42788e-09	4.42788e-09	6.78134e-08	6.34618e-11	6.34618e-11	3.81977e-08	2.81142e-12	1.53288e-09	1.53288e-09	1.12918e-09	1.12918e-09	1.68163e-08	2.5805e-08	2.5805e-08	6.70463e-08	2.2128e-12	1.7414e-14	1.7414e-14	0.999999	0	0	0	0	0	0	0	0	0	0	0	0	0	0	0	0	0	0	0
OG0000268	1	2.59389e-06	1	0.989142	0.0223431	0	6.34596e-07	8.61938e-09	1.33624e-08	1.33624e-08	3.35802e-08	4.42788e-09	4.42788e-09	6.78134e-08	6.34618e-11	6.34618e-11	3.81977e-08	2.81142e-12	1.53288e-09	1.53288e-09	1.12918e-09	1.12918e-09	1.68163e-08	2.5805e-08	2.5805e-08	6.70463e-08	2.2128e-12	1.7414e-14	1.7414e-14	0.999999	0	0	0	0	0	0	0	0	0	0	0	0	0	0	0	0	0	0	0
OG0000269	1	2.59389e-06	1	0.989142	0.0223431	0	6.34596e-07	8.61938e-09	1.33624e-08	1.33624e-08	3.35802e-08	4.42788e-09	4.42788e-09	6.78134e-08	6.34618e-11	6.34618e-11	3.81977e-08	2.81142e-12	1.53288e-09	1.53288e-09	1.12918e-09	1.12918e-09	1.68163e-08	2.5805e-08	2.5805e-08	6.70463e-08	2.2128e-12	1.7414e-14	1.7414e-14	0.999999	0	0	0	0	0	0	0	0	0	0	0	0	0	0	0	0	0	0	0
OG0000270	1	2.59389e-06	1	0.989142	0.0223431	0	6.34596e-07	8.61938e-09	1.33624e-08	1.33624e-08	3.35802e-08	4.42788e-09	4.42788e-09	6.78134e-08	6.34618e-11	6.34618e-11	3.81977e-08	2.81142e-12	1.53288e-09	1.53288e-09	1.12918e-09	1.12918e-09	1.68163e-08	2.5805e-08	2.5805e-08	6.70463e-08	2.2128e-12	1.7414e-14	1.7414e-14	0.999999	0	0	0	0	0	0	0	0	0	0	0	0	0	0	0	0	0	0	0
OG0000271	1	4.88541e-06	0.999999	1.0001	0.0329857	0	1.38948e-06	9.61889e-09	1.50346e-08	1.50346e-08	3.83602e-08	4.9873e-09	4.9873e-09	7.36584e-08	6.84891e-11	6.84891e-11	2.04659e-08	3.27918e-12	1.70248e-09	1.70248e-09	1.25898e-09	1.25898e-09	1.8965e-08	2.92118e-08	2.92118e-08	8.19731e-08	2.76439e-12	2.0593e-14	2.0593e-14	0.999998	0	0	0	0	0	0	0	0	0	0	0	0	0	0	0	0	0	0	0
OG0000272	1	2.59389e-06	1	0.989142	0.0223431	0	6.34596e-07	8.61938e-09	1.33624e-08	1.33624e-08	3.35802e-08	4.42788e-09	4.42788e-09	6.78134e-08	6.34618e-11	6.34618e-11	3.81977e-08	2.81142e-12	1.53288e-09	1.53288e-09	1.12918e-09	1.12918e-09	1.68163e-08	2.5805e-08	2.5805e-08	6.70463e-08	2.2128e-12	1.7414e-14	1.7414e-14	0.999999	0	0	0	0	0	0	0	0	0	0	0	0	0	0	0	0	0	0	0
OG0000273	1	2.59389e-06	1	0.989142	0.0223431	0	6.34596e-07	8.61938e-09	1.33624e-08	1.33624e-08	3.35802e-08	4.42788e-09	4.42788e-09	6.78134e-08	6.34618e-11	6.34618e-11	3.81977e-08	2.81142e-12	1.53288e-09	1.53288e-09	1.12918e-09	1.12918e-09	1.68163e-08	2.5805e-08	2.5805e-08	6.70463e-08	2.2128e-12	1.7414e-14	1.7414e-14	0.999999	0	0	0	0	0	0	0	0	0	0	0	0	0	0	0	0	0	0	0
OG0000274	1.02552	0.0423955	4.79849	3.27528	4.67395	0	0	0.000108978	6.49077e-05	6.49077e-05	0	0	0	0.0013976	1.20274e-06	1.20274e-06	0.000963281	7.23797e-07	3.25408e-06	3.25408e-06	0	0.000552985	0.000279412	0.000518181	0.000518181	0.000864151	5.07726e-08	3.70932e-10	3.70932e-10	0.983126	0.983128	0	0	0	0.823811	0.00483242	0.00483242	0	0	0	0	0	0	0	0.999447	0	0	0	0
OG0000275	1	2.59389e-06	1	0.989142	0.0223431	0	6.34596e-07	8.61938e-09	1.33624e-08	1.33624e-08	3.35802e-08	4.42788e-09	4.42788e-09	6.78134e-08	6.34618e-11	6.34618e-11	3.81977e-08	2.81142e-12	1.53288e-09	1.53288e-09	1.12918e-09	1.12918e-09	1.68163e-08	2.5805e-08	2.5805e-08	6.70463e-08	2.2128e-12	1.7414e-14	1.7414e-14	0.999999	0	0	0	0	0	0	0	0	0	0	0	0	0	0	0	0	0	0	0
OG0000276	1	2.59389e-06	1	0.989142	0.0223431	0	6.34596e-07	8.61938e-09	1.33624e-08	1.33624e-08	3.35802e-08	4.42788e-09	4.42788e-09	6.78134e-08	6.34618e-11	6.34618e-11	3.81977e-08	2.81142e-12	1.53288e-09	1.53288e-09	1.12918e-09	1.12918e-09	1.68163e-08	2.5805e-08	2.5805e-08	6.70463e-08	2.2128e-12	1.7414e-14	1.7414e-14	0.999999	0	0	0	0	0	0	0	0	0	0	0	0	0	0	0	0	0	0	0
OG0000277	1	2.59389e-06	1	0.989142	0.0223431	0	6.34596e-07	8.61938e-09	1.33624e-08	1.33624e-08	3.35802e-08	4.42788e-09	4.42788e-09	6.78134e-08	6.34618e-11	6.34618e-11	3.81977e-08	2.81142e-12	1.53288e-09	1.53288e-09	1.12918e-09	1.12918e-09	1.68163e-08	2.5805e-08	2.5805e-08	6.70463e-08	2.2128e-12	1.7414e-14	1.7414e-14	0.999999	0	0	0	0	0	0	0	0	0	0	0	0	0	0	0	0	0	0	0
OG0000278	1	2.59389e-06	1	0.989142	0.0223431	0	6.34596e-07	8.61938e-09	1.33624e-08	1.33624e-08	3.35802e-08	4.42788e-09	4.42788e-09	6.78134e-08	6.34618e-11	6.34618e-11	3.81977e-08	2.81142e-12	1.53288e-09	1.53288e-09	1.12918e-09	1.12918e-09	1.68163e-08	2.5805e-08	2.5805e-08	6.70463e-08	2.2128e-12	1.7414e-14	1.7414e-14	0.999999	0	0	0	0	0	0	0	0	0	0	0	0	0	0	0	0	0	0	0
OG0000279	1	4.81822e-06	0.999999	1.00011	0.017763	0	1.36399e-06	9.43081e-09	1.47302e-08	1.47302e-08	3.74197e-08	4.88449e-09	4.88449e-09	7.61001e-08	6.97954e-11	6.97954e-11	4.31123e-08	3.19391e-12	1.67273e-09	1.67273e-09	1.23602e-09	1.23602e-09	1.8101e-08	1.3787e-08	1.3787e-08	7.92399e-08	2.65786e-12	1.99986e-14	1.99986e-14	0.999998	0	0	0	0	0	0	0	0	0	0	0	0	0	0	0	0	0	0	0
OG0000280	1	2.59389e-06	1	0.989142	0.0223431	0	6.34596e-07	8.61938e-09	1.33624e-08	1.33624e-08	3.35802e-08	4.42788e-09	4.42788e-09	6.78134e-08	6.34618e-11	6.34618e-11	3.81977e-08	2.81142e-12	1.53288e-09	1.53288e-09	1.12918e-09	1.12918e-09	1.68163e-08	2.5805e-08	2.5805e-08	6.70463e-08	2.2128e-12	1.7414e-14	1.7414e-14	0.999999	0	0	0	0	0	0	0	0	0	0	0	0	0	0	0	0	0	0	0
OG0000281	1	2.59389e-06	1	0.989142	0.0223431	0	6.34596e-07	8.61938e-09	1.33624e-08	1.33624e-08	3.35802e-08	4.42788e-09	4.42788e-09	6.78134e-08	6.34618e-11	6.34618e-11	3.81977e-08	2.81142e-12	1.53288e-09	1.53288e-09	1.12918e-09	1.12918e-09	1.68163e-08	2.5805e-08	2.5805e-08	6.70463e-08	2.2128e-12	1.7414e-14	1.7414e-14	0.999999	0	0	0	0	0	0	0	0	0	0	0	0	0	0	0	0	0	0	0
OG0000282	1	2.59389e-06	1	0.989142	0.0223431	0	6.34596e-07	8.61938e-09	1.33624e-08	1.33624e-08	3.35802e-08	4.42788e-09	4.42788e-09	6.78134e-08	6.34618e-11	6.34618e-11	3.81977e-08	2.81142e-12	1.53288e-09	1.53288e-09	1.12918e-09	1.12918e-09	1.68163e-08	2.5805e-08	2.5805e-08	6.70463e-08	2.2128e-12	1.7414e-14	1.7414e-14	0.999999	0	0	0	0	0	0	0	0	0	0	0	0	0	0	0	0	0	0	0
OG0000283	1	2.59389e-06	1	0.989142	0.0223431	0	6.34596e-07	8.61938e-09	1.33624e-08	1.33624e-08	3.35802e-08	4.42788e-09	4.42788e-09	6.78134e-08	6.34618e-11	6.34618e-11	3.81977e-08	2.81142e-12	1.53288e-09	1.53288e-09	1.12918e-09	1.12918e-09	1.68163e-08	2.5805e-08	2.5805e-08	6.70463e-08	2.2128e-12	1.7414e-14	1.7414e-14	0.999999	0	0	0	0	0	0	0	0	0	0	0	0	0	0	0	0	0	0	0
OG0000284	1	2.59389e-06	1	0.989142	0.0223431	0	6.34596e-07	8.61938e-09	1.33624e-08	1.33624e-08	3.35802e-08	4.42788e-09	4.42788e-09	6.78134e-08	6.34618e-11	6.34618e-11	3.81977e-08	2.81142e-12	1.53288e-09	1.53288e-09	1.12918e-09	1.12918e-09	1.68163e-08	2.5805e-08	2.5805e-08	6.70463e-08	2.2128e-12	1.7414e-14	1.7414e-14	0.999999	0	0	0	0	0	0	0	0	0	0	0	0	0	0	0	0	0	0	0
OG0000285	1	4.58192e-06	0.999999	0.987099	0.0538739	0	1.30685e-06	9.2394e-09	1.43623e-08	1.43623e-08	3.6557e-08	4.7645e-09	4.7645e-09	7.41041e-08	6.80157e-11	6.80157e-11	4.17956e-08	3.10891e-12	1.63366e-09	1.63366e-09	1.2062e-09	1.2062e-09	1.8155e-08	2.78612e-08	2.78612e-08	3.68039e-08	2.34363e-12	1.88498e-14	1.88498e-14	0.999999	0	0	0	0	0	0	0	0	0	0	0	0	0	0	0	0	0	0	0
OG0000286	1	2.59389e-06	1	0.989142	0.0223431	0	6.34596e-07	8.61938e-09	1.33624e-08	1.33624e-08	3.35802e-08	4.42788e-09	4.42788e-09	6.78134e-08	6.34618e-11	6.34618e-11	3.81977e-08	2.81142e-12	1.53288e-09	1.53288e-09	1.12918e-09	1.12918e-09	1.68163e-08	2.5805e-08	2.5805e-08	6.70463e-08	2.2128e-12	1.7414e-14	1.7414e-14	0.999999	0	0	0	0	0	0	0	0	0	0	0	0	0	0	0	0	0	0	0
OG0000287	1	2.59389e-06	1	0.989142	0.0223431	0	6.34596e-07	8.61938e-09	1.33624e-08	1.33624e-08	3.35802e-08	4.42788e-09	4.42788e-09	6.78134e-08	6.34618e-11	6.34618e-11	3.81977e-08	2.81142e-12	1.53288e-09	1.53288e-09	1.12918e-09	1.12918e-09	1.68163e-08	2.5805e-08	2.5805e-08	6.70463e-08	2.2128e-12	1.7414e-14	1.7414e-14	0.999999	0	0	0	0	0	0	0	0	0	0	0	0	0	0	0	0	0	0	0
OG0000288	1	2.59389e-06	1	0.989142	0.0223431	0	6.34596e-07	8.61938e-09	1.33624e-08	1.33624e-08	3.35802e-08	4.42788e-09	4.42788e-09	6.78134e-08	6.34618e-11	6.34618e-11	3.81977e-08	2.81142e-12	1.53288e-09	1.53288e-09	1.12918e-09	1.12918e-09	1.68163e-08	2.5805e-08	2.5805e-08	6.70463e-08	2.2128e-12	1.7414e-14	1.7414e-14	0.999999	0	0	0	0	0	0	0	0	0	0	0	0	0	0	0	0	0	0	0
OG0000289	1	2.59389e-06	1	0.989142	0.0223431	0	6.34596e-07	8.61938e-09	1.33624e-08	1.33624e-08	3.35802e-08	4.42788e-09	4.42788e-09	6.78134e-08	6.34618e-11	6.34618e-11	3.81977e-08	2.81142e-12	1.53288e-09	1.53288e-09	1.12918e-09	1.12918e-09	1.68163e-08	2.5805e-08	2.5805e-08	6.70463e-08	2.2128e-12	1.7414e-14	1.7414e-14	0.999999	0	0	0	0	0	0	0	0	0	0	0	0	0	0	0	0	0	0	0
OG0000290	1	2.59389e-06	1	0.989142	0.0223431	0	6.34596e-07	8.61938e-09	1.33624e-08	1.33624e-08	3.35802e-08	4.42788e-09	4.42788e-09	6.78134e-08	6.34618e-11	6.34618e-11	3.81977e-08	2.81142e-12	1.53288e-09	1.53288e-09	1.12918e-09	1.12918e-09	1.68163e-08	2.5805e-08	2.5805e-08	6.70463e-08	2.2128e-12	1.7414e-14	1.7414e-14	0.999999	0	0	0	0	0	0	0	0	0	0	0	0	0	0	0	0	0	0	0
OG0000291	1	2.59389e-06	1	0.989142	0.0223431	0	6.34596e-07	8.61938e-09	1.33624e-08	1.33624e-08	3.35802e-08	4.42788e-09	4.42788e-09	6.78134e-08	6.34618e-11	6.34618e-11	3.81977e-08	2.81142e-12	1.53288e-09	1.53288e-09	1.12918e-09	1.12918e-09	1.68163e-08	2.5805e-08	2.5805e-08	6.70463e-08	2.2128e-12	1.7414e-14	1.7414e-14	0.999999	0	0	0	0	0	0	0	0	0	0	0	0	0	0	0	0	0	0	0
OG0000292	1	2.59389e-06	1	0.989142	0.0223431	0	6.34596e-07	8.61938e-09	1.33624e-08	1.33624e-08	3.35802e-08	4.42788e-09	4.42788e-09	6.78134e-08	6.34618e-11	6.34618e-11	3.81977e-08	2.81142e-12	1.53288e-09	1.53288e-09	1.12918e-09	1.12918e-09	1.68163e-08	2.5805e-08	2.5805e-08	6.70463e-08	2.2128e-12	1.7414e-14	1.7414e-14	0.999999	0	0	0	0	0	0	0	0	0	0	0	0	0	0	0	0	0	0	0
OG0000293	1	2.59389e-06	1	0.989142	0.0223431	0	6.34596e-07	8.61938e-09	1.33624e-08	1.33624e-08	3.35802e-08	4.42788e-09	4.42788e-09	6.78134e-08	6.34618e-11	6.34618e-11	3.81977e-08	2.81142e-12	1.53288e-09	1.53288e-09	1.12918e-09	1.12918e-09	1.68163e-08	2.5805e-08	2.5805e-08	6.70463e-08	2.2128e-12	1.7414e-14	1.7414e-14	0.999999	0	0	0	0	0	0	0	0	0	0	0	0	0	0	0	0	0	0	0
OG0000294	1	2.59389e-06	1	0.989142	0.0223431	0	6.34596e-07	8.61938e-09	1.33624e-08	1.33624e-08	3.35802e-08	4.42788e-09	4.42788e-09	6.78134e-08	6.34618e-11	6.34618e-11	3.81977e-08	2.81142e-12	1.53288e-09	1.53288e-09	1.12918e-09	1.12918e-09	1.68163e-08	2.5805e-08	2.5805e-08	6.70463e-08	2.2128e-12	1.7414e-14	1.7414e-14	0.999999	0	0	0	0	0	0	0	0	0	0	0	0	0	0	0	0	0	0	0
OG0000295	1	4.93899e-06	0.999999	1.00012	0.015551	0	1.39041e-06	4.60464e-09	1.47408e-08	1.47408e-08	3.79132e-08	5.05976e-09	5.05976e-09	7.81975e-08	7.3006e-11	7.3006e-11	4.50922e-08	3.2403e-12	1.74394e-09	1.74394e-09	1.2897e-09	1.2897e-09	1.88886e-08	2.95927e-08	2.95927e-08	8.41059e-08	2.87934e-12	2.13808e-14	2.13808e-14	0.999998	0	0	0	0	0	0	0	0	0	0	0	0	0	0	0	0	0	0	0
OG0000296	1	4.93899e-06	0.999999	1.00012	0.015551	0	1.39041e-06	4.60464e-09	1.47408e-08	1.47408e-08	3.79132e-08	5.05976e-09	5.05976e-09	7.81975e-08	7.3006e-11	7.3006e-11	4.50922e-08	3.2403e-12	1.74394e-09	1.74394e-09	1.2897e-09	1.2897e-09	1.88886e-08	2.95927e-08	2.95927e-08	8.41059e-08	2.87934e-12	2.13808e-14	2.13808e-14	0.999998	0	0	0	0	0	0	0	0	0	0	0	0	0	0	0	0	0	0	0
OG0000297	1	4.93899e-06	0.999999	1.00012	0.015551	0	1.39041e-06	4.60464e-09	1.47408e-08	1.47408e-08	3.79132e-08	5.05976e-09	5.05976e-09	7.81975e-08	7.3006e-11	7.3006e-11	4.50922e-08	3.2403e-12	1.74394e-09	1.74394e-09	1.2897e-09	1.2897e-09	1.88886e-08	2.95927e-08	2.95927e-08	8.41059e-08	2.87934e-12	2.13808e-14	2.13808e-14	0.999998	0	0	0	0	0	0	0	0	0	0	0	0	0	0	0	0	0	0	0
OG0000298	1	2.59389e-06	1	0.989142	0.0223431	0	6.34596e-07	8.61938e-09	1.33624e-08	1.33624e-08	3.35802e-08	4.42788e-09	4.42788e-09	6.78134e-08	6.34618e-11	6.34618e-11	3.81977e-08	2.81142e-12	1.53288e-09	1.53288e-09	1.12918e-09	1.12918e-09	1.68163e-08	2.5805e-08	2.5805e-08	6.70463e-08	2.2128e-12	1.7414e-14	1.7414e-14	0.999999	0	0	0	0	0	0	0	0	0	0	0	0	0	0	0	0	0	0	0
OG0000299	1	2.59389e-06	1	0.989142	0.0223431	0	6.34596e-07	8.61938e-09	1.33624e-08	1.33624e-08	3.35802e-08	4.42788e-09	4.42788e-09	6.78134e-08	6.34618e-11	6.34618e-11	3.81977e-08	2.81142e-12	1.53288e-09	1.53288e-09	1.12918e-09	1.12918e-09	1.68163e-08	2.5805e-08	2.5805e-08	6.70463e-08	2.2128e-12	1.7414e-14	1.7414e-14	0.999999	0	0	0	0	0	0	0	0	0	0	0	0	0	0	0	0	0	0	0
OG0000300	1	4.73482e-06	0.999999	1.00011	0.0101831	0	1.34272e-06	9.26859e-09	1.44918e-08	1.44918e-08	1.80879e-08	4.76722e-09	4.76722e-09	7.44191e-08	6.87769e-11	6.87769e-11	4.22036e-08	3.09992e-12	1.65089e-09	1.65089e-09	1.21905e-09	1.21905e-09	1.81963e-08	2.80706e-08	2.80706e-08	7.70703e-08	2.57543e-12	1.95525e-14	1.95525e-14	0.999999	0	0	0	0	0	0	0	0	0	0	0	0	0	0	0	0	0	0	0
OG0000301	1	4.82064e-06	0.999999	1.00012	0.00245444	0	1.35676e-06	9.37167e-09	1.45741e-08	1.45741e-08	3.72315e-08	4.83633e-09	4.83633e-09	7.55142e-08	3.4459e-11	3.4459e-11	4.25787e-08	3.18646e-12	1.65401e-09	1.65401e-09	1.22197e-09	1.22197e-09	1.84502e-08	2.83076e-08	2.83076e-08	7.8043e-08	2.60436e-12	1.96565e-14	1.96565e-14	0.999999	0	0	0	0	0	0	0	0	0	0	0	0	0	0	0	0	0	0	0
OG0000302	1	2.59389e-06	1	0.989142	0.0223431	0	6.34596e-07	8.61938e-09	1.33624e-08	1.33624e-08	3.35802e-08	4.42788e-09	4.42788e-09	6.78134e-08	6.34618e-11	6.34618e-11	3.81977e-08	2.81142e-12	1.53288e-09	1.53288e-09	1.12918e-09	1.12918e-09	1.68163e-08	2.5805e-08	2.5805e-08	6.70463e-08	2.2128e-12	1.7414e-14	1.7414e-14	0.999999	0	0	0	0	0	0	0	0	0	0	0	0	0	0	0	0	0	0	0
OG0000303	1	2.59389e-06	1	0.989142	0.0223431	0	6.34596e-07	8.61938e-09	1.33624e-08	1.33624e-08	3.35802e-08	4.42788e-09	4.42788e-09	6.78134e-08	6.34618e-11	6.34618e-11	3.81977e-08	2.81142e-12	1.53288e-09	1.53288e-09	1.12918e-09	1.12918e-09	1.68163e-08	2.5805e-08	2.5805e-08	6.70463e-08	2.2128e-12	1.7414e-14	1.7414e-14	0.999999	0	0	0	0	0	0	0	0	0	0	0	0	0	0	0	0	0	0	0
OG0000304	1	2.59389e-06	1	0.989142	0.0223431	0	6.34596e-07	8.61938e-09	1.33624e-08	1.33624e-08	3.35802e-08	4.42788e-09	4.42788e-09	6.78134e-08	6.34618e-11	6.34618e-11	3.81977e-08	2.81142e-12	1.53288e-09	1.53288e-09	1.12918e-09	1.12918e-09	1.68163e-08	2.5805e-08	2.5805e-08	6.70463e-08	2.2128e-12	1.7414e-14	1.7414e-14	0.999999	0	0	0	0	0	0	0	0	0	0	0	0	0	0	0	0	0	0	0
OG0000305	1	5.12379e-06	0.999999	1.00012	0.0524504	0	1.44398e-06	9.29539e-09	6.92454e-09	6.92454e-09	3.99947e-08	5.26245e-09	5.26245e-09	8.24196e-08	7.55321e-11	7.55321e-11	4.73471e-08	3.4629e-12	1.79831e-09	1.79831e-09	1.33191e-09	1.33191e-09	1.97845e-08	3.08589e-08	3.08589e-08	8.94437e-08	3.08026e-12	2.2471e-14	2.2471e-14	0.999998	0	0	0	0	0	0	0	0	0	0	0	0	0	0	0	0	0	0	0
OG0000306	1	2.59389e-06	1	0.989142	0.0223431	0	6.34596e-07	8.61938e-09	1.33624e-08	1.33624e-08	3.35802e-08	4.42788e-09	4.42788e-09	6.78134e-08	6.34618e-11	6.34618e-11	3.81977e-08	2.81142e-12	1.53288e-09	1.53288e-09	1.12918e-09	1.12918e-09	1.68163e-08	2.5805e-08	2.5805e-08	6.70463e-08	2.2128e-12	1.7414e-14	1.7414e-14	0.999999	0	0	0	0	0	0	0	0	0	0	0	0	0	0	0	0	0	0	0
OG0000307	1	2.59389e-06	1	0.989142	0.0223431	0	6.34596e-07	8.61938e-09	1.33624e-08	1.33624e-08	3.35802e-08	4.42788e-09	4.42788e-09	6.78134e-08	6.34618e-11	6.34618e-11	3.81977e-08	2.81142e-12	1.53288e-09	1.53288e-09	1.12918e-09	1.12918e-09	1.68163e-08	2.5805e-08	2.5805e-08	6.70463e-08	2.2128e-12	1.7414e-14	1.7414e-14	0.999999	0	0	0	0	0	0	0	0	0	0	0	0	0	0	0	0	0	0	0
OG0000308	1.00031	0.000309017	2	1.00034	0.00923817	0	2.97244e-06	2.12819e-08	3.48158e-08	3.48158e-08	4.76795e-08	3.88109e-12	3.88109e-12	0	1.81248e-10	1.81248e-10	1.33427e-06	1.19811e-11	3.68371e-09	3.68371e-09	2.78332e-09	2.78332e-09	4.4529e-08	6.9877e-08	6.9877e-08	2.58073e-07	9.71752e-12	5.98738e-14	5.98738e-14	0.999997	0	0	0	0	0	0	0	0.999702	0	0	0	0	0	0	0	0	0	0	0
OG0000309	1.00031	0.000309017	2	1.00034	0.00923817	0	2.97244e-06	2.12819e-08	3.48158e-08	3.48158e-08	4.76795e-08	3.88109e-12	3.88109e-12	0	1.81248e-10	1.81248e-10	1.33427e-06	1.19811e-11	3.68371e-09	3.68371e-09	2.78332e-09	2.78332e-09	4.4529e-08	6.9877e-08	6.9877e-08	2.58073e-07	9.71752e-12	5.98738e-14	5.98738e-14	0.999997	0	0	0	0	0	0	0	0.999702	0	0	0	0	0	0	0	0	0	0	0
OG0000310	NaN	NaN	NaN	NaN	NaN	NaN	NaN	NaN	NaN	NaN	NaN	NaN	NaN	NaN	NaN	NaN	NaN	NaN	NaN	NaN	NaN	NaN	NaN	NaN	NaN	NaN	NaN	NaN	NaN	NaN	NaN	NaN	NaN	NaN	NaN	NaN	NaN	NaN	NaN	NaN	NaN	NaN	NaN	NaN	NaN	NaN	NaN	NaN	NaN
OG0000311	1.03941	0.19216	6.1679	1.19366	0.59838	0	0	0	0.00164108	0.00164108	0.00526798	0.000112159	0.000112159	9.02228e-05	0	0	3.73143e-08	0.00627084	0	0	0	0	0	0	0	0	0	0	0	0.847246	0.847247	0.984281	0	0	0	0	0	0	0	0	0	0	0.00916018	0.00916018	0.0170531	0.0170531	0.451423	0.0900641	0.0900641
OG0000312	NaN	NaN	NaN	NaN	NaN	NaN	NaN	NaN	NaN	NaN	NaN	NaN	NaN	NaN	NaN	NaN	NaN	NaN	NaN	NaN	NaN	NaN	NaN	NaN	NaN	NaN	NaN	NaN	NaN	NaN	NaN	NaN	NaN	NaN	NaN	NaN	NaN	NaN	NaN	NaN	NaN	NaN	NaN	NaN	NaN	NaN	NaN	NaN	NaN
OG0000313	1.06359	0.0806774	7.96311	1.46349	5.33624	0	0	4.63752e-06	6.1406e-06	6.1406e-06	0.00196938	0	0	0	2.13658e-10	2.13658e-10	0	0	5.54346e-08	5.54346e-08	5.20215e-08	5.20215e-08	0.000533642	0.0107687	0	0	7.75141e-07	2.73669e-09	2.73669e-09	0.982917	0.982919	0	0	0	0	0.00968781	0.00968781	0.989485	0	0	0.989678	0.999999	0	0	0	0	0	0	0.989231
OG0000314	1	7.05961e-07	1	9.39701e-06	0.000474135	0	1.97847e-07	1.40132e-09	2.17102e-09	2.17102e-09	5.4326e-09	7.18711e-10	7.18711e-10	1.09788e-08	1.0325e-11	1.0325e-11	6.19577e-09	4.55868e-13	2.49596e-10	2.49596e-10	1.83836e-10	1.83836e-10	2.72952e-09	4.18831e-09	4.18831e-09	1.09602e-08	3.60799e-13	2.84155e-15	2.84155e-15	1	0	0	0	0	0	0	0	0	0	0	0	0	0	0	0	0	0	0	0
OG0000315	1	7.05961e-07	1	9.39701e-06	0.000474135	0	1.97847e-07	1.40132e-09	2.17102e-09	2.17102e-09	5.4326e-09	7.18711e-10	7.18711e-10	1.09788e-08	1.0325e-11	1.0325e-11	6.19577e-09	4.55868e-13	2.49596e-10	2.49596e-10	1.83836e-10	1.83836e-10	2.72952e-09	4.18831e-09	4.18831e-09	1.09602e-08	3.60799e-13	2.84155e-15	2.84155e-15	1	0	0	0	0	0	0	0	0	0	0	0	0	0	0	0	0	0	0	0
OG0000316	1	7.05961e-07	1	9.39701e-06	0.000474135	0	1.97847e-07	1.40132e-09	2.17102e-09	2.17102e-09	5.4326e-09	7.18711e-10	7.18711e-10	1.09788e-08	1.0325e-11	1.0325e-11	6.19577e-09	4.55868e-13	2.49596e-10	2.49596e-10	1.83836e-10	1.83836e-10	2.72952e-09	4.18831e-09	4.18831e-09	1.09602e-08	3.60799e-13	2.84155e-15	2.84155e-15	1	0	0	0	0	0	0	0	0	0	0	0	0	0	0	0	0	0	0	0
OG0000317	1	7.05961e-07	1	9.39701e-06	0.000474135	0	1.97847e-07	1.40132e-09	2.17102e-09	2.17102e-09	5.4326e-09	7.18711e-10	7.18711e-10	1.09788e-08	1.0325e-11	1.0325e-11	6.19577e-09	4.55868e-13	2.49596e-10	2.49596e-10	1.83836e-10	1.83836e-10	2.72952e-09	4.18831e-09	4.18831e-09	1.09602e-08	3.60799e-13	2.84155e-15	2.84155e-15	1	0	0	0	0	0	0	0	0	0	0	0	0	0	0	0	0	0	0	0
OG0000318	1	7.05961e-07	1	9.39701e-06	0.000474135	0	1.97847e-07	1.40132e-09	2.17102e-09	2.17102e-09	5.4326e-09	7.18711e-10	7.18711e-10	1.09788e-08	1.0325e-11	1.0325e-11	6.19577e-09	4.55868e-13	2.49596e-10	2.49596e-10	1.83836e-10	1.83836e-10	2.72952e-09	4.18831e-09	4.18831e-09	1.09602e-08	3.60799e-13	2.84155e-15	2.84155e-15	1	0	0	0	0	0	0	0	0	0	0	0	0	0	0	0	0	0	0	0
OG0000319	1	7.05961e-07	1	9.39701e-06	0.000474135	0	1.97847e-07	1.40132e-09	2.17102e-09	2.17102e-09	5.4326e-09	7.18711e-10	7.18711e-10	1.09788e-08	1.0325e-11	1.0325e-11	6.19577e-09	4.55868e-13	2.49596e-10	2.49596e-10	1.83836e-10	1.83836e-10	2.72952e-09	4.18831e-09	4.18831e-09	1.09602e-08	3.60799e-13	2.84155e-15	2.84155e-15	1	0	0	0	0	0	0	0	0	0	0	0	0	0	0	0	0	0	0	0
OG0000320	1	7.05961e-07	1	9.39701e-06	0.000474135	0	1.97847e-07	1.40132e-09	2.17102e-09	2.17102e-09	5.4326e-09	7.18711e-10	7.18711e-10	1.09788e-08	1.0325e-11	1.0325e-11	6.19577e-09	4.55868e-13	2.49596e-10	2.49596e-10	1.83836e-10	1.83836e-10	2.72952e-09	4.18831e-09	4.18831e-09	1.09602e-08	3.60799e-13	2.84155e-15	2.84155e-15	1	0	0	0	0	0	0	0	0	0	0	0	0	0	0	0	0	0	0	0
OG0000321	1	7.05961e-07	1	9.39701e-06	0.000474135	0	1.97847e-07	1.40132e-09	2.17102e-09	2.17102e-09	5.4326e-09	7.18711e-10	7.18711e-10	1.09788e-08	1.0325e-11	1.0325e-11	6.19577e-09	4.55868e-13	2.49596e-10	2.49596e-10	1.83836e-10	1.83836e-10	2.72952e-09	4.18831e-09	4.18831e-09	1.09602e-08	3.60799e-13	2.84155e-15	2.84155e-15	1	0	0	0	0	0	0	0	0	0	0	0	0	0	0	0	0	0	0	0
OG0000322	1	7.05961e-07	1	9.39701e-06	0.000474135	0	1.97847e-07	1.40132e-09	2.17102e-09	2.17102e-09	5.4326e-09	7.18711e-10	7.18711e-10	1.09788e-08	1.0325e-11	1.0325e-11	6.19577e-09	4.55868e-13	2.49596e-10	2.49596e-10	1.83836e-10	1.83836e-10	2.72952e-09	4.18831e-09	4.18831e-09	1.09602e-08	3.60799e-13	2.84155e-15	2.84155e-15	1	0	0	0	0	0	0	0	0	0	0	0	0	0	0	0	0	0	0	0
OG0000323	1	7.05961e-07	1	9.39701e-06	0.000474135	0	1.97847e-07	1.40132e-09	2.17102e-09	2.17102e-09	5.4326e-09	7.18711e-10	7.18711e-10	1.09788e-08	1.0325e-11	1.0325e-11	6.19577e-09	4.55868e-13	2.49596e-10	2.49596e-10	1.83836e-10	1.83836e-10	2.72952e-09	4.18831e-09	4.18831e-09	1.09602e-08	3.60799e-13	2.84155e-15	2.84155e-15	1	0	0	0	0	0	0	0	0	0	0	0	0	0	0	0	0	0	0	0
OG0000324	1	7.05961e-07	1	9.39701e-06	0.000474135	0	1.97847e-07	1.40132e-09	2.17102e-09	2.17102e-09	5.4326e-09	7.18711e-10	7.18711e-10	1.09788e-08	1.0325e-11	1.0325e-11	6.19577e-09	4.55868e-13	2.49596e-10	2.49596e-10	1.83836e-10	1.83836e-10	2.72952e-09	4.18831e-09	4.18831e-09	1.09602e-08	3.60799e-13	2.84155e-15	2.84155e-15	1	0	0	0	0	0	0	0	0	0	0	0	0	0	0	0	0	0	0	0
OG0000325	1	7.05961e-07	1	9.39701e-06	0.000474135	0	1.97847e-07	1.40132e-09	2.17102e-09	2.17102e-09	5.4326e-09	7.18711e-10	7.18711e-10	1.09788e-08	1.0325e-11	1.0325e-11	6.19577e-09	4.55868e-13	2.49596e-10	2.49596e-10	1.83836e-10	1.83836e-10	2.72952e-09	4.18831e-09	4.18831e-09	1.09602e-08	3.60799e-13	2.84155e-15	2.84155e-15	1	0	0	0	0	0	0	0	0	0	0	0	0	0	0	0	0	0	0	0
OG0000326	1	7.05961e-07	1	9.39701e-06	0.000474135	0	1.97847e-07	1.40132e-09	2.17102e-09	2.17102e-09	5.4326e-09	7.18711e-10	7.18711e-10	1.09788e-08	1.0325e-11	1.0325e-11	6.19577e-09	4.55868e-13	2.49596e-10	2.49596e-10	1.83836e-10	1.83836e-10	2.72952e-09	4.18831e-09	4.18831e-09	1.09602e-08	3.60799e-13	2.84155e-15	2.84155e-15	1	0	0	0	0	0	0	0	0	0	0	0	0	0	0	0	0	0	0	0
OG0000327	1	7.05961e-07	1	9.39701e-06	0.000474135	0	1.97847e-07	1.40132e-09	2.17102e-09	2.17102e-09	5.4326e-09	7.18711e-10	7.18711e-10	1.09788e-08	1.0325e-11	1.0325e-11	6.19577e-09	4.55868e-13	2.49596e-10	2.49596e-10	1.83836e-10	1.83836e-10	2.72952e-09	4.18831e-09	4.18831e-09	1.09602e-08	3.60799e-13	2.84155e-15	2.84155e-15	1	0	0	0	0	0	0	0	0	0	0	0	0	0	0	0	0	0	0	0
OG0000328	1	7.05961e-07	1	9.39701e-06	0.000474135	0	1.97847e-07	1.40132e-09	2.17102e-09	2.17102e-09	5.4326e-09	7.18711e-10	7.18711e-10	1.09788e-08	1.0325e-11	1.0325e-11	6.19577e-09	4.55868e-13	2.49596e-10	2.49596e-10	1.83836e-10	1.83836e-10	2.72952e-09	4.18831e-09	4.18831e-09	1.09602e-08	3.60799e-13	2.84155e-15	2.84155e-15	1	0	0	0	0	0	0	0	0	0	0	0	0	0	0	0	0	0	0	0
OG0000329	1	7.05961e-07	1	9.39701e-06	0.000474135	0	1.97847e-07	1.40132e-09	2.17102e-09	2.17102e-09	5.4326e-09	7.18711e-10	7.18711e-10	1.09788e-08	1.0325e-11	1.0325e-11	6.19577e-09	4.55868e-13	2.49596e-10	2.49596e-10	1.83836e-10	1.83836e-10	2.72952e-09	4.18831e-09	4.18831e-09	1.09602e-08	3.60799e-13	2.84155e-15	2.84155e-15	1	0	0	0	0	0	0	0	0	0	0	0	0	0	0	0	0	0	0	0
OG0000330	1	7.05961e-07	1	9.39701e-06	0.000474135	0	1.97847e-07	1.40132e-09	2.17102e-09	2.17102e-09	5.4326e-09	7.18711e-10	7.18711e-10	1.09788e-08	1.0325e-11	1.0325e-11	6.19577e-09	4.55868e-13	2.49596e-10	2.49596e-10	1.83836e-10	1.83836e-10	2.72952e-09	4.18831e-09	4.18831e-09	1.09602e-08	3.60799e-13	2.84155e-15	2.84155e-15	1	0	0	0	0	0	0	0	0	0	0	0	0	0	0	0	0	0	0	0
OG0000331	1	7.05961e-07	1	9.39701e-06	0.000474135	0	1.97847e-07	1.40132e-09	2.17102e-09	2.17102e-09	5.4326e-09	7.18711e-10	7.18711e-10	1.09788e-08	1.0325e-11	1.0325e-11	6.19577e-09	4.55868e-13	2.49596e-10	2.49596e-10	1.83836e-10	1.83836e-10	2.72952e-09	4.18831e-09	4.18831e-09	1.09602e-08	3.60799e-13	2.84155e-15	2.84155e-15	1	0	0	0	0	0	0	0	0	0	0	0	0	0	0	0	0	0	0	0
OG0000332	1	7.05961e-07	1	9.39701e-06	0.000474135	0	1.97847e-07	1.40132e-09	2.17102e-09	2.17102e-09	5.4326e-09	7.18711e-10	7.18711e-10	1.09788e-08	1.0325e-11	1.0325e-11	6.19577e-09	4.55868e-13	2.49596e-10	2.49596e-10	1.83836e-10	1.83836e-10	2.72952e-09	4.18831e-09	4.18831e-09	1.09602e-08	3.60799e-13	2.84155e-15	2.84155e-15	1	0	0	0	0	0	0	0	0	0	0	0	0	0	0	0	0	0	0	0
OG0000333	1	7.05961e-07	1	9.39701e-06	0.000474135	0	1.97847e-07	1.40132e-09	2.17102e-09	2.17102e-09	5.4326e-09	7.18711e-10	7.18711e-10	1.09788e-08	1.0325e-11	1.0325e-11	6.19577e-09	4.55868e-13	2.49596e-10	2.49596e-10	1.83836e-10	1.83836e-10	2.72952e-09	4.18831e-09	4.18831e-09	1.09602e-08	3.60799e-13	2.84155e-15	2.84155e-15	1	0	0	0	0	0	0	0	0	0	0	0	0	0	0	0	0	0	0	0
OG0000334	1	7.05961e-07	1	9.39701e-06	0.000474135	0	1.97847e-07	1.40132e-09	2.17102e-09	2.17102e-09	5.4326e-09	7.18711e-10	7.18711e-10	1.09788e-08	1.0325e-11	1.0325e-11	6.19577e-09	4.55868e-13	2.49596e-10	2.49596e-10	1.83836e-10	1.83836e-10	2.72952e-09	4.18831e-09	4.18831e-09	1.09602e-08	3.60799e-13	2.84155e-15	2.84155e-15	1	0	0	0	0	0	0	0	0	0	0	0	0	0	0	0	0	0	0	0
OG0000335	1	7.05961e-07	1	9.39701e-06	0.000474135	0	1.97847e-07	1.40132e-09	2.17102e-09	2.17102e-09	5.4326e-09	7.18711e-10	7.18711e-10	1.09788e-08	1.0325e-11	1.0325e-11	6.19577e-09	4.55868e-13	2.49596e-10	2.49596e-10	1.83836e-10	1.83836e-10	2.72952e-09	4.18831e-09	4.18831e-09	1.09602e-08	3.60799e-13	2.84155e-15	2.84155e-15	1	0	0	0	0	0	0	0	0	0	0	0	0	0	0	0	0	0	0	0
OG0000336	1	7.05961e-07	1	9.39701e-06	0.000474135	0	1.97847e-07	1.40132e-09	2.17102e-09	2.17102e-09	5.4326e-09	7.18711e-10	7.18711e-10	1.09788e-08	1.0325e-11	1.0325e-11	6.19577e-09	4.55868e-13	2.49596e-10	2.49596e-10	1.83836e-10	1.83836e-10	2.72952e-09	4.18831e-09	4.18831e-09	1.09602e-08	3.60799e-13	2.84155e-15	2.84155e-15	1	0	0	0	0	0	0	0	0	0	0	0	0	0	0	0	0	0	0	0
OG0000337	1	7.05961e-07	1	9.39701e-06	0.000474135	0	1.97847e-07	1.40132e-09	2.17102e-09	2.17102e-09	5.4326e-09	7.18711e-10	7.18711e-10	1.09788e-08	1.0325e-11	1.0325e-11	6.19577e-09	4.55868e-13	2.49596e-10	2.49596e-10	1.83836e-10	1.83836e-10	2.72952e-09	4.18831e-09	4.18831e-09	1.09602e-08	3.60799e-13	2.84155e-15	2.84155e-15	1	0	0	0	0	0	0	0	0	0	0	0	0	0	0	0	0	0	0	0
OG0000338	1	7.05961e-07	1	9.39701e-06	0.000474135	0	1.97847e-07	1.40132e-09	2.17102e-09	2.17102e-09	5.4326e-09	7.18711e-10	7.18711e-10	1.09788e-08	1.0325e-11	1.0325e-11	6.19577e-09	4.55868e-13	2.49596e-10	2.49596e-10	1.83836e-10	1.83836e-10	2.72952e-09	4.18831e-09	4.18831e-09	1.09602e-08	3.60799e-13	2.84155e-15	2.84155e-15	1	0	0	0	0	0	0	0	0	0	0	0	0	0	0	0	0	0	0	0
OG0000339	1	7.05961e-07	1	9.39701e-06	0.000474135	0	1.97847e-07	1.40132e-09	2.17102e-09	2.17102e-09	5.4326e-09	7.18711e-10	7.18711e-10	1.09788e-08	1.0325e-11	1.0325e-11	6.19577e-09	4.55868e-13	2.49596e-10	2.49596e-10	1.83836e-10	1.83836e-10	2.72952e-09	4.18831e-09	4.18831e-09	1.09602e-08	3.60799e-13	2.84155e-15	2.84155e-15	1	0	0	0	0	0	0	0	0	0	0	0	0	0	0	0	0	0	0	0
OG0000340	1	7.05961e-07	1	9.39701e-06	0.000474135	0	1.97847e-07	1.40132e-09	2.17102e-09	2.17102e-09	5.4326e-09	7.18711e-10	7.18711e-10	1.09788e-08	1.0325e-11	1.0325e-11	6.19577e-09	4.55868e-13	2.49596e-10	2.49596e-10	1.83836e-10	1.83836e-10	2.72952e-09	4.18831e-09	4.18831e-09	1.09602e-08	3.60799e-13	2.84155e-15	2.84155e-15	1	0	0	0	0	0	0	0	0	0	0	0	0	0	0	0	0	0	0	0
OG0000341	1	7.05961e-07	1	9.39701e-06	0.000474135	0	1.97847e-07	1.40132e-09	2.17102e-09	2.17102e-09	5.4326e-09	7.18711e-10	7.18711e-10	1.09788e-08	1.0325e-11	1.0325e-11	6.19577e-09	4.55868e-13	2.49596e-10	2.49596e-10	1.83836e-10	1.83836e-10	2.72952e-09	4.18831e-09	4.18831e-09	1.09602e-08	3.60799e-13	2.84155e-15	2.84155e-15	1	0	0	0	0	0	0	0	0	0	0	0	0	0	0	0	0	0	0	0
OG0000342	1	7.05961e-07	1	9.39701e-06	0.000474135	0	1.97847e-07	1.40132e-09	2.17102e-09	2.17102e-09	5.4326e-09	7.18711e-10	7.18711e-10	1.09788e-08	1.0325e-11	1.0325e-11	6.19577e-09	4.55868e-13	2.49596e-10	2.49596e-10	1.83836e-10	1.83836e-10	2.72952e-09	4.18831e-09	4.18831e-09	1.09602e-08	3.60799e-13	2.84155e-15	2.84155e-15	1	0	0	0	0	0	0	0	0	0	0	0	0	0	0	0	0	0	0	0
OG0000343	1	7.05961e-07	1	9.39701e-06	0.000474135	0	1.97847e-07	1.40132e-09	2.17102e-09	2.17102e-09	5.4326e-09	7.18711e-10	7.18711e-10	1.09788e-08	1.0325e-11	1.0325e-11	6.19577e-09	4.55868e-13	2.49596e-10	2.49596e-10	1.83836e-10	1.83836e-10	2.72952e-09	4.18831e-09	4.18831e-09	1.09602e-08	3.60799e-13	2.84155e-15	2.84155e-15	1	0	0	0	0	0	0	0	0	0	0	0	0	0	0	0	0	0	0	0
OG0000344	1	7.05961e-07	1	9.39701e-06	0.000474135	0	1.97847e-07	1.40132e-09	2.17102e-09	2.17102e-09	5.4326e-09	7.18711e-10	7.18711e-10	1.09788e-08	1.0325e-11	1.0325e-11	6.19577e-09	4.55868e-13	2.49596e-10	2.49596e-10	1.83836e-10	1.83836e-10	2.72952e-09	4.18831e-09	4.18831e-09	1.09602e-08	3.60799e-13	2.84155e-15	2.84155e-15	1	0	0	0	0	0	0	0	0	0	0	0	0	0	0	0	0	0	0	0
OG0000345	1	7.05961e-07	1	9.39701e-06	0.000474135	0	1.97847e-07	1.40132e-09	2.17102e-09	2.17102e-09	5.4326e-09	7.18711e-10	7.18711e-10	1.09788e-08	1.0325e-11	1.0325e-11	6.19577e-09	4.55868e-13	2.49596e-10	2.49596e-10	1.83836e-10	1.83836e-10	2.72952e-09	4.18831e-09	4.18831e-09	1.09602e-08	3.60799e-13	2.84155e-15	2.84155e-15	1	0	0	0	0	0	0	0	0	0	0	0	0	0	0	0	0	0	0	0
OG0000346	1	7.05961e-07	1	9.39701e-06	0.000474135	0	1.97847e-07	1.40132e-09	2.17102e-09	2.17102e-09	5.4326e-09	7.18711e-10	7.18711e-10	1.09788e-08	1.0325e-11	1.0325e-11	6.19577e-09	4.55868e-13	2.49596e-10	2.49596e-10	1.83836e-10	1.83836e-10	2.72952e-09	4.18831e-09	4.18831e-09	1.09602e-08	3.60799e-13	2.84155e-15	2.84155e-15	1	0	0	0	0	0	0	0	0	0	0	0	0	0	0	0	0	0	0	0
OG0000347	1	7.05961e-07	1	9.39701e-06	0.000474135	0	1.97847e-07	1.40132e-09	2.17102e-09	2.17102e-09	5.4326e-09	7.18711e-10	7.18711e-10	1.09788e-08	1.0325e-11	1.0325e-11	6.19577e-09	4.55868e-13	2.49596e-10	2.49596e-10	1.83836e-10	1.83836e-10	2.72952e-09	4.18831e-09	4.18831e-09	1.09602e-08	3.60799e-13	2.84155e-15	2.84155e-15	1	0	0	0	0	0	0	0	0	0	0	0	0	0	0	0	0	0	0	0
OG0000348	1	7.05961e-07	1	9.39701e-06	0.000474135	0	1.97847e-07	1.40132e-09	2.17102e-09	2.17102e-09	5.4326e-09	7.18711e-10	7.18711e-10	1.09788e-08	1.0325e-11	1.0325e-11	6.19577e-09	4.55868e-13	2.49596e-10	2.49596e-10	1.83836e-10	1.83836e-10	2.72952e-09	4.18831e-09	4.18831e-09	1.09602e-08	3.60799e-13	2.84155e-15	2.84155e-15	1	0	0	0	0	0	0	0	0	0	0	0	0	0	0	0	0	0	0	0
OG0000349	1	7.05961e-07	1	9.39701e-06	0.000474135	0	1.97847e-07	1.40132e-09	2.17102e-09	2.17102e-09	5.4326e-09	7.18711e-10	7.18711e-10	1.09788e-08	1.0325e-11	1.0325e-11	6.19577e-09	4.55868e-13	2.49596e-10	2.49596e-10	1.83836e-10	1.83836e-10	2.72952e-09	4.18831e-09	4.18831e-09	1.09602e-08	3.60799e-13	2.84155e-15	2.84155e-15	1	0	0	0	0	0	0	0	0	0	0	0	0	0	0	0	0	0	0	0
OG0000350	1	7.05961e-07	1	9.39701e-06	0.000474135	0	1.97847e-07	1.40132e-09	2.17102e-09	2.17102e-09	5.4326e-09	7.18711e-10	7.18711e-10	1.09788e-08	1.0325e-11	1.0325e-11	6.19577e-09	4.55868e-13	2.49596e-10	2.49596e-10	1.83836e-10	1.83836e-10	2.72952e-09	4.18831e-09	4.18831e-09	1.09602e-08	3.60799e-13	2.84155e-15	2.84155e-15	1	0	0	0	0	0	0	0	0	0	0	0	0	0	0	0	0	0	0	0
OG0000351	1	7.05961e-07	1	9.39701e-06	0.000474135	0	1.97847e-07	1.40132e-09	2.17102e-09	2.17102e-09	5.4326e-09	7.18711e-10	7.18711e-10	1.09788e-08	1.0325e-11	1.0325e-11	6.19577e-09	4.55868e-13	2.49596e-10	2.49596e-10	1.83836e-10	1.83836e-10	2.72952e-09	4.18831e-09	4.18831e-09	1.09602e-08	3.60799e-13	2.84155e-15	2.84155e-15	1	0	0	0	0	0	0	0	0	0	0	0	0	0	0	0	0	0	0	0
OG0000352	1	7.05961e-07	1	9.39701e-06	0.000474135	0	1.97847e-07	1.40132e-09	2.17102e-09	2.17102e-09	5.4326e-09	7.18711e-10	7.18711e-10	1.09788e-08	1.0325e-11	1.0325e-11	6.19577e-09	4.55868e-13	2.49596e-10	2.49596e-10	1.83836e-10	1.83836e-10	2.72952e-09	4.18831e-09	4.18831e-09	1.09602e-08	3.60799e-13	2.84155e-15	2.84155e-15	1	0	0	0	0	0	0	0	0	0	0	0	0	0	0	0	0	0	0	0
OG0000353	1	7.05961e-07	1	9.39701e-06	0.000474135	0	1.97847e-07	1.40132e-09	2.17102e-09	2.17102e-09	5.4326e-09	7.18711e-10	7.18711e-10	1.09788e-08	1.0325e-11	1.0325e-11	6.19577e-09	4.55868e-13	2.49596e-10	2.49596e-10	1.83836e-10	1.83836e-10	2.72952e-09	4.18831e-09	4.18831e-09	1.09602e-08	3.60799e-13	2.84155e-15	2.84155e-15	1	0	0	0	0	0	0	0	0	0	0	0	0	0	0	0	0	0	0	0
OG0000354	1	7.05961e-07	1	9.39701e-06	0.000474135	0	1.97847e-07	1.40132e-09	2.17102e-09	2.17102e-09	5.4326e-09	7.18711e-10	7.18711e-10	1.09788e-08	1.0325e-11	1.0325e-11	6.19577e-09	4.55868e-13	2.49596e-10	2.49596e-10	1.83836e-10	1.83836e-10	2.72952e-09	4.18831e-09	4.18831e-09	1.09602e-08	3.60799e-13	2.84155e-15	2.84155e-15	1	0	0	0	0	0	0	0	0	0	0	0	0	0	0	0	0	0	0	0
OG0000355	1	7.05961e-07	1	9.39701e-06	0.000474135	0	1.97847e-07	1.40132e-09	2.17102e-09	2.17102e-09	5.4326e-09	7.18711e-10	7.18711e-10	1.09788e-08	1.0325e-11	1.0325e-11	6.19577e-09	4.55868e-13	2.49596e-10	2.49596e-10	1.83836e-10	1.83836e-10	2.72952e-09	4.18831e-09	4.18831e-09	1.09602e-08	3.60799e-13	2.84155e-15	2.84155e-15	1	0	0	0	0	0	0	0	0	0	0	0	0	0	0	0	0	0	0	0
OG0000356	1	7.05961e-07	1	9.39701e-06	0.000474135	0	1.97847e-07	1.40132e-09	2.17102e-09	2.17102e-09	5.4326e-09	7.18711e-10	7.18711e-10	1.09788e-08	1.0325e-11	1.0325e-11	6.19577e-09	4.55868e-13	2.49596e-10	2.49596e-10	1.83836e-10	1.83836e-10	2.72952e-09	4.18831e-09	4.18831e-09	1.09602e-08	3.60799e-13	2.84155e-15	2.84155e-15	1	0	0	0	0	0	0	0	0	0	0	0	0	0	0	0	0	0	0	0
OG0000357	1	7.05961e-07	1	9.39701e-06	0.000474135	0	1.97847e-07	1.40132e-09	2.17102e-09	2.17102e-09	5.4326e-09	7.18711e-10	7.18711e-10	1.09788e-08	1.0325e-11	1.0325e-11	6.19577e-09	4.55868e-13	2.49596e-10	2.49596e-10	1.83836e-10	1.83836e-10	2.72952e-09	4.18831e-09	4.18831e-09	1.09602e-08	3.60799e-13	2.84155e-15	2.84155e-15	1	0	0	0	0	0	0	0	0	0	0	0	0	0	0	0	0	0	0	0
OG0000358	1	7.05961e-07	1	9.39701e-06	0.000474135	0	1.97847e-07	1.40132e-09	2.17102e-09	2.17102e-09	5.4326e-09	7.18711e-10	7.18711e-10	1.09788e-08	1.0325e-11	1.0325e-11	6.19577e-09	4.55868e-13	2.49596e-10	2.49596e-10	1.83836e-10	1.83836e-10	2.72952e-09	4.18831e-09	4.18831e-09	1.09602e-08	3.60799e-13	2.84155e-15	2.84155e-15	1	0	0	0	0	0	0	0	0	0	0	0	0	0	0	0	0	0	0	0
OG0000359	1	7.05961e-07	1	9.39701e-06	0.000474135	0	1.97847e-07	1.40132e-09	2.17102e-09	2.17102e-09	5.4326e-09	7.18711e-10	7.18711e-10	1.09788e-08	1.0325e-11	1.0325e-11	6.19577e-09	4.55868e-13	2.49596e-10	2.49596e-10	1.83836e-10	1.83836e-10	2.72952e-09	4.18831e-09	4.18831e-09	1.09602e-08	3.60799e-13	2.84155e-15	2.84155e-15	1	0	0	0	0	0	0	0	0	0	0	0	0	0	0	0	0	0	0	0
OG0000360	1	7.05961e-07	1	9.39701e-06	0.000474135	0	1.97847e-07	1.40132e-09	2.17102e-09	2.17102e-09	5.4326e-09	7.18711e-10	7.18711e-10	1.09788e-08	1.0325e-11	1.0325e-11	6.19577e-09	4.55868e-13	2.49596e-10	2.49596e-10	1.83836e-10	1.83836e-10	2.72952e-09	4.18831e-09	4.18831e-09	1.09602e-08	3.60799e-13	2.84155e-15	2.84155e-15	1	0	0	0	0	0	0	0	0	0	0	0	0	0	0	0	0	0	0	0
OG0000361	1	7.05961e-07	1	9.39701e-06	0.000474135	0	1.97847e-07	1.40132e-09	2.17102e-09	2.17102e-09	5.4326e-09	7.18711e-10	7.18711e-10	1.09788e-08	1.0325e-11	1.0325e-11	6.19577e-09	4.55868e-13	2.49596e-10	2.49596e-10	1.83836e-10	1.83836e-10	2.72952e-09	4.18831e-09	4.18831e-09	1.09602e-08	3.60799e-13	2.84155e-15	2.84155e-15	1	0	0	0	0	0	0	0	0	0	0	0	0	0	0	0	0	0	0	0
OG0000362	1	7.05961e-07	1	9.39701e-06	0.000474135	0	1.97847e-07	1.40132e-09	2.17102e-09	2.17102e-09	5.4326e-09	7.18711e-10	7.18711e-10	1.09788e-08	1.0325e-11	1.0325e-11	6.19577e-09	4.55868e-13	2.49596e-10	2.49596e-10	1.83836e-10	1.83836e-10	2.72952e-09	4.18831e-09	4.18831e-09	1.09602e-08	3.60799e-13	2.84155e-15	2.84155e-15	1	0	0	0	0	0	0	0	0	0	0	0	0	0	0	0	0	0	0	0
OG0000363	1	7.05961e-07	1	9.39701e-06	0.000474135	0	1.97847e-07	1.40132e-09	2.17102e-09	2.17102e-09	5.4326e-09	7.18711e-10	7.18711e-10	1.09788e-08	1.0325e-11	1.0325e-11	6.19577e-09	4.55868e-13	2.49596e-10	2.49596e-10	1.83836e-10	1.83836e-10	2.72952e-09	4.18831e-09	4.18831e-09	1.09602e-08	3.60799e-13	2.84155e-15	2.84155e-15	1	0	0	0	0	0	0	0	0	0	0	0	0	0	0	0	0	0	0	0
OG0000364	1	7.05961e-07	1	9.39701e-06	0.000474135	0	1.97847e-07	1.40132e-09	2.17102e-09	2.17102e-09	5.4326e-09	7.18711e-10	7.18711e-10	1.09788e-08	1.0325e-11	1.0325e-11	6.19577e-09	4.55868e-13	2.49596e-10	2.49596e-10	1.83836e-10	1.83836e-10	2.72952e-09	4.18831e-09	4.18831e-09	1.09602e-08	3.60799e-13	2.84155e-15	2.84155e-15	1	0	0	0	0	0	0	0	0	0	0	0	0	0	0	0	0	0	0	0
OG0000365	1	7.05961e-07	1	9.39701e-06	0.000474135	0	1.97847e-07	1.40132e-09	2.17102e-09	2.17102e-09	5.4326e-09	7.18711e-10	7.18711e-10	1.09788e-08	1.0325e-11	1.0325e-11	6.19577e-09	4.55868e-13	2.49596e-10	2.49596e-10	1.83836e-10	1.83836e-10	2.72952e-09	4.18831e-09	4.18831e-09	1.09602e-08	3.60799e-13	2.84155e-15	2.84155e-15	1	0	0	0	0	0	0	0	0	0	0	0	0	0	0	0	0	0	0	0
OG0000366	1	7.05961e-07	1	9.39701e-06	0.000474135	0	1.97847e-07	1.40132e-09	2.17102e-09	2.17102e-09	5.4326e-09	7.18711e-10	7.18711e-10	1.09788e-08	1.0325e-11	1.0325e-11	6.19577e-09	4.55868e-13	2.49596e-10	2.49596e-10	1.83836e-10	1.83836e-10	2.72952e-09	4.18831e-09	4.18831e-09	1.09602e-08	3.60799e-13	2.84155e-15	2.84155e-15	1	0	0	0	0	0	0	0	0	0	0	0	0	0	0	0	0	0	0	0
OG0000367	1	7.05961e-07	1	9.39701e-06	0.000474135	0	1.97847e-07	1.40132e-09	2.17102e-09	2.17102e-09	5.4326e-09	7.18711e-10	7.18711e-10	1.09788e-08	1.0325e-11	1.0325e-11	6.19577e-09	4.55868e-13	2.49596e-10	2.49596e-10	1.83836e-10	1.83836e-10	2.72952e-09	4.18831e-09	4.18831e-09	1.09602e-08	3.60799e-13	2.84155e-15	2.84155e-15	1	0	0	0	0	0	0	0	0	0	0	0	0	0	0	0	0	0	0	0
OG0000368	1	7.05961e-07	1	9.39701e-06	0.000474135	0	1.97847e-07	1.40132e-09	2.17102e-09	2.17102e-09	5.4326e-09	7.18711e-10	7.18711e-10	1.09788e-08	1.0325e-11	1.0325e-11	6.19577e-09	4.55868e-13	2.49596e-10	2.49596e-10	1.83836e-10	1.83836e-10	2.72952e-09	4.18831e-09	4.18831e-09	1.09602e-08	3.60799e-13	2.84155e-15	2.84155e-15	1	0	0	0	0	0	0	0	0	0	0	0	0	0	0	0	0	0	0	0
OG0000369	1	7.05961e-07	1	9.39701e-06	0.000474135	0	1.97847e-07	1.40132e-09	2.17102e-09	2.17102e-09	5.4326e-09	7.18711e-10	7.18711e-10	1.09788e-08	1.0325e-11	1.0325e-11	6.19577e-09	4.55868e-13	2.49596e-10	2.49596e-10	1.83836e-10	1.83836e-10	2.72952e-09	4.18831e-09	4.18831e-09	1.09602e-08	3.60799e-13	2.84155e-15	2.84155e-15	1	0	0	0	0	0	0	0	0	0	0	0	0	0	0	0	0	0	0	0
OG0000370	1	7.05961e-07	1	9.39701e-06	0.000474135	0	1.97847e-07	1.40132e-09	2.17102e-09	2.17102e-09	5.4326e-09	7.18711e-10	7.18711e-10	1.09788e-08	1.0325e-11	1.0325e-11	6.19577e-09	4.55868e-13	2.49596e-10	2.49596e-10	1.83836e-10	1.83836e-10	2.72952e-09	4.18831e-09	4.18831e-09	1.09602e-08	3.60799e-13	2.84155e-15	2.84155e-15	1	0	0	0	0	0	0	0	0	0	0	0	0	0	0	0	0	0	0	0
OG0000371	1	7.05961e-07	1	9.39701e-06	0.000474135	0	1.97847e-07	1.40132e-09	2.17102e-09	2.17102e-09	5.4326e-09	7.18711e-10	7.18711e-10	1.09788e-08	1.0325e-11	1.0325e-11	6.19577e-09	4.55868e-13	2.49596e-10	2.49596e-10	1.83836e-10	1.83836e-10	2.72952e-09	4.18831e-09	4.18831e-09	1.09602e-08	3.60799e-13	2.84155e-15	2.84155e-15	1	0	0	0	0	0	0	0	0	0	0	0	0	0	0	0	0	0	0	0
OG0000372	1	7.05961e-07	1	9.39701e-06	0.000474135	0	1.97847e-07	1.40132e-09	2.17102e-09	2.17102e-09	5.4326e-09	7.18711e-10	7.18711e-10	1.09788e-08	1.0325e-11	1.0325e-11	6.19577e-09	4.55868e-13	2.49596e-10	2.49596e-10	1.83836e-10	1.83836e-10	2.72952e-09	4.18831e-09	4.18831e-09	1.09602e-08	3.60799e-13	2.84155e-15	2.84155e-15	1	0	0	0	0	0	0	0	0	0	0	0	0	0	0	0	0	0	0	0
OG0000373	1	7.05961e-07	1	9.39701e-06	0.000474135	0	1.97847e-07	1.40132e-09	2.17102e-09	2.17102e-09	5.4326e-09	7.18711e-10	7.18711e-10	1.09788e-08	1.0325e-11	1.0325e-11	6.19577e-09	4.55868e-13	2.49596e-10	2.49596e-10	1.83836e-10	1.83836e-10	2.72952e-09	4.18831e-09	4.18831e-09	1.09602e-08	3.60799e-13	2.84155e-15	2.84155e-15	1	0	0	0	0	0	0	0	0	0	0	0	0	0	0	0	0	0	0	0
OG0000374	1	7.05961e-07	1	9.39701e-06	0.000474135	0	1.97847e-07	1.40132e-09	2.17102e-09	2.17102e-09	5.4326e-09	7.18711e-10	7.18711e-10	1.09788e-08	1.0325e-11	1.0325e-11	6.19577e-09	4.55868e-13	2.49596e-10	2.49596e-10	1.83836e-10	1.83836e-10	2.72952e-09	4.18831e-09	4.18831e-09	1.09602e-08	3.60799e-13	2.84155e-15	2.84155e-15	1	0	0	0	0	0	0	0	0	0	0	0	0	0	0	0	0	0	0	0
OG0000375	1	7.05961e-07	1	9.39701e-06	0.000474135	0	1.97847e-07	1.40132e-09	2.17102e-09	2.17102e-09	5.4326e-09	7.18711e-10	7.18711e-10	1.09788e-08	1.0325e-11	1.0325e-11	6.19577e-09	4.55868e-13	2.49596e-10	2.49596e-10	1.83836e-10	1.83836e-10	2.72952e-09	4.18831e-09	4.18831e-09	1.09602e-08	3.60799e-13	2.84155e-15	2.84155e-15	1	0	0	0	0	0	0	0	0	0	0	0	0	0	0	0	0	0	0	0
OG0000376	1	7.05961e-07	1	9.39701e-06	0.000474135	0	1.97847e-07	1.40132e-09	2.17102e-09	2.17102e-09	5.4326e-09	7.18711e-10	7.18711e-10	1.09788e-08	1.0325e-11	1.0325e-11	6.19577e-09	4.55868e-13	2.49596e-10	2.49596e-10	1.83836e-10	1.83836e-10	2.72952e-09	4.18831e-09	4.18831e-09	1.09602e-08	3.60799e-13	2.84155e-15	2.84155e-15	1	0	0	0	0	0	0	0	0	0	0	0	0	0	0	0	0	0	0	0
OG0000377	1	7.05961e-07	1	9.39701e-06	0.000474135	0	1.97847e-07	1.40132e-09	2.17102e-09	2.17102e-09	5.4326e-09	7.18711e-10	7.18711e-10	1.09788e-08	1.0325e-11	1.0325e-11	6.19577e-09	4.55868e-13	2.49596e-10	2.49596e-10	1.83836e-10	1.83836e-10	2.72952e-09	4.18831e-09	4.18831e-09	1.09602e-08	3.60799e-13	2.84155e-15	2.84155e-15	1	0	0	0	0	0	0	0	0	0	0	0	0	0	0	0	0	0	0	0
OG0000378	1	7.05961e-07	1	9.39701e-06	0.000474135	0	1.97847e-07	1.40132e-09	2.17102e-09	2.17102e-09	5.4326e-09	7.18711e-10	7.18711e-10	1.09788e-08	1.0325e-11	1.0325e-11	6.19577e-09	4.55868e-13	2.49596e-10	2.49596e-10	1.83836e-10	1.83836e-10	2.72952e-09	4.18831e-09	4.18831e-09	1.09602e-08	3.60799e-13	2.84155e-15	2.84155e-15	1	0	0	0	0	0	0	0	0	0	0	0	0	0	0	0	0	0	0	0
OG0000379	1	7.05961e-07	1	9.39701e-06	0.000474135	0	1.97847e-07	1.40132e-09	2.17102e-09	2.17102e-09	5.4326e-09	7.18711e-10	7.18711e-10	1.09788e-08	1.0325e-11	1.0325e-11	6.19577e-09	4.55868e-13	2.49596e-10	2.49596e-10	1.83836e-10	1.83836e-10	2.72952e-09	4.18831e-09	4.18831e-09	1.09602e-08	3.60799e-13	2.84155e-15	2.84155e-15	1	0	0	0	0	0	0	0	0	0	0	0	0	0	0	0	0	0	0	0
OG0000380	1	7.05961e-07	1	9.39701e-06	0.000474135	0	1.97847e-07	1.40132e-09	2.17102e-09	2.17102e-09	5.4326e-09	7.18711e-10	7.18711e-10	1.09788e-08	1.0325e-11	1.0325e-11	6.19577e-09	4.55868e-13	2.49596e-10	2.49596e-10	1.83836e-10	1.83836e-10	2.72952e-09	4.18831e-09	4.18831e-09	1.09602e-08	3.60799e-13	2.84155e-15	2.84155e-15	1	0	0	0	0	0	0	0	0	0	0	0	0	0	0	0	0	0	0	0
OG0000381	1	7.05961e-07	1	9.39701e-06	0.000474135	0	1.97847e-07	1.40132e-09	2.17102e-09	2.17102e-09	5.4326e-09	7.18711e-10	7.18711e-10	1.09788e-08	1.0325e-11	1.0325e-11	6.19577e-09	4.55868e-13	2.49596e-10	2.49596e-10	1.83836e-10	1.83836e-10	2.72952e-09	4.18831e-09	4.18831e-09	1.09602e-08	3.60799e-13	2.84155e-15	2.84155e-15	1	0	0	0	0	0	0	0	0	0	0	0	0	0	0	0	0	0	0	0
OG0000382	1	7.05961e-07	1	9.39701e-06	0.000474135	0	1.97847e-07	1.40132e-09	2.17102e-09	2.17102e-09	5.4326e-09	7.18711e-10	7.18711e-10	1.09788e-08	1.0325e-11	1.0325e-11	6.19577e-09	4.55868e-13	2.49596e-10	2.49596e-10	1.83836e-10	1.83836e-10	2.72952e-09	4.18831e-09	4.18831e-09	1.09602e-08	3.60799e-13	2.84155e-15	2.84155e-15	1	0	0	0	0	0	0	0	0	0	0	0	0	0	0	0	0	0	0	0
OG0000383	1	7.05961e-07	1	9.39701e-06	0.000474135	0	1.97847e-07	1.40132e-09	2.17102e-09	2.17102e-09	5.4326e-09	7.18711e-10	7.18711e-10	1.09788e-08	1.0325e-11	1.0325e-11	6.19577e-09	4.55868e-13	2.49596e-10	2.49596e-10	1.83836e-10	1.83836e-10	2.72952e-09	4.18831e-09	4.18831e-09	1.09602e-08	3.60799e-13	2.84155e-15	2.84155e-15	1	0	0	0	0	0	0	0	0	0	0	0	0	0	0	0	0	0	0	0
OG0000384	1	7.05961e-07	1	9.39701e-06	0.000474135	0	1.97847e-07	1.40132e-09	2.17102e-09	2.17102e-09	5.4326e-09	7.18711e-10	7.18711e-10	1.09788e-08	1.0325e-11	1.0325e-11	6.19577e-09	4.55868e-13	2.49596e-10	2.49596e-10	1.83836e-10	1.83836e-10	2.72952e-09	4.18831e-09	4.18831e-09	1.09602e-08	3.60799e-13	2.84155e-15	2.84155e-15	1	0	0	0	0	0	0	0	0	0	0	0	0	0	0	0	0	0	0	0
OG0000385	1	7.05961e-07	1	9.39701e-06	0.000474135	0	1.97847e-07	1.40132e-09	2.17102e-09	2.17102e-09	5.4326e-09	7.18711e-10	7.18711e-10	1.09788e-08	1.0325e-11	1.0325e-11	6.19577e-09	4.55868e-13	2.49596e-10	2.49596e-10	1.83836e-10	1.83836e-10	2.72952e-09	4.18831e-09	4.18831e-09	1.09602e-08	3.60799e-13	2.84155e-15	2.84155e-15	1	0	0	0	0	0	0	0	0	0	0	0	0	0	0	0	0	0	0	0
OG0000386	1	7.05961e-07	1	9.39701e-06	0.000474135	0	1.97847e-07	1.40132e-09	2.17102e-09	2.17102e-09	5.4326e-09	7.18711e-10	7.18711e-10	1.09788e-08	1.0325e-11	1.0325e-11	6.19577e-09	4.55868e-13	2.49596e-10	2.49596e-10	1.83836e-10	1.83836e-10	2.72952e-09	4.18831e-09	4.18831e-09	1.09602e-08	3.60799e-13	2.84155e-15	2.84155e-15	1	0	0	0	0	0	0	0	0	0	0	0	0	0	0	0	0	0	0	0
OG0000387	1	7.05961e-07	1	9.39701e-06	0.000474135	0	1.97847e-07	1.40132e-09	2.17102e-09	2.17102e-09	5.4326e-09	7.18711e-10	7.18711e-10	1.09788e-08	1.0325e-11	1.0325e-11	6.19577e-09	4.55868e-13	2.49596e-10	2.49596e-10	1.83836e-10	1.83836e-10	2.72952e-09	4.18831e-09	4.18831e-09	1.09602e-08	3.60799e-13	2.84155e-15	2.84155e-15	1	0	0	0	0	0	0	0	0	0	0	0	0	0	0	0	0	0	0	0
OG0000388	1	7.05961e-07	1	9.39701e-06	0.000474135	0	1.97847e-07	1.40132e-09	2.17102e-09	2.17102e-09	5.4326e-09	7.18711e-10	7.18711e-10	1.09788e-08	1.0325e-11	1.0325e-11	6.19577e-09	4.55868e-13	2.49596e-10	2.49596e-10	1.83836e-10	1.83836e-10	2.72952e-09	4.18831e-09	4.18831e-09	1.09602e-08	3.60799e-13	2.84155e-15	2.84155e-15	1	0	0	0	0	0	0	0	0	0	0	0	0	0	0	0	0	0	0	0
OG0000389	1	7.05961e-07	1	9.39701e-06	0.000474135	0	1.97847e-07	1.40132e-09	2.17102e-09	2.17102e-09	5.4326e-09	7.18711e-10	7.18711e-10	1.09788e-08	1.0325e-11	1.0325e-11	6.19577e-09	4.55868e-13	2.49596e-10	2.49596e-10	1.83836e-10	1.83836e-10	2.72952e-09	4.18831e-09	4.18831e-09	1.09602e-08	3.60799e-13	2.84155e-15	2.84155e-15	1	0	0	0	0	0	0	0	0	0	0	0	0	0	0	0	0	0	0	0
OG0000390	1	7.05961e-07	1	9.39701e-06	0.000474135	0	1.97847e-07	1.40132e-09	2.17102e-09	2.17102e-09	5.4326e-09	7.18711e-10	7.18711e-10	1.09788e-08	1.0325e-11	1.0325e-11	6.19577e-09	4.55868e-13	2.49596e-10	2.49596e-10	1.83836e-10	1.83836e-10	2.72952e-09	4.18831e-09	4.18831e-09	1.09602e-08	3.60799e-13	2.84155e-15	2.84155e-15	1	0	0	0	0	0	0	0	0	0	0	0	0	0	0	0	0	0	0	0
OG0000391	1	7.05961e-07	1	9.39701e-06	0.000474135	0	1.97847e-07	1.40132e-09	2.17102e-09	2.17102e-09	5.4326e-09	7.18711e-10	7.18711e-10	1.09788e-08	1.0325e-11	1.0325e-11	6.19577e-09	4.55868e-13	2.49596e-10	2.49596e-10	1.83836e-10	1.83836e-10	2.72952e-09	4.18831e-09	4.18831e-09	1.09602e-08	3.60799e-13	2.84155e-15	2.84155e-15	1	0	0	0	0	0	0	0	0	0	0	0	0	0	0	0	0	0	0	0
OG0000392	1	7.05961e-07	1	9.39701e-06	0.000474135	0	1.97847e-07	1.40132e-09	2.17102e-09	2.17102e-09	5.4326e-09	7.18711e-10	7.18711e-10	1.09788e-08	1.0325e-11	1.0325e-11	6.19577e-09	4.55868e-13	2.49596e-10	2.49596e-10	1.83836e-10	1.83836e-10	2.72952e-09	4.18831e-09	4.18831e-09	1.09602e-08	3.60799e-13	2.84155e-15	2.84155e-15	1	0	0	0	0	0	0	0	0	0	0	0	0	0	0	0	0	0	0	0
OG0000393	1	7.05961e-07	1	9.39701e-06	0.000474135	0	1.97847e-07	1.40132e-09	2.17102e-09	2.17102e-09	5.4326e-09	7.18711e-10	7.18711e-10	1.09788e-08	1.0325e-11	1.0325e-11	6.19577e-09	4.55868e-13	2.49596e-10	2.49596e-10	1.83836e-10	1.83836e-10	2.72952e-09	4.18831e-09	4.18831e-09	1.09602e-08	3.60799e-13	2.84155e-15	2.84155e-15	1	0	0	0	0	0	0	0	0	0	0	0	0	0	0	0	0	0	0	0
OG0000394	1	7.05961e-07	1	9.39701e-06	0.000474135	0	1.97847e-07	1.40132e-09	2.17102e-09	2.17102e-09	5.4326e-09	7.18711e-10	7.18711e-10	1.09788e-08	1.0325e-11	1.0325e-11	6.19577e-09	4.55868e-13	2.49596e-10	2.49596e-10	1.83836e-10	1.83836e-10	2.72952e-09	4.18831e-09	4.18831e-09	1.09602e-08	3.60799e-13	2.84155e-15	2.84155e-15	1	0	0	0	0	0	0	0	0	0	0	0	0	0	0	0	0	0	0	0
OG0000395	1	7.05961e-07	1	9.39701e-06	0.000474135	0	1.97847e-07	1.40132e-09	2.17102e-09	2.17102e-09	5.4326e-09	7.18711e-10	7.18711e-10	1.09788e-08	1.0325e-11	1.0325e-11	6.19577e-09	4.55868e-13	2.49596e-10	2.49596e-10	1.83836e-10	1.83836e-10	2.72952e-09	4.18831e-09	4.18831e-09	1.09602e-08	3.60799e-13	2.84155e-15	2.84155e-15	1	0	0	0	0	0	0	0	0	0	0	0	0	0	0	0	0	0	0	0
OG0000396	1	7.05961e-07	1	9.39701e-06	0.000474135	0	1.97847e-07	1.40132e-09	2.17102e-09	2.17102e-09	5.4326e-09	7.18711e-10	7.18711e-10	1.09788e-08	1.0325e-11	1.0325e-11	6.19577e-09	4.55868e-13	2.49596e-10	2.49596e-10	1.83836e-10	1.83836e-10	2.72952e-09	4.18831e-09	4.18831e-09	1.09602e-08	3.60799e-13	2.84155e-15	2.84155e-15	1	0	0	0	0	0	0	0	0	0	0	0	0	0	0	0	0	0	0	0
OG0000397	1	7.05961e-07	1	9.39701e-06	0.000474135	0	1.97847e-07	1.40132e-09	2.17102e-09	2.17102e-09	5.4326e-09	7.18711e-10	7.18711e-10	1.09788e-08	1.0325e-11	1.0325e-11	6.19577e-09	4.55868e-13	2.49596e-10	2.49596e-10	1.83836e-10	1.83836e-10	2.72952e-09	4.18831e-09	4.18831e-09	1.09602e-08	3.60799e-13	2.84155e-15	2.84155e-15	1	0	0	0	0	0	0	0	0	0	0	0	0	0	0	0	0	0	0	0
OG0000398	1	7.05961e-07	1	9.39701e-06	0.000474135	0	1.97847e-07	1.40132e-09	2.17102e-09	2.17102e-09	5.4326e-09	7.18711e-10	7.18711e-10	1.09788e-08	1.0325e-11	1.0325e-11	6.19577e-09	4.55868e-13	2.49596e-10	2.49596e-10	1.83836e-10	1.83836e-10	2.72952e-09	4.18831e-09	4.18831e-09	1.09602e-08	3.60799e-13	2.84155e-15	2.84155e-15	1	0	0	0	0	0	0	0	0	0	0	0	0	0	0	0	0	0	0	0
OG0000399	1	7.05961e-07	1	9.39701e-06	0.000474135	0	1.97847e-07	1.40132e-09	2.17102e-09	2.17102e-09	5.4326e-09	7.18711e-10	7.18711e-10	1.09788e-08	1.0325e-11	1.0325e-11	6.19577e-09	4.55868e-13	2.49596e-10	2.49596e-10	1.83836e-10	1.83836e-10	2.72952e-09	4.18831e-09	4.18831e-09	1.09602e-08	3.60799e-13	2.84155e-15	2.84155e-15	1	0	0	0	0	0	0	0	0	0	0	0	0	0	0	0	0	0	0	0
OG0000400	1	7.05961e-07	1	9.39701e-06	0.000474135	0	1.97847e-07	1.40132e-09	2.17102e-09	2.17102e-09	5.4326e-09	7.18711e-10	7.18711e-10	1.09788e-08	1.0325e-11	1.0325e-11	6.19577e-09	4.55868e-13	2.49596e-10	2.49596e-10	1.83836e-10	1.83836e-10	2.72952e-09	4.18831e-09	4.18831e-09	1.09602e-08	3.60799e-13	2.84155e-15	2.84155e-15	1	0	0	0	0	0	0	0	0	0	0	0	0	0	0	0	0	0	0	0
OG0000401	1	7.05961e-07	1	9.39701e-06	0.000474135	0	1.97847e-07	1.40132e-09	2.17102e-09	2.17102e-09	5.4326e-09	7.18711e-10	7.18711e-10	1.09788e-08	1.0325e-11	1.0325e-11	6.19577e-09	4.55868e-13	2.49596e-10	2.49596e-10	1.83836e-10	1.83836e-10	2.72952e-09	4.18831e-09	4.18831e-09	1.09602e-08	3.60799e-13	2.84155e-15	2.84155e-15	1	0	0	0	0	0	0	0	0	0	0	0	0	0	0	0	0	0	0	0
OG0000402	1	7.05961e-07	1	9.39701e-06	0.000474135	0	1.97847e-07	1.40132e-09	2.17102e-09	2.17102e-09	5.4326e-09	7.18711e-10	7.18711e-10	1.09788e-08	1.0325e-11	1.0325e-11	6.19577e-09	4.55868e-13	2.49596e-10	2.49596e-10	1.83836e-10	1.83836e-10	2.72952e-09	4.18831e-09	4.18831e-09	1.09602e-08	3.60799e-13	2.84155e-15	2.84155e-15	1	0	0	0	0	0	0	0	0	0	0	0	0	0	0	0	0	0	0	0
OG0000403	1	7.05961e-07	1	9.39701e-06	0.000474135	0	1.97847e-07	1.40132e-09	2.17102e-09	2.17102e-09	5.4326e-09	7.18711e-10	7.18711e-10	1.09788e-08	1.0325e-11	1.0325e-11	6.19577e-09	4.55868e-13	2.49596e-10	2.49596e-10	1.83836e-10	1.83836e-10	2.72952e-09	4.18831e-09	4.18831e-09	1.09602e-08	3.60799e-13	2.84155e-15	2.84155e-15	1	0	0	0	0	0	0	0	0	0	0	0	0	0	0	0	0	0	0	0
OG0000404	1	7.05961e-07	1	9.39701e-06	0.000474135	0	1.97847e-07	1.40132e-09	2.17102e-09	2.17102e-09	5.4326e-09	7.18711e-10	7.18711e-10	1.09788e-08	1.0325e-11	1.0325e-11	6.19577e-09	4.55868e-13	2.49596e-10	2.49596e-10	1.83836e-10	1.83836e-10	2.72952e-09	4.18831e-09	4.18831e-09	1.09602e-08	3.60799e-13	2.84155e-15	2.84155e-15	1	0	0	0	0	0	0	0	0	0	0	0	0	0	0	0	0	0	0	0
OG0000405	1	7.05961e-07	1	9.39701e-06	0.000474135	0	1.97847e-07	1.40132e-09	2.17102e-09	2.17102e-09	5.4326e-09	7.18711e-10	7.18711e-10	1.09788e-08	1.0325e-11	1.0325e-11	6.19577e-09	4.55868e-13	2.49596e-10	2.49596e-10	1.83836e-10	1.83836e-10	2.72952e-09	4.18831e-09	4.18831e-09	1.09602e-08	3.60799e-13	2.84155e-15	2.84155e-15	1	0	0	0	0	0	0	0	0	0	0	0	0	0	0	0	0	0	0	0
OG0000406	1	7.05961e-07	1	9.39701e-06	0.000474135	0	1.97847e-07	1.40132e-09	2.17102e-09	2.17102e-09	5.4326e-09	7.18711e-10	7.18711e-10	1.09788e-08	1.0325e-11	1.0325e-11	6.19577e-09	4.55868e-13	2.49596e-10	2.49596e-10	1.83836e-10	1.83836e-10	2.72952e-09	4.18831e-09	4.18831e-09	1.09602e-08	3.60799e-13	2.84155e-15	2.84155e-15	1	0	0	0	0	0	0	0	0	0	0	0	0	0	0	0	0	0	0	0
OG0000407	1	7.05961e-07	1	9.39701e-06	0.000474135	0	1.97847e-07	1.40132e-09	2.17102e-09	2.17102e-09	5.4326e-09	7.18711e-10	7.18711e-10	1.09788e-08	1.0325e-11	1.0325e-11	6.19577e-09	4.55868e-13	2.49596e-10	2.49596e-10	1.83836e-10	1.83836e-10	2.72952e-09	4.18831e-09	4.18831e-09	1.09602e-08	3.60799e-13	2.84155e-15	2.84155e-15	1	0	0	0	0	0	0	0	0	0	0	0	0	0	0	0	0	0	0	0
OG0000408	1	7.05961e-07	1	9.39701e-06	0.000474135	0	1.97847e-07	1.40132e-09	2.17102e-09	2.17102e-09	5.4326e-09	7.18711e-10	7.18711e-10	1.09788e-08	1.0325e-11	1.0325e-11	6.19577e-09	4.55868e-13	2.49596e-10	2.49596e-10	1.83836e-10	1.83836e-10	2.72952e-09	4.18831e-09	4.18831e-09	1.09602e-08	3.60799e-13	2.84155e-15	2.84155e-15	1	0	0	0	0	0	0	0	0	0	0	0	0	0	0	0	0	0	0	0
OG0000409	1	7.05961e-07	1	9.39701e-06	0.000474135	0	1.97847e-07	1.40132e-09	2.17102e-09	2.17102e-09	5.4326e-09	7.18711e-10	7.18711e-10	1.09788e-08	1.0325e-11	1.0325e-11	6.19577e-09	4.55868e-13	2.49596e-10	2.49596e-10	1.83836e-10	1.83836e-10	2.72952e-09	4.18831e-09	4.18831e-09	1.09602e-08	3.60799e-13	2.84155e-15	2.84155e-15	1	0	0	0	0	0	0	0	0	0	0	0	0	0	0	0	0	0	0	0
OG0000410	1	7.05961e-07	1	9.39701e-06	0.000474135	0	1.97847e-07	1.40132e-09	2.17102e-09	2.17102e-09	5.4326e-09	7.18711e-10	7.18711e-10	1.09788e-08	1.0325e-11	1.0325e-11	6.19577e-09	4.55868e-13	2.49596e-10	2.49596e-10	1.83836e-10	1.83836e-10	2.72952e-09	4.18831e-09	4.18831e-09	1.09602e-08	3.60799e-13	2.84155e-15	2.84155e-15	1	0	0	0	0	0	0	0	0	0	0	0	0	0	0	0	0	0	0	0
OG0000411	1	7.05961e-07	1	9.39701e-06	0.000474135	0	1.97847e-07	1.40132e-09	2.17102e-09	2.17102e-09	5.4326e-09	7.18711e-10	7.18711e-10	1.09788e-08	1.0325e-11	1.0325e-11	6.19577e-09	4.55868e-13	2.49596e-10	2.49596e-10	1.83836e-10	1.83836e-10	2.72952e-09	4.18831e-09	4.18831e-09	1.09602e-08	3.60799e-13	2.84155e-15	2.84155e-15	1	0	0	0	0	0	0	0	0	0	0	0	0	0	0	0	0	0	0	0
OG0000412	1	7.05961e-07	1	9.39701e-06	0.000474135	0	1.97847e-07	1.40132e-09	2.17102e-09	2.17102e-09	5.4326e-09	7.18711e-10	7.18711e-10	1.09788e-08	1.0325e-11	1.0325e-11	6.19577e-09	4.55868e-13	2.49596e-10	2.49596e-10	1.83836e-10	1.83836e-10	2.72952e-09	4.18831e-09	4.18831e-09	1.09602e-08	3.60799e-13	2.84155e-15	2.84155e-15	1	0	0	0	0	0	0	0	0	0	0	0	0	0	0	0	0	0	0	0
OG0000413	1	7.05961e-07	1	9.39701e-06	0.000474135	0	1.97847e-07	1.40132e-09	2.17102e-09	2.17102e-09	5.4326e-09	7.18711e-10	7.18711e-10	1.09788e-08	1.0325e-11	1.0325e-11	6.19577e-09	4.55868e-13	2.49596e-10	2.49596e-10	1.83836e-10	1.83836e-10	2.72952e-09	4.18831e-09	4.18831e-09	1.09602e-08	3.60799e-13	2.84155e-15	2.84155e-15	1	0	0	0	0	0	0	0	0	0	0	0	0	0	0	0	0	0	0	0
OG0000414	1	7.05961e-07	1	9.39701e-06	0.000474135	0	1.97847e-07	1.40132e-09	2.17102e-09	2.17102e-09	5.4326e-09	7.18711e-10	7.18711e-10	1.09788e-08	1.0325e-11	1.0325e-11	6.19577e-09	4.55868e-13	2.49596e-10	2.49596e-10	1.83836e-10	1.83836e-10	2.72952e-09	4.18831e-09	4.18831e-09	1.09602e-08	3.60799e-13	2.84155e-15	2.84155e-15	1	0	0	0	0	0	0	0	0	0	0	0	0	0	0	0	0	0	0	0
OG0000415	1	7.05961e-07	1	9.39701e-06	0.000474135	0	1.97847e-07	1.40132e-09	2.17102e-09	2.17102e-09	5.4326e-09	7.18711e-10	7.18711e-10	1.09788e-08	1.0325e-11	1.0325e-11	6.19577e-09	4.55868e-13	2.49596e-10	2.49596e-10	1.83836e-10	1.83836e-10	2.72952e-09	4.18831e-09	4.18831e-09	1.09602e-08	3.60799e-13	2.84155e-15	2.84155e-15	1	0	0	0	0	0	0	0	0	0	0	0	0	0	0	0	0	0	0	0
OG0000416	1	7.05961e-07	1	9.39701e-06	0.000474135	0	1.97847e-07	1.40132e-09	2.17102e-09	2.17102e-09	5.4326e-09	7.18711e-10	7.18711e-10	1.09788e-08	1.0325e-11	1.0325e-11	6.19577e-09	4.55868e-13	2.49596e-10	2.49596e-10	1.83836e-10	1.83836e-10	2.72952e-09	4.18831e-09	4.18831e-09	1.09602e-08	3.60799e-13	2.84155e-15	2.84155e-15	1	0	0	0	0	0	0	0	0	0	0	0	0	0	0	0	0	0	0	0
OG0000417	1	7.05961e-07	1	9.39701e-06	0.000474135	0	1.97847e-07	1.40132e-09	2.17102e-09	2.17102e-09	5.4326e-09	7.18711e-10	7.18711e-10	1.09788e-08	1.0325e-11	1.0325e-11	6.19577e-09	4.55868e-13	2.49596e-10	2.49596e-10	1.83836e-10	1.83836e-10	2.72952e-09	4.18831e-09	4.18831e-09	1.09602e-08	3.60799e-13	2.84155e-15	2.84155e-15	1	0	0	0	0	0	0	0	0	0	0	0	0	0	0	0	0	0	0	0
OG0000418	1	7.05961e-07	1	9.39701e-06	0.000474135	0	1.97847e-07	1.40132e-09	2.17102e-09	2.17102e-09	5.4326e-09	7.18711e-10	7.18711e-10	1.09788e-08	1.0325e-11	1.0325e-11	6.19577e-09	4.55868e-13	2.49596e-10	2.49596e-10	1.83836e-10	1.83836e-10	2.72952e-09	4.18831e-09	4.18831e-09	1.09602e-08	3.60799e-13	2.84155e-15	2.84155e-15	1	0	0	0	0	0	0	0	0	0	0	0	0	0	0	0	0	0	0	0
OG0000419	1	7.05961e-07	1	9.39701e-06	0.000474135	0	1.97847e-07	1.40132e-09	2.17102e-09	2.17102e-09	5.4326e-09	7.18711e-10	7.18711e-10	1.09788e-08	1.0325e-11	1.0325e-11	6.19577e-09	4.55868e-13	2.49596e-10	2.49596e-10	1.83836e-10	1.83836e-10	2.72952e-09	4.18831e-09	4.18831e-09	1.09602e-08	3.60799e-13	2.84155e-15	2.84155e-15	1	0	0	0	0	0	0	0	0	0	0	0	0	0	0	0	0	0	0	0
OG0000420	1	7.05961e-07	1	9.39701e-06	0.000474135	0	1.97847e-07	1.40132e-09	2.17102e-09	2.17102e-09	5.4326e-09	7.18711e-10	7.18711e-10	1.09788e-08	1.0325e-11	1.0325e-11	6.19577e-09	4.55868e-13	2.49596e-10	2.49596e-10	1.83836e-10	1.83836e-10	2.72952e-09	4.18831e-09	4.18831e-09	1.09602e-08	3.60799e-13	2.84155e-15	2.84155e-15	1	0	0	0	0	0	0	0	0	0	0	0	0	0	0	0	0	0	0	0
OG0000421	1	7.05961e-07	1	9.39701e-06	0.000474135	0	1.97847e-07	1.40132e-09	2.17102e-09	2.17102e-09	5.4326e-09	7.18711e-10	7.18711e-10	1.09788e-08	1.0325e-11	1.0325e-11	6.19577e-09	4.55868e-13	2.49596e-10	2.49596e-10	1.83836e-10	1.83836e-10	2.72952e-09	4.18831e-09	4.18831e-09	1.09602e-08	3.60799e-13	2.84155e-15	2.84155e-15	1	0	0	0	0	0	0	0	0	0	0	0	0	0	0	0	0	0	0	0
OG0000422	1	7.05961e-07	1	9.39701e-06	0.000474135	0	1.97847e-07	1.40132e-09	2.17102e-09	2.17102e-09	5.4326e-09	7.18711e-10	7.18711e-10	1.09788e-08	1.0325e-11	1.0325e-11	6.19577e-09	4.55868e-13	2.49596e-10	2.49596e-10	1.83836e-10	1.83836e-10	2.72952e-09	4.18831e-09	4.18831e-09	1.09602e-08	3.60799e-13	2.84155e-15	2.84155e-15	1	0	0	0	0	0	0	0	0	0	0	0	0	0	0	0	0	0	0	0
OG0000423	1	7.05961e-07	1	9.39701e-06	0.000474135	0	1.97847e-07	1.40132e-09	2.17102e-09	2.17102e-09	5.4326e-09	7.18711e-10	7.18711e-10	1.09788e-08	1.0325e-11	1.0325e-11	6.19577e-09	4.55868e-13	2.49596e-10	2.49596e-10	1.83836e-10	1.83836e-10	2.72952e-09	4.18831e-09	4.18831e-09	1.09602e-08	3.60799e-13	2.84155e-15	2.84155e-15	1	0	0	0	0	0	0	0	0	0	0	0	0	0	0	0	0	0	0	0
OG0000424	1	7.05961e-07	1	9.39701e-06	0.000474135	0	1.97847e-07	1.40132e-09	2.17102e-09	2.17102e-09	5.4326e-09	7.18711e-10	7.18711e-10	1.09788e-08	1.0325e-11	1.0325e-11	6.19577e-09	4.55868e-13	2.49596e-10	2.49596e-10	1.83836e-10	1.83836e-10	2.72952e-09	4.18831e-09	4.18831e-09	1.09602e-08	3.60799e-13	2.84155e-15	2.84155e-15	1	0	0	0	0	0	0	0	0	0	0	0	0	0	0	0	0	0	0	0
OG0000425	1	7.05961e-07	1	9.39701e-06	0.000474135	0	1.97847e-07	1.40132e-09	2.17102e-09	2.17102e-09	5.4326e-09	7.18711e-10	7.18711e-10	1.09788e-08	1.0325e-11	1.0325e-11	6.19577e-09	4.55868e-13	2.49596e-10	2.49596e-10	1.83836e-10	1.83836e-10	2.72952e-09	4.18831e-09	4.18831e-09	1.09602e-08	3.60799e-13	2.84155e-15	2.84155e-15	1	0	0	0	0	0	0	0	0	0	0	0	0	0	0	0	0	0	0	0
OG0000426	1	7.05961e-07	1	9.39701e-06	0.000474135	0	1.97847e-07	1.40132e-09	2.17102e-09	2.17102e-09	5.4326e-09	7.18711e-10	7.18711e-10	1.09788e-08	1.0325e-11	1.0325e-11	6.19577e-09	4.55868e-13	2.49596e-10	2.49596e-10	1.83836e-10	1.83836e-10	2.72952e-09	4.18831e-09	4.18831e-09	1.09602e-08	3.60799e-13	2.84155e-15	2.84155e-15	1	0	0	0	0	0	0	0	0	0	0	0	0	0	0	0	0	0	0	0
OG0000427	1	7.05961e-07	1	9.39701e-06	0.000474135	0	1.97847e-07	1.40132e-09	2.17102e-09	2.17102e-09	5.4326e-09	7.18711e-10	7.18711e-10	1.09788e-08	1.0325e-11	1.0325e-11	6.19577e-09	4.55868e-13	2.49596e-10	2.49596e-10	1.83836e-10	1.83836e-10	2.72952e-09	4.18831e-09	4.18831e-09	1.09602e-08	3.60799e-13	2.84155e-15	2.84155e-15	1	0	0	0	0	0	0	0	0	0	0	0	0	0	0	0	0	0	0	0
OG0000428	1	7.05961e-07	1	9.39701e-06	0.000474135	0	1.97847e-07	1.40132e-09	2.17102e-09	2.17102e-09	5.4326e-09	7.18711e-10	7.18711e-10	1.09788e-08	1.0325e-11	1.0325e-11	6.19577e-09	4.55868e-13	2.49596e-10	2.49596e-10	1.83836e-10	1.83836e-10	2.72952e-09	4.18831e-09	4.18831e-09	1.09602e-08	3.60799e-13	2.84155e-15	2.84155e-15	1	0	0	0	0	0	0	0	0	0	0	0	0	0	0	0	0	0	0	0
OG0000429	1	7.05961e-07	1	9.39701e-06	0.000474135	0	1.97847e-07	1.40132e-09	2.17102e-09	2.17102e-09	5.4326e-09	7.18711e-10	7.18711e-10	1.09788e-08	1.0325e-11	1.0325e-11	6.19577e-09	4.55868e-13	2.49596e-10	2.49596e-10	1.83836e-10	1.83836e-10	2.72952e-09	4.18831e-09	4.18831e-09	1.09602e-08	3.60799e-13	2.84155e-15	2.84155e-15	1	0	0	0	0	0	0	0	0	0	0	0	0	0	0	0	0	0	0	0
OG0000430	1	7.05961e-07	1	9.39701e-06	0.000474135	0	1.97847e-07	1.40132e-09	2.17102e-09	2.17102e-09	5.4326e-09	7.18711e-10	7.18711e-10	1.09788e-08	1.0325e-11	1.0325e-11	6.19577e-09	4.55868e-13	2.49596e-10	2.49596e-10	1.83836e-10	1.83836e-10	2.72952e-09	4.18831e-09	4.18831e-09	1.09602e-08	3.60799e-13	2.84155e-15	2.84155e-15	1	0	0	0	0	0	0	0	0	0	0	0	0	0	0	0	0	0	0	0
OG0000431	1	7.05961e-07	1	9.39701e-06	0.000474135	0	1.97847e-07	1.40132e-09	2.17102e-09	2.17102e-09	5.4326e-09	7.18711e-10	7.18711e-10	1.09788e-08	1.0325e-11	1.0325e-11	6.19577e-09	4.55868e-13	2.49596e-10	2.49596e-10	1.83836e-10	1.83836e-10	2.72952e-09	4.18831e-09	4.18831e-09	1.09602e-08	3.60799e-13	2.84155e-15	2.84155e-15	1	0	0	0	0	0	0	0	0	0	0	0	0	0	0	0	0	0	0	0
OG0000432	1	7.05961e-07	1	9.39701e-06	0.000474135	0	1.97847e-07	1.40132e-09	2.17102e-09	2.17102e-09	5.4326e-09	7.18711e-10	7.18711e-10	1.09788e-08	1.0325e-11	1.0325e-11	6.19577e-09	4.55868e-13	2.49596e-10	2.49596e-10	1.83836e-10	1.83836e-10	2.72952e-09	4.18831e-09	4.18831e-09	1.09602e-08	3.60799e-13	2.84155e-15	2.84155e-15	1	0	0	0	0	0	0	0	0	0	0	0	0	0	0	0	0	0	0	0
OG0000433	1	7.05961e-07	1	9.39701e-06	0.000474135	0	1.97847e-07	1.40132e-09	2.17102e-09	2.17102e-09	5.4326e-09	7.18711e-10	7.18711e-10	1.09788e-08	1.0325e-11	1.0325e-11	6.19577e-09	4.55868e-13	2.49596e-10	2.49596e-10	1.83836e-10	1.83836e-10	2.72952e-09	4.18831e-09	4.18831e-09	1.09602e-08	3.60799e-13	2.84155e-15	2.84155e-15	1	0	0	0	0	0	0	0	0	0	0	0	0	0	0	0	0	0	0	0
OG0000434	1	7.05961e-07	1	9.39701e-06	0.000474135	0	1.97847e-07	1.40132e-09	2.17102e-09	2.17102e-09	5.4326e-09	7.18711e-10	7.18711e-10	1.09788e-08	1.0325e-11	1.0325e-11	6.19577e-09	4.55868e-13	2.49596e-10	2.49596e-10	1.83836e-10	1.83836e-10	2.72952e-09	4.18831e-09	4.18831e-09	1.09602e-08	3.60799e-13	2.84155e-15	2.84155e-15	1	0	0	0	0	0	0	0	0	0	0	0	0	0	0	0	0	0	0	0
OG0000435	1	7.05961e-07	1	9.39701e-06	0.000474135	0	1.97847e-07	1.40132e-09	2.17102e-09	2.17102e-09	5.4326e-09	7.18711e-10	7.18711e-10	1.09788e-08	1.0325e-11	1.0325e-11	6.19577e-09	4.55868e-13	2.49596e-10	2.49596e-10	1.83836e-10	1.83836e-10	2.72952e-09	4.18831e-09	4.18831e-09	1.09602e-08	3.60799e-13	2.84155e-15	2.84155e-15	1	0	0	0	0	0	0	0	0	0	0	0	0	0	0	0	0	0	0	0
OG0000436	1	7.05961e-07	1	9.39701e-06	0.000474135	0	1.97847e-07	1.40132e-09	2.17102e-09	2.17102e-09	5.4326e-09	7.18711e-10	7.18711e-10	1.09788e-08	1.0325e-11	1.0325e-11	6.19577e-09	4.55868e-13	2.49596e-10	2.49596e-10	1.83836e-10	1.83836e-10	2.72952e-09	4.18831e-09	4.18831e-09	1.09602e-08	3.60799e-13	2.84155e-15	2.84155e-15	1	0	0	0	0	0	0	0	0	0	0	0	0	0	0	0	0	0	0	0
OG0000437	1	7.05961e-07	1	9.39701e-06	0.000474135	0	1.97847e-07	1.40132e-09	2.17102e-09	2.17102e-09	5.4326e-09	7.18711e-10	7.18711e-10	1.09788e-08	1.0325e-11	1.0325e-11	6.19577e-09	4.55868e-13	2.49596e-10	2.49596e-10	1.83836e-10	1.83836e-10	2.72952e-09	4.18831e-09	4.18831e-09	1.09602e-08	3.60799e-13	2.84155e-15	2.84155e-15	1	0	0	0	0	0	0	0	0	0	0	0	0	0	0	0	0	0	0	0
OG0000438	1	7.05961e-07	1	9.39701e-06	0.000474135	0	1.97847e-07	1.40132e-09	2.17102e-09	2.17102e-09	5.4326e-09	7.18711e-10	7.18711e-10	1.09788e-08	1.0325e-11	1.0325e-11	6.19577e-09	4.55868e-13	2.49596e-10	2.49596e-10	1.83836e-10	1.83836e-10	2.72952e-09	4.18831e-09	4.18831e-09	1.09602e-08	3.60799e-13	2.84155e-15	2.84155e-15	1	0	0	0	0	0	0	0	0	0	0	0	0	0	0	0	0	0	0	0
OG0000439	1	7.05961e-07	1	9.39701e-06	0.000474135	0	1.97847e-07	1.40132e-09	2.17102e-09	2.17102e-09	5.4326e-09	7.18711e-10	7.18711e-10	1.09788e-08	1.0325e-11	1.0325e-11	6.19577e-09	4.55868e-13	2.49596e-10	2.49596e-10	1.83836e-10	1.83836e-10	2.72952e-09	4.18831e-09	4.18831e-09	1.09602e-08	3.60799e-13	2.84155e-15	2.84155e-15	1	0	0	0	0	0	0	0	0	0	0	0	0	0	0	0	0	0	0	0
OG0000440	1	7.05961e-07	1	9.39701e-06	0.000474135	0	1.97847e-07	1.40132e-09	2.17102e-09	2.17102e-09	5.4326e-09	7.18711e-10	7.18711e-10	1.09788e-08	1.0325e-11	1.0325e-11	6.19577e-09	4.55868e-13	2.49596e-10	2.49596e-10	1.83836e-10	1.83836e-10	2.72952e-09	4.18831e-09	4.18831e-09	1.09602e-08	3.60799e-13	2.84155e-15	2.84155e-15	1	0	0	0	0	0	0	0	0	0	0	0	0	0	0	0	0	0	0	0
OG0000441	1	7.05961e-07	1	9.39701e-06	0.000474135	0	1.97847e-07	1.40132e-09	2.17102e-09	2.17102e-09	5.4326e-09	7.18711e-10	7.18711e-10	1.09788e-08	1.0325e-11	1.0325e-11	6.19577e-09	4.55868e-13	2.49596e-10	2.49596e-10	1.83836e-10	1.83836e-10	2.72952e-09	4.18831e-09	4.18831e-09	1.09602e-08	3.60799e-13	2.84155e-15	2.84155e-15	1	0	0	0	0	0	0	0	0	0	0	0	0	0	0	0	0	0	0	0
OG0000442	1	7.05961e-07	1	9.39701e-06	0.000474135	0	1.97847e-07	1.40132e-09	2.17102e-09	2.17102e-09	5.4326e-09	7.18711e-10	7.18711e-10	1.09788e-08	1.0325e-11	1.0325e-11	6.19577e-09	4.55868e-13	2.49596e-10	2.49596e-10	1.83836e-10	1.83836e-10	2.72952e-09	4.18831e-09	4.18831e-09	1.09602e-08	3.60799e-13	2.84155e-15	2.84155e-15	1	0	0	0	0	0	0	0	0	0	0	0	0	0	0	0	0	0	0	0
OG0000443	1	7.05961e-07	1	9.39701e-06	0.000474135	0	1.97847e-07	1.40132e-09	2.17102e-09	2.17102e-09	5.4326e-09	7.18711e-10	7.18711e-10	1.09788e-08	1.0325e-11	1.0325e-11	6.19577e-09	4.55868e-13	2.49596e-10	2.49596e-10	1.83836e-10	1.83836e-10	2.72952e-09	4.18831e-09	4.18831e-09	1.09602e-08	3.60799e-13	2.84155e-15	2.84155e-15	1	0	0	0	0	0	0	0	0	0	0	0	0	0	0	0	0	0	0	0
OG0000444	1	7.05961e-07	1	9.39701e-06	0.000474135	0	1.97847e-07	1.40132e-09	2.17102e-09	2.17102e-09	5.4326e-09	7.18711e-10	7.18711e-10	1.09788e-08	1.0325e-11	1.0325e-11	6.19577e-09	4.55868e-13	2.49596e-10	2.49596e-10	1.83836e-10	1.83836e-10	2.72952e-09	4.18831e-09	4.18831e-09	1.09602e-08	3.60799e-13	2.84155e-15	2.84155e-15	1	0	0	0	0	0	0	0	0	0	0	0	0	0	0	0	0	0	0	0
OG0000445	1	7.05961e-07	1	9.39701e-06	0.000474135	0	1.97847e-07	1.40132e-09	2.17102e-09	2.17102e-09	5.4326e-09	7.18711e-10	7.18711e-10	1.09788e-08	1.0325e-11	1.0325e-11	6.19577e-09	4.55868e-13	2.49596e-10	2.49596e-10	1.83836e-10	1.83836e-10	2.72952e-09	4.18831e-09	4.18831e-09	1.09602e-08	3.60799e-13	2.84155e-15	2.84155e-15	1	0	0	0	0	0	0	0	0	0	0	0	0	0	0	0	0	0	0	0
OG0000446	1	7.05961e-07	1	9.39701e-06	0.000474135	0	1.97847e-07	1.40132e-09	2.17102e-09	2.17102e-09	5.4326e-09	7.18711e-10	7.18711e-10	1.09788e-08	1.0325e-11	1.0325e-11	6.19577e-09	4.55868e-13	2.49596e-10	2.49596e-10	1.83836e-10	1.83836e-10	2.72952e-09	4.18831e-09	4.18831e-09	1.09602e-08	3.60799e-13	2.84155e-15	2.84155e-15	1	0	0	0	0	0	0	0	0	0	0	0	0	0	0	0	0	0	0	0
OG0000447	1	7.05961e-07	1	9.39701e-06	0.000474135	0	1.97847e-07	1.40132e-09	2.17102e-09	2.17102e-09	5.4326e-09	7.18711e-10	7.18711e-10	1.09788e-08	1.0325e-11	1.0325e-11	6.19577e-09	4.55868e-13	2.49596e-10	2.49596e-10	1.83836e-10	1.83836e-10	2.72952e-09	4.18831e-09	4.18831e-09	1.09602e-08	3.60799e-13	2.84155e-15	2.84155e-15	1	0	0	0	0	0	0	0	0	0	0	0	0	0	0	0	0	0	0	0
OG0000448	1	7.05961e-07	1	9.39701e-06	0.000474135	0	1.97847e-07	1.40132e-09	2.17102e-09	2.17102e-09	5.4326e-09	7.18711e-10	7.18711e-10	1.09788e-08	1.0325e-11	1.0325e-11	6.19577e-09	4.55868e-13	2.49596e-10	2.49596e-10	1.83836e-10	1.83836e-10	2.72952e-09	4.18831e-09	4.18831e-09	1.09602e-08	3.60799e-13	2.84155e-15	2.84155e-15	1	0	0	0	0	0	0	0	0	0	0	0	0	0	0	0	0	0	0	0
OG0000449	1	7.05961e-07	1	9.39701e-06	0.000474135	0	1.97847e-07	1.40132e-09	2.17102e-09	2.17102e-09	5.4326e-09	7.18711e-10	7.18711e-10	1.09788e-08	1.0325e-11	1.0325e-11	6.19577e-09	4.55868e-13	2.49596e-10	2.49596e-10	1.83836e-10	1.83836e-10	2.72952e-09	4.18831e-09	4.18831e-09	1.09602e-08	3.60799e-13	2.84155e-15	2.84155e-15	1	0	0	0	0	0	0	0	0	0	0	0	0	0	0	0	0	0	0	0
OG0000450	1	7.05961e-07	1	9.39701e-06	0.000474135	0	1.97847e-07	1.40132e-09	2.17102e-09	2.17102e-09	5.4326e-09	7.18711e-10	7.18711e-10	1.09788e-08	1.0325e-11	1.0325e-11	6.19577e-09	4.55868e-13	2.49596e-10	2.49596e-10	1.83836e-10	1.83836e-10	2.72952e-09	4.18831e-09	4.18831e-09	1.09602e-08	3.60799e-13	2.84155e-15	2.84155e-15	1	0	0	0	0	0	0	0	0	0	0	0	0	0	0	0	0	0	0	0
OG0000451	1	7.05961e-07	1	9.39701e-06	0.000474135	0	1.97847e-07	1.40132e-09	2.17102e-09	2.17102e-09	5.4326e-09	7.18711e-10	7.18711e-10	1.09788e-08	1.0325e-11	1.0325e-11	6.19577e-09	4.55868e-13	2.49596e-10	2.49596e-10	1.83836e-10	1.83836e-10	2.72952e-09	4.18831e-09	4.18831e-09	1.09602e-08	3.60799e-13	2.84155e-15	2.84155e-15	1	0	0	0	0	0	0	0	0	0	0	0	0	0	0	0	0	0	0	0
OG0000452	1	7.05961e-07	1	9.39701e-06	0.000474135	0	1.97847e-07	1.40132e-09	2.17102e-09	2.17102e-09	5.4326e-09	7.18711e-10	7.18711e-10	1.09788e-08	1.0325e-11	1.0325e-11	6.19577e-09	4.55868e-13	2.49596e-10	2.49596e-10	1.83836e-10	1.83836e-10	2.72952e-09	4.18831e-09	4.18831e-09	1.09602e-08	3.60799e-13	2.84155e-15	2.84155e-15	1	0	0	0	0	0	0	0	0	0	0	0	0	0	0	0	0	0	0	0
OG0000453	1	7.05961e-07	1	9.39701e-06	0.000474135	0	1.97847e-07	1.40132e-09	2.17102e-09	2.17102e-09	5.4326e-09	7.18711e-10	7.18711e-10	1.09788e-08	1.0325e-11	1.0325e-11	6.19577e-09	4.55868e-13	2.49596e-10	2.49596e-10	1.83836e-10	1.83836e-10	2.72952e-09	4.18831e-09	4.18831e-09	1.09602e-08	3.60799e-13	2.84155e-15	2.84155e-15	1	0	0	0	0	0	0	0	0	0	0	0	0	0	0	0	0	0	0	0
OG0000454	1	7.05961e-07	1	9.39701e-06	0.000474135	0	1.97847e-07	1.40132e-09	2.17102e-09	2.17102e-09	5.4326e-09	7.18711e-10	7.18711e-10	1.09788e-08	1.0325e-11	1.0325e-11	6.19577e-09	4.55868e-13	2.49596e-10	2.49596e-10	1.83836e-10	1.83836e-10	2.72952e-09	4.18831e-09	4.18831e-09	1.09602e-08	3.60799e-13	2.84155e-15	2.84155e-15	1	0	0	0	0	0	0	0	0	0	0	0	0	0	0	0	0	0	0	0
OG0000455	1	7.05961e-07	1	9.39701e-06	0.000474135	0	1.97847e-07	1.40132e-09	2.17102e-09	2.17102e-09	5.4326e-09	7.18711e-10	7.18711e-10	1.09788e-08	1.0325e-11	1.0325e-11	6.19577e-09	4.55868e-13	2.49596e-10	2.49596e-10	1.83836e-10	1.83836e-10	2.72952e-09	4.18831e-09	4.18831e-09	1.09602e-08	3.60799e-13	2.84155e-15	2.84155e-15	1	0	0	0	0	0	0	0	0	0	0	0	0	0	0	0	0	0	0	0
OG0000456	1	7.05961e-07	1	9.39701e-06	0.000474135	0	1.97847e-07	1.40132e-09	2.17102e-09	2.17102e-09	5.4326e-09	7.18711e-10	7.18711e-10	1.09788e-08	1.0325e-11	1.0325e-11	6.19577e-09	4.55868e-13	2.49596e-10	2.49596e-10	1.83836e-10	1.83836e-10	2.72952e-09	4.18831e-09	4.18831e-09	1.09602e-08	3.60799e-13	2.84155e-15	2.84155e-15	1	0	0	0	0	0	0	0	0	0	0	0	0	0	0	0	0	0	0	0
OG0000457	1	7.05961e-07	1	9.39701e-06	0.000474135	0	1.97847e-07	1.40132e-09	2.17102e-09	2.17102e-09	5.4326e-09	7.18711e-10	7.18711e-10	1.09788e-08	1.0325e-11	1.0325e-11	6.19577e-09	4.55868e-13	2.49596e-10	2.49596e-10	1.83836e-10	1.83836e-10	2.72952e-09	4.18831e-09	4.18831e-09	1.09602e-08	3.60799e-13	2.84155e-15	2.84155e-15	1	0	0	0	0	0	0	0	0	0	0	0	0	0	0	0	0	0	0	0
OG0000458	1	7.05961e-07	1	9.39701e-06	0.000474135	0	1.97847e-07	1.40132e-09	2.17102e-09	2.17102e-09	5.4326e-09	7.18711e-10	7.18711e-10	1.09788e-08	1.0325e-11	1.0325e-11	6.19577e-09	4.55868e-13	2.49596e-10	2.49596e-10	1.83836e-10	1.83836e-10	2.72952e-09	4.18831e-09	4.18831e-09	1.09602e-08	3.60799e-13	2.84155e-15	2.84155e-15	1	0	0	0	0	0	0	0	0	0	0	0	0	0	0	0	0	0	0	0
OG0000459	1	7.05961e-07	1	9.39701e-06	0.000474135	0	1.97847e-07	1.40132e-09	2.17102e-09	2.17102e-09	5.4326e-09	7.18711e-10	7.18711e-10	1.09788e-08	1.0325e-11	1.0325e-11	6.19577e-09	4.55868e-13	2.49596e-10	2.49596e-10	1.83836e-10	1.83836e-10	2.72952e-09	4.18831e-09	4.18831e-09	1.09602e-08	3.60799e-13	2.84155e-15	2.84155e-15	1	0	0	0	0	0	0	0	0	0	0	0	0	0	0	0	0	0	0	0
OG0000460	1	7.05961e-07	1	9.39701e-06	0.000474135	0	1.97847e-07	1.40132e-09	2.17102e-09	2.17102e-09	5.4326e-09	7.18711e-10	7.18711e-10	1.09788e-08	1.0325e-11	1.0325e-11	6.19577e-09	4.55868e-13	2.49596e-10	2.49596e-10	1.83836e-10	1.83836e-10	2.72952e-09	4.18831e-09	4.18831e-09	1.09602e-08	3.60799e-13	2.84155e-15	2.84155e-15	1	0	0	0	0	0	0	0	0	0	0	0	0	0	0	0	0	0	0	0
OG0000461	1	7.05961e-07	1	9.39701e-06	0.000474135	0	1.97847e-07	1.40132e-09	2.17102e-09	2.17102e-09	5.4326e-09	7.18711e-10	7.18711e-10	1.09788e-08	1.0325e-11	1.0325e-11	6.19577e-09	4.55868e-13	2.49596e-10	2.49596e-10	1.83836e-10	1.83836e-10	2.72952e-09	4.18831e-09	4.18831e-09	1.09602e-08	3.60799e-13	2.84155e-15	2.84155e-15	1	0	0	0	0	0	0	0	0	0	0	0	0	0	0	0	0	0	0	0
OG0000462	1	7.05961e-07	1	9.39701e-06	0.000474135	0	1.97847e-07	1.40132e-09	2.17102e-09	2.17102e-09	5.4326e-09	7.18711e-10	7.18711e-10	1.09788e-08	1.0325e-11	1.0325e-11	6.19577e-09	4.55868e-13	2.49596e-10	2.49596e-10	1.83836e-10	1.83836e-10	2.72952e-09	4.18831e-09	4.18831e-09	1.09602e-08	3.60799e-13	2.84155e-15	2.84155e-15	1	0	0	0	0	0	0	0	0	0	0	0	0	0	0	0	0	0	0	0
OG0000463	1	7.05961e-07	1	9.39701e-06	0.000474135	0	1.97847e-07	1.40132e-09	2.17102e-09	2.17102e-09	5.4326e-09	7.18711e-10	7.18711e-10	1.09788e-08	1.0325e-11	1.0325e-11	6.19577e-09	4.55868e-13	2.49596e-10	2.49596e-10	1.83836e-10	1.83836e-10	2.72952e-09	4.18831e-09	4.18831e-09	1.09602e-08	3.60799e-13	2.84155e-15	2.84155e-15	1	0	0	0	0	0	0	0	0	0	0	0	0	0	0	0	0	0	0	0
OG0000464	1	7.05961e-07	1	9.39701e-06	0.000474135	0	1.97847e-07	1.40132e-09	2.17102e-09	2.17102e-09	5.4326e-09	7.18711e-10	7.18711e-10	1.09788e-08	1.0325e-11	1.0325e-11	6.19577e-09	4.55868e-13	2.49596e-10	2.49596e-10	1.83836e-10	1.83836e-10	2.72952e-09	4.18831e-09	4.18831e-09	1.09602e-08	3.60799e-13	2.84155e-15	2.84155e-15	1	0	0	0	0	0	0	0	0	0	0	0	0	0	0	0	0	0	0	0
OG0000465	1	7.05961e-07	1	9.39701e-06	0.000474135	0	1.97847e-07	1.40132e-09	2.17102e-09	2.17102e-09	5.4326e-09	7.18711e-10	7.18711e-10	1.09788e-08	1.0325e-11	1.0325e-11	6.19577e-09	4.55868e-13	2.49596e-10	2.49596e-10	1.83836e-10	1.83836e-10	2.72952e-09	4.18831e-09	4.18831e-09	1.09602e-08	3.60799e-13	2.84155e-15	2.84155e-15	1	0	0	0	0	0	0	0	0	0	0	0	0	0	0	0	0	0	0	0
OG0000466	1	7.05961e-07	1	9.39701e-06	0.000474135	0	1.97847e-07	1.40132e-09	2.17102e-09	2.17102e-09	5.4326e-09	7.18711e-10	7.18711e-10	1.09788e-08	1.0325e-11	1.0325e-11	6.19577e-09	4.55868e-13	2.49596e-10	2.49596e-10	1.83836e-10	1.83836e-10	2.72952e-09	4.18831e-09	4.18831e-09	1.09602e-08	3.60799e-13	2.84155e-15	2.84155e-15	1	0	0	0	0	0	0	0	0	0	0	0	0	0	0	0	0	0	0	0
OG0000467	1	7.05961e-07	1	9.39701e-06	0.000474135	0	1.97847e-07	1.40132e-09	2.17102e-09	2.17102e-09	5.4326e-09	7.18711e-10	7.18711e-10	1.09788e-08	1.0325e-11	1.0325e-11	6.19577e-09	4.55868e-13	2.49596e-10	2.49596e-10	1.83836e-10	1.83836e-10	2.72952e-09	4.18831e-09	4.18831e-09	1.09602e-08	3.60799e-13	2.84155e-15	2.84155e-15	1	0	0	0	0	0	0	0	0	0	0	0	0	0	0	0	0	0	0	0
OG0000468	1	7.05961e-07	1	9.39701e-06	0.000474135	0	1.97847e-07	1.40132e-09	2.17102e-09	2.17102e-09	5.4326e-09	7.18711e-10	7.18711e-10	1.09788e-08	1.0325e-11	1.0325e-11	6.19577e-09	4.55868e-13	2.49596e-10	2.49596e-10	1.83836e-10	1.83836e-10	2.72952e-09	4.18831e-09	4.18831e-09	1.09602e-08	3.60799e-13	2.84155e-15	2.84155e-15	1	0	0	0	0	0	0	0	0	0	0	0	0	0	0	0	0	0	0	0
OG0000469	1	7.05961e-07	1	9.39701e-06	0.000474135	0	1.97847e-07	1.40132e-09	2.17102e-09	2.17102e-09	5.4326e-09	7.18711e-10	7.18711e-10	1.09788e-08	1.0325e-11	1.0325e-11	6.19577e-09	4.55868e-13	2.49596e-10	2.49596e-10	1.83836e-10	1.83836e-10	2.72952e-09	4.18831e-09	4.18831e-09	1.09602e-08	3.60799e-13	2.84155e-15	2.84155e-15	1	0	0	0	0	0	0	0	0	0	0	0	0	0	0	0	0	0	0	0
OG0000470	1	7.05961e-07	1	9.39701e-06	0.000474135	0	1.97847e-07	1.40132e-09	2.17102e-09	2.17102e-09	5.4326e-09	7.18711e-10	7.18711e-10	1.09788e-08	1.0325e-11	1.0325e-11	6.19577e-09	4.55868e-13	2.49596e-10	2.49596e-10	1.83836e-10	1.83836e-10	2.72952e-09	4.18831e-09	4.18831e-09	1.09602e-08	3.60799e-13	2.84155e-15	2.84155e-15	1	0	0	0	0	0	0	0	0	0	0	0	0	0	0	0	0	0	0	0
OG0000471	1	7.05961e-07	1	9.39701e-06	0.000474135	0	1.97847e-07	1.40132e-09	2.17102e-09	2.17102e-09	5.4326e-09	7.18711e-10	7.18711e-10	1.09788e-08	1.0325e-11	1.0325e-11	6.19577e-09	4.55868e-13	2.49596e-10	2.49596e-10	1.83836e-10	1.83836e-10	2.72952e-09	4.18831e-09	4.18831e-09	1.09602e-08	3.60799e-13	2.84155e-15	2.84155e-15	1	0	0	0	0	0	0	0	0	0	0	0	0	0	0	0	0	0	0	0
OG0000472	1	7.05961e-07	1	9.39701e-06	0.000474135	0	1.97847e-07	1.40132e-09	2.17102e-09	2.17102e-09	5.4326e-09	7.18711e-10	7.18711e-10	1.09788e-08	1.0325e-11	1.0325e-11	6.19577e-09	4.55868e-13	2.49596e-10	2.49596e-10	1.83836e-10	1.83836e-10	2.72952e-09	4.18831e-09	4.18831e-09	1.09602e-08	3.60799e-13	2.84155e-15	2.84155e-15	1	0	0	0	0	0	0	0	0	0	0	0	0	0	0	0	0	0	0	0
OG0000473	1	7.05961e-07	1	9.39701e-06	0.000474135	0	1.97847e-07	1.40132e-09	2.17102e-09	2.17102e-09	5.4326e-09	7.18711e-10	7.18711e-10	1.09788e-08	1.0325e-11	1.0325e-11	6.19577e-09	4.55868e-13	2.49596e-10	2.49596e-10	1.83836e-10	1.83836e-10	2.72952e-09	4.18831e-09	4.18831e-09	1.09602e-08	3.60799e-13	2.84155e-15	2.84155e-15	1	0	0	0	0	0	0	0	0	0	0	0	0	0	0	0	0	0	0	0
OG0000474	1	7.05961e-07	1	9.39701e-06	0.000474135	0	1.97847e-07	1.40132e-09	2.17102e-09	2.17102e-09	5.4326e-09	7.18711e-10	7.18711e-10	1.09788e-08	1.0325e-11	1.0325e-11	6.19577e-09	4.55868e-13	2.49596e-10	2.49596e-10	1.83836e-10	1.83836e-10	2.72952e-09	4.18831e-09	4.18831e-09	1.09602e-08	3.60799e-13	2.84155e-15	2.84155e-15	1	0	0	0	0	0	0	0	0	0	0	0	0	0	0	0	0	0	0	0
OG0000475	1	7.05961e-07	1	9.39701e-06	0.000474135	0	1.97847e-07	1.40132e-09	2.17102e-09	2.17102e-09	5.4326e-09	7.18711e-10	7.18711e-10	1.09788e-08	1.0325e-11	1.0325e-11	6.19577e-09	4.55868e-13	2.49596e-10	2.49596e-10	1.83836e-10	1.83836e-10	2.72952e-09	4.18831e-09	4.18831e-09	1.09602e-08	3.60799e-13	2.84155e-15	2.84155e-15	1	0	0	0	0	0	0	0	0	0	0	0	0	0	0	0	0	0	0	0
OG0000476	1	7.05961e-07	1	9.39701e-06	0.000474135	0	1.97847e-07	1.40132e-09	2.17102e-09	2.17102e-09	5.4326e-09	7.18711e-10	7.18711e-10	1.09788e-08	1.0325e-11	1.0325e-11	6.19577e-09	4.55868e-13	2.49596e-10	2.49596e-10	1.83836e-10	1.83836e-10	2.72952e-09	4.18831e-09	4.18831e-09	1.09602e-08	3.60799e-13	2.84155e-15	2.84155e-15	1	0	0	0	0	0	0	0	0	0	0	0	0	0	0	0	0	0	0	0
OG0000477	1	7.05961e-07	1	9.39701e-06	0.000474135	0	1.97847e-07	1.40132e-09	2.17102e-09	2.17102e-09	5.4326e-09	7.18711e-10	7.18711e-10	1.09788e-08	1.0325e-11	1.0325e-11	6.19577e-09	4.55868e-13	2.49596e-10	2.49596e-10	1.83836e-10	1.83836e-10	2.72952e-09	4.18831e-09	4.18831e-09	1.09602e-08	3.60799e-13	2.84155e-15	2.84155e-15	1	0	0	0	0	0	0	0	0	0	0	0	0	0	0	0	0	0	0	0
OG0000478	1	7.05961e-07	1	9.39701e-06	0.000474135	0	1.97847e-07	1.40132e-09	2.17102e-09	2.17102e-09	5.4326e-09	7.18711e-10	7.18711e-10	1.09788e-08	1.0325e-11	1.0325e-11	6.19577e-09	4.55868e-13	2.49596e-10	2.49596e-10	1.83836e-10	1.83836e-10	2.72952e-09	4.18831e-09	4.18831e-09	1.09602e-08	3.60799e-13	2.84155e-15	2.84155e-15	1	0	0	0	0	0	0	0	0	0	0	0	0	0	0	0	0	0	0	0
OG0000479	1	7.05961e-07	1	9.39701e-06	0.000474135	0	1.97847e-07	1.40132e-09	2.17102e-09	2.17102e-09	5.4326e-09	7.18711e-10	7.18711e-10	1.09788e-08	1.0325e-11	1.0325e-11	6.19577e-09	4.55868e-13	2.49596e-10	2.49596e-10	1.83836e-10	1.83836e-10	2.72952e-09	4.18831e-09	4.18831e-09	1.09602e-08	3.60799e-13	2.84155e-15	2.84155e-15	1	0	0	0	0	0	0	0	0	0	0	0	0	0	0	0	0	0	0	0
OG0000480	1	7.05961e-07	1	9.39701e-06	0.000474135	0	1.97847e-07	1.40132e-09	2.17102e-09	2.17102e-09	5.4326e-09	7.18711e-10	7.18711e-10	1.09788e-08	1.0325e-11	1.0325e-11	6.19577e-09	4.55868e-13	2.49596e-10	2.49596e-10	1.83836e-10	1.83836e-10	2.72952e-09	4.18831e-09	4.18831e-09	1.09602e-08	3.60799e-13	2.84155e-15	2.84155e-15	1	0	0	0	0	0	0	0	0	0	0	0	0	0	0	0	0	0	0	0
OG0000481	1	7.05961e-07	1	9.39701e-06	0.000474135	0	1.97847e-07	1.40132e-09	2.17102e-09	2.17102e-09	5.4326e-09	7.18711e-10	7.18711e-10	1.09788e-08	1.0325e-11	1.0325e-11	6.19577e-09	4.55868e-13	2.49596e-10	2.49596e-10	1.83836e-10	1.83836e-10	2.72952e-09	4.18831e-09	4.18831e-09	1.09602e-08	3.60799e-13	2.84155e-15	2.84155e-15	1	0	0	0	0	0	0	0	0	0	0	0	0	0	0	0	0	0	0	0
OG0000482	1	7.05961e-07	1	9.39701e-06	0.000474135	0	1.97847e-07	1.40132e-09	2.17102e-09	2.17102e-09	5.4326e-09	7.18711e-10	7.18711e-10	1.09788e-08	1.0325e-11	1.0325e-11	6.19577e-09	4.55868e-13	2.49596e-10	2.49596e-10	1.83836e-10	1.83836e-10	2.72952e-09	4.18831e-09	4.18831e-09	1.09602e-08	3.60799e-13	2.84155e-15	2.84155e-15	1	0	0	0	0	0	0	0	0	0	0	0	0	0	0	0	0	0	0	0
OG0000483	1	7.05961e-07	1	9.39701e-06	0.000474135	0	1.97847e-07	1.40132e-09	2.17102e-09	2.17102e-09	5.4326e-09	7.18711e-10	7.18711e-10	1.09788e-08	1.0325e-11	1.0325e-11	6.19577e-09	4.55868e-13	2.49596e-10	2.49596e-10	1.83836e-10	1.83836e-10	2.72952e-09	4.18831e-09	4.18831e-09	1.09602e-08	3.60799e-13	2.84155e-15	2.84155e-15	1	0	0	0	0	0	0	0	0	0	0	0	0	0	0	0	0	0	0	0
OG0000484	1	7.05961e-07	1	9.39701e-06	0.000474135	0	1.97847e-07	1.40132e-09	2.17102e-09	2.17102e-09	5.4326e-09	7.18711e-10	7.18711e-10	1.09788e-08	1.0325e-11	1.0325e-11	6.19577e-09	4.55868e-13	2.49596e-10	2.49596e-10	1.83836e-10	1.83836e-10	2.72952e-09	4.18831e-09	4.18831e-09	1.09602e-08	3.60799e-13	2.84155e-15	2.84155e-15	1	0	0	0	0	0	0	0	0	0	0	0	0	0	0	0	0	0	0	0
OG0000485	1	7.05961e-07	1	9.39701e-06	0.000474135	0	1.97847e-07	1.40132e-09	2.17102e-09	2.17102e-09	5.4326e-09	7.18711e-10	7.18711e-10	1.09788e-08	1.0325e-11	1.0325e-11	6.19577e-09	4.55868e-13	2.49596e-10	2.49596e-10	1.83836e-10	1.83836e-10	2.72952e-09	4.18831e-09	4.18831e-09	1.09602e-08	3.60799e-13	2.84155e-15	2.84155e-15	1	0	0	0	0	0	0	0	0	0	0	0	0	0	0	0	0	0	0	0
OG0000486	1	7.05961e-07	1	9.39701e-06	0.000474135	0	1.97847e-07	1.40132e-09	2.17102e-09	2.17102e-09	5.4326e-09	7.18711e-10	7.18711e-10	1.09788e-08	1.0325e-11	1.0325e-11	6.19577e-09	4.55868e-13	2.49596e-10	2.49596e-10	1.83836e-10	1.83836e-10	2.72952e-09	4.18831e-09	4.18831e-09	1.09602e-08	3.60799e-13	2.84155e-15	2.84155e-15	1	0	0	0	0	0	0	0	0	0	0	0	0	0	0	0	0	0	0	0
OG0000487	1	7.05961e-07	1	9.39701e-06	0.000474135	0	1.97847e-07	1.40132e-09	2.17102e-09	2.17102e-09	5.4326e-09	7.18711e-10	7.18711e-10	1.09788e-08	1.0325e-11	1.0325e-11	6.19577e-09	4.55868e-13	2.49596e-10	2.49596e-10	1.83836e-10	1.83836e-10	2.72952e-09	4.18831e-09	4.18831e-09	1.09602e-08	3.60799e-13	2.84155e-15	2.84155e-15	1	0	0	0	0	0	0	0	0	0	0	0	0	0	0	0	0	0	0	0
OG0000488	1	7.05961e-07	1	9.39701e-06	0.000474135	0	1.97847e-07	1.40132e-09	2.17102e-09	2.17102e-09	5.4326e-09	7.18711e-10	7.18711e-10	1.09788e-08	1.0325e-11	1.0325e-11	6.19577e-09	4.55868e-13	2.49596e-10	2.49596e-10	1.83836e-10	1.83836e-10	2.72952e-09	4.18831e-09	4.18831e-09	1.09602e-08	3.60799e-13	2.84155e-15	2.84155e-15	1	0	0	0	0	0	0	0	0	0	0	0	0	0	0	0	0	0	0	0
OG0000489	1	7.05961e-07	1	9.39701e-06	0.000474135	0	1.97847e-07	1.40132e-09	2.17102e-09	2.17102e-09	5.4326e-09	7.18711e-10	7.18711e-10	1.09788e-08	1.0325e-11	1.0325e-11	6.19577e-09	4.55868e-13	2.49596e-10	2.49596e-10	1.83836e-10	1.83836e-10	2.72952e-09	4.18831e-09	4.18831e-09	1.09602e-08	3.60799e-13	2.84155e-15	2.84155e-15	1	0	0	0	0	0	0	0	0	0	0	0	0	0	0	0	0	0	0	0
OG0000490	1	7.05961e-07	1	9.39701e-06	0.000474135	0	1.97847e-07	1.40132e-09	2.17102e-09	2.17102e-09	5.4326e-09	7.18711e-10	7.18711e-10	1.09788e-08	1.0325e-11	1.0325e-11	6.19577e-09	4.55868e-13	2.49596e-10	2.49596e-10	1.83836e-10	1.83836e-10	2.72952e-09	4.18831e-09	4.18831e-09	1.09602e-08	3.60799e-13	2.84155e-15	2.84155e-15	1	0	0	0	0	0	0	0	0	0	0	0	0	0	0	0	0	0	0	0
OG0000491	1	7.05961e-07	1	9.39701e-06	0.000474135	0	1.97847e-07	1.40132e-09	2.17102e-09	2.17102e-09	5.4326e-09	7.18711e-10	7.18711e-10	1.09788e-08	1.0325e-11	1.0325e-11	6.19577e-09	4.55868e-13	2.49596e-10	2.49596e-10	1.83836e-10	1.83836e-10	2.72952e-09	4.18831e-09	4.18831e-09	1.09602e-08	3.60799e-13	2.84155e-15	2.84155e-15	1	0	0	0	0	0	0	0	0	0	0	0	0	0	0	0	0	0	0	0
OG0000492	1	7.05961e-07	1	9.39701e-06	0.000474135	0	1.97847e-07	1.40132e-09	2.17102e-09	2.17102e-09	5.4326e-09	7.18711e-10	7.18711e-10	1.09788e-08	1.0325e-11	1.0325e-11	6.19577e-09	4.55868e-13	2.49596e-10	2.49596e-10	1.83836e-10	1.83836e-10	2.72952e-09	4.18831e-09	4.18831e-09	1.09602e-08	3.60799e-13	2.84155e-15	2.84155e-15	1	0	0	0	0	0	0	0	0	0	0	0	0	0	0	0	0	0	0	0
OG0000493	1	7.05961e-07	1	9.39701e-06	0.000474135	0	1.97847e-07	1.40132e-09	2.17102e-09	2.17102e-09	5.4326e-09	7.18711e-10	7.18711e-10	1.09788e-08	1.0325e-11	1.0325e-11	6.19577e-09	4.55868e-13	2.49596e-10	2.49596e-10	1.83836e-10	1.83836e-10	2.72952e-09	4.18831e-09	4.18831e-09	1.09602e-08	3.60799e-13	2.84155e-15	2.84155e-15	1	0	0	0	0	0	0	0	0	0	0	0	0	0	0	0	0	0	0	0
OG0000494	1	7.05961e-07	1	9.39701e-06	0.000474135	0	1.97847e-07	1.40132e-09	2.17102e-09	2.17102e-09	5.4326e-09	7.18711e-10	7.18711e-10	1.09788e-08	1.0325e-11	1.0325e-11	6.19577e-09	4.55868e-13	2.49596e-10	2.49596e-10	1.83836e-10	1.83836e-10	2.72952e-09	4.18831e-09	4.18831e-09	1.09602e-08	3.60799e-13	2.84155e-15	2.84155e-15	1	0	0	0	0	0	0	0	0	0	0	0	0	0	0	0	0	0	0	0
OG0000495	1	7.05961e-07	1	9.39701e-06	0.000474135	0	1.97847e-07	1.40132e-09	2.17102e-09	2.17102e-09	5.4326e-09	7.18711e-10	7.18711e-10	1.09788e-08	1.0325e-11	1.0325e-11	6.19577e-09	4.55868e-13	2.49596e-10	2.49596e-10	1.83836e-10	1.83836e-10	2.72952e-09	4.18831e-09	4.18831e-09	1.09602e-08	3.60799e-13	2.84155e-15	2.84155e-15	1	0	0	0	0	0	0	0	0	0	0	0	0	0	0	0	0	0	0	0
OG0000496	1	7.05961e-07	1	9.39701e-06	0.000474135	0	1.97847e-07	1.40132e-09	2.17102e-09	2.17102e-09	5.4326e-09	7.18711e-10	7.18711e-10	1.09788e-08	1.0325e-11	1.0325e-11	6.19577e-09	4.55868e-13	2.49596e-10	2.49596e-10	1.83836e-10	1.83836e-10	2.72952e-09	4.18831e-09	4.18831e-09	1.09602e-08	3.60799e-13	2.84155e-15	2.84155e-15	1	0	0	0	0	0	0	0	0	0	0	0	0	0	0	0	0	0	0	0
OG0000497	1	7.05961e-07	1	9.39701e-06	0.000474135	0	1.97847e-07	1.40132e-09	2.17102e-09	2.17102e-09	5.4326e-09	7.18711e-10	7.18711e-10	1.09788e-08	1.0325e-11	1.0325e-11	6.19577e-09	4.55868e-13	2.49596e-10	2.49596e-10	1.83836e-10	1.83836e-10	2.72952e-09	4.18831e-09	4.18831e-09	1.09602e-08	3.60799e-13	2.84155e-15	2.84155e-15	1	0	0	0	0	0	0	0	0	0	0	0	0	0	0	0	0	0	0	0
OG0000498	1	7.05961e-07	1	9.39701e-06	0.000474135	0	1.97847e-07	1.40132e-09	2.17102e-09	2.17102e-09	5.4326e-09	7.18711e-10	7.18711e-10	1.09788e-08	1.0325e-11	1.0325e-11	6.19577e-09	4.55868e-13	2.49596e-10	2.49596e-10	1.83836e-10	1.83836e-10	2.72952e-09	4.18831e-09	4.18831e-09	1.09602e-08	3.60799e-13	2.84155e-15	2.84155e-15	1	0	0	0	0	0	0	0	0	0	0	0	0	0	0	0	0	0	0	0
OG0000499	1	7.05961e-07	1	9.39701e-06	0.000474135	0	1.97847e-07	1.40132e-09	2.17102e-09	2.17102e-09	5.4326e-09	7.18711e-10	7.18711e-10	1.09788e-08	1.0325e-11	1.0325e-11	6.19577e-09	4.55868e-13	2.49596e-10	2.49596e-10	1.83836e-10	1.83836e-10	2.72952e-09	4.18831e-09	4.18831e-09	1.09602e-08	3.60799e-13	2.84155e-15	2.84155e-15	1	0	0	0	0	0	0	0	0	0	0	0	0	0	0	0	0	0	0	0
OG0000500	1	7.05961e-07	1	9.39701e-06	0.000474135	0	1.97847e-07	1.40132e-09	2.17102e-09	2.17102e-09	5.4326e-09	7.18711e-10	7.18711e-10	1.09788e-08	1.0325e-11	1.0325e-11	6.19577e-09	4.55868e-13	2.49596e-10	2.49596e-10	1.83836e-10	1.83836e-10	2.72952e-09	4.18831e-09	4.18831e-09	1.09602e-08	3.60799e-13	2.84155e-15	2.84155e-15	1	0	0	0	0	0	0	0	0	0	0	0	0	0	0	0	0	0	0	0
OG0000501	1	7.05961e-07	1	9.39701e-06	0.000474135	0	1.97847e-07	1.40132e-09	2.17102e-09	2.17102e-09	5.4326e-09	7.18711e-10	7.18711e-10	1.09788e-08	1.0325e-11	1.0325e-11	6.19577e-09	4.55868e-13	2.49596e-10	2.49596e-10	1.83836e-10	1.83836e-10	2.72952e-09	4.18831e-09	4.18831e-09	1.09602e-08	3.60799e-13	2.84155e-15	2.84155e-15	1	0	0	0	0	0	0	0	0	0	0	0	0	0	0	0	0	0	0	0
OG0000502	1	7.05961e-07	1	9.39701e-06	0.000474135	0	1.97847e-07	1.40132e-09	2.17102e-09	2.17102e-09	5.4326e-09	7.18711e-10	7.18711e-10	1.09788e-08	1.0325e-11	1.0325e-11	6.19577e-09	4.55868e-13	2.49596e-10	2.49596e-10	1.83836e-10	1.83836e-10	2.72952e-09	4.18831e-09	4.18831e-09	1.09602e-08	3.60799e-13	2.84155e-15	2.84155e-15	1	0	0	0	0	0	0	0	0	0	0	0	0	0	0	0	0	0	0	0
OG0000503	1	7.05961e-07	1	9.39701e-06	0.000474135	0	1.97847e-07	1.40132e-09	2.17102e-09	2.17102e-09	5.4326e-09	7.18711e-10	7.18711e-10	1.09788e-08	1.0325e-11	1.0325e-11	6.19577e-09	4.55868e-13	2.49596e-10	2.49596e-10	1.83836e-10	1.83836e-10	2.72952e-09	4.18831e-09	4.18831e-09	1.09602e-08	3.60799e-13	2.84155e-15	2.84155e-15	1	0	0	0	0	0	0	0	0	0	0	0	0	0	0	0	0	0	0	0
OG0000504	1	7.05961e-07	1	9.39701e-06	0.000474135	0	1.97847e-07	1.40132e-09	2.17102e-09	2.17102e-09	5.4326e-09	7.18711e-10	7.18711e-10	1.09788e-08	1.0325e-11	1.0325e-11	6.19577e-09	4.55868e-13	2.49596e-10	2.49596e-10	1.83836e-10	1.83836e-10	2.72952e-09	4.18831e-09	4.18831e-09	1.09602e-08	3.60799e-13	2.84155e-15	2.84155e-15	1	0	0	0	0	0	0	0	0	0	0	0	0	0	0	0	0	0	0	0
OG0000505	1	7.05961e-07	1	9.39701e-06	0.000474135	0	1.97847e-07	1.40132e-09	2.17102e-09	2.17102e-09	5.4326e-09	7.18711e-10	7.18711e-10	1.09788e-08	1.0325e-11	1.0325e-11	6.19577e-09	4.55868e-13	2.49596e-10	2.49596e-10	1.83836e-10	1.83836e-10	2.72952e-09	4.18831e-09	4.18831e-09	1.09602e-08	3.60799e-13	2.84155e-15	2.84155e-15	1	0	0	0	0	0	0	0	0	0	0	0	0	0	0	0	0	0	0	0
OG0000506	1	7.05961e-07	1	9.39701e-06	0.000474135	0	1.97847e-07	1.40132e-09	2.17102e-09	2.17102e-09	5.4326e-09	7.18711e-10	7.18711e-10	1.09788e-08	1.0325e-11	1.0325e-11	6.19577e-09	4.55868e-13	2.49596e-10	2.49596e-10	1.83836e-10	1.83836e-10	2.72952e-09	4.18831e-09	4.18831e-09	1.09602e-08	3.60799e-13	2.84155e-15	2.84155e-15	1	0	0	0	0	0	0	0	0	0	0	0	0	0	0	0	0	0	0	0
OG0000507	1	7.05961e-07	1	9.39701e-06	0.000474135	0	1.97847e-07	1.40132e-09	2.17102e-09	2.17102e-09	5.4326e-09	7.18711e-10	7.18711e-10	1.09788e-08	1.0325e-11	1.0325e-11	6.19577e-09	4.55868e-13	2.49596e-10	2.49596e-10	1.83836e-10	1.83836e-10	2.72952e-09	4.18831e-09	4.18831e-09	1.09602e-08	3.60799e-13	2.84155e-15	2.84155e-15	1	0	0	0	0	0	0	0	0	0	0	0	0	0	0	0	0	0	0	0
OG0000508	1	7.05961e-07	1	9.39701e-06	0.000474135	0	1.97847e-07	1.40132e-09	2.17102e-09	2.17102e-09	5.4326e-09	7.18711e-10	7.18711e-10	1.09788e-08	1.0325e-11	1.0325e-11	6.19577e-09	4.55868e-13	2.49596e-10	2.49596e-10	1.83836e-10	1.83836e-10	2.72952e-09	4.18831e-09	4.18831e-09	1.09602e-08	3.60799e-13	2.84155e-15	2.84155e-15	1	0	0	0	0	0	0	0	0	0	0	0	0	0	0	0	0	0	0	0
OG0000509	1	7.05961e-07	1	9.39701e-06	0.000474135	0	1.97847e-07	1.40132e-09	2.17102e-09	2.17102e-09	5.4326e-09	7.18711e-10	7.18711e-10	1.09788e-08	1.0325e-11	1.0325e-11	6.19577e-09	4.55868e-13	2.49596e-10	2.49596e-10	1.83836e-10	1.83836e-10	2.72952e-09	4.18831e-09	4.18831e-09	1.09602e-08	3.60799e-13	2.84155e-15	2.84155e-15	1	0	0	0	0	0	0	0	0	0	0	0	0	0	0	0	0	0	0	0
OG0000510	1	7.05961e-07	1	9.39701e-06	0.000474135	0	1.97847e-07	1.40132e-09	2.17102e-09	2.17102e-09	5.4326e-09	7.18711e-10	7.18711e-10	1.09788e-08	1.0325e-11	1.0325e-11	6.19577e-09	4.55868e-13	2.49596e-10	2.49596e-10	1.83836e-10	1.83836e-10	2.72952e-09	4.18831e-09	4.18831e-09	1.09602e-08	3.60799e-13	2.84155e-15	2.84155e-15	1	0	0	0	0	0	0	0	0	0	0	0	0	0	0	0	0	0	0	0
OG0000511	1	7.05961e-07	1	9.39701e-06	0.000474135	0	1.97847e-07	1.40132e-09	2.17102e-09	2.17102e-09	5.4326e-09	7.18711e-10	7.18711e-10	1.09788e-08	1.0325e-11	1.0325e-11	6.19577e-09	4.55868e-13	2.49596e-10	2.49596e-10	1.83836e-10	1.83836e-10	2.72952e-09	4.18831e-09	4.18831e-09	1.09602e-08	3.60799e-13	2.84155e-15	2.84155e-15	1	0	0	0	0	0	0	0	0	0	0	0	0	0	0	0	0	0	0	0
OG0000512	1	7.05961e-07	1	9.39701e-06	0.000474135	0	1.97847e-07	1.40132e-09	2.17102e-09	2.17102e-09	5.4326e-09	7.18711e-10	7.18711e-10	1.09788e-08	1.0325e-11	1.0325e-11	6.19577e-09	4.55868e-13	2.49596e-10	2.49596e-10	1.83836e-10	1.83836e-10	2.72952e-09	4.18831e-09	4.18831e-09	1.09602e-08	3.60799e-13	2.84155e-15	2.84155e-15	1	0	0	0	0	0	0	0	0	0	0	0	0	0	0	0	0	0	0	0
OG0000513	1	7.05961e-07	1	9.39701e-06	0.000474135	0	1.97847e-07	1.40132e-09	2.17102e-09	2.17102e-09	5.4326e-09	7.18711e-10	7.18711e-10	1.09788e-08	1.0325e-11	1.0325e-11	6.19577e-09	4.55868e-13	2.49596e-10	2.49596e-10	1.83836e-10	1.83836e-10	2.72952e-09	4.18831e-09	4.18831e-09	1.09602e-08	3.60799e-13	2.84155e-15	2.84155e-15	1	0	0	0	0	0	0	0	0	0	0	0	0	0	0	0	0	0	0	0
OG0000514	1	7.05961e-07	1	9.39701e-06	0.000474135	0	1.97847e-07	1.40132e-09	2.17102e-09	2.17102e-09	5.4326e-09	7.18711e-10	7.18711e-10	1.09788e-08	1.0325e-11	1.0325e-11	6.19577e-09	4.55868e-13	2.49596e-10	2.49596e-10	1.83836e-10	1.83836e-10	2.72952e-09	4.18831e-09	4.18831e-09	1.09602e-08	3.60799e-13	2.84155e-15	2.84155e-15	1	0	0	0	0	0	0	0	0	0	0	0	0	0	0	0	0	0	0	0
OG0000515	1	7.05961e-07	1	9.39701e-06	0.000474135	0	1.97847e-07	1.40132e-09	2.17102e-09	2.17102e-09	5.4326e-09	7.18711e-10	7.18711e-10	1.09788e-08	1.0325e-11	1.0325e-11	6.19577e-09	4.55868e-13	2.49596e-10	2.49596e-10	1.83836e-10	1.83836e-10	2.72952e-09	4.18831e-09	4.18831e-09	1.09602e-08	3.60799e-13	2.84155e-15	2.84155e-15	1	0	0	0	0	0	0	0	0	0	0	0	0	0	0	0	0	0	0	0
OG0000516	1	7.05961e-07	1	9.39701e-06	0.000474135	0	1.97847e-07	1.40132e-09	2.17102e-09	2.17102e-09	5.4326e-09	7.18711e-10	7.18711e-10	1.09788e-08	1.0325e-11	1.0325e-11	6.19577e-09	4.55868e-13	2.49596e-10	2.49596e-10	1.83836e-10	1.83836e-10	2.72952e-09	4.18831e-09	4.18831e-09	1.09602e-08	3.60799e-13	2.84155e-15	2.84155e-15	1	0	0	0	0	0	0	0	0	0	0	0	0	0	0	0	0	0	0	0
OG0000517	1	7.05961e-07	1	9.39701e-06	0.000474135	0	1.97847e-07	1.40132e-09	2.17102e-09	2.17102e-09	5.4326e-09	7.18711e-10	7.18711e-10	1.09788e-08	1.0325e-11	1.0325e-11	6.19577e-09	4.55868e-13	2.49596e-10	2.49596e-10	1.83836e-10	1.83836e-10	2.72952e-09	4.18831e-09	4.18831e-09	1.09602e-08	3.60799e-13	2.84155e-15	2.84155e-15	1	0	0	0	0	0	0	0	0	0	0	0	0	0	0	0	0	0	0	0
OG0000518	1	7.05961e-07	1	9.39701e-06	0.000474135	0	1.97847e-07	1.40132e-09	2.17102e-09	2.17102e-09	5.4326e-09	7.18711e-10	7.18711e-10	1.09788e-08	1.0325e-11	1.0325e-11	6.19577e-09	4.55868e-13	2.49596e-10	2.49596e-10	1.83836e-10	1.83836e-10	2.72952e-09	4.18831e-09	4.18831e-09	1.09602e-08	3.60799e-13	2.84155e-15	2.84155e-15	1	0	0	0	0	0	0	0	0	0	0	0	0	0	0	0	0	0	0	0
OG0000519	1	7.05961e-07	1	9.39701e-06	0.000474135	0	1.97847e-07	1.40132e-09	2.17102e-09	2.17102e-09	5.4326e-09	7.18711e-10	7.18711e-10	1.09788e-08	1.0325e-11	1.0325e-11	6.19577e-09	4.55868e-13	2.49596e-10	2.49596e-10	1.83836e-10	1.83836e-10	2.72952e-09	4.18831e-09	4.18831e-09	1.09602e-08	3.60799e-13	2.84155e-15	2.84155e-15	1	0	0	0	0	0	0	0	0	0	0	0	0	0	0	0	0	0	0	0
OG0000520	1	7.05961e-07	1	9.39701e-06	0.000474135	0	1.97847e-07	1.40132e-09	2.17102e-09	2.17102e-09	5.4326e-09	7.18711e-10	7.18711e-10	1.09788e-08	1.0325e-11	1.0325e-11	6.19577e-09	4.55868e-13	2.49596e-10	2.49596e-10	1.83836e-10	1.83836e-10	2.72952e-09	4.18831e-09	4.18831e-09	1.09602e-08	3.60799e-13	2.84155e-15	2.84155e-15	1	0	0	0	0	0	0	0	0	0	0	0	0	0	0	0	0	0	0	0
OG0000521	1	7.05961e-07	1	9.39701e-06	0.000474135	0	1.97847e-07	1.40132e-09	2.17102e-09	2.17102e-09	5.4326e-09	7.18711e-10	7.18711e-10	1.09788e-08	1.0325e-11	1.0325e-11	6.19577e-09	4.55868e-13	2.49596e-10	2.49596e-10	1.83836e-10	1.83836e-10	2.72952e-09	4.18831e-09	4.18831e-09	1.09602e-08	3.60799e-13	2.84155e-15	2.84155e-15	1	0	0	0	0	0	0	0	0	0	0	0	0	0	0	0	0	0	0	0
OG0000522	1	7.05961e-07	1	9.39701e-06	0.000474135	0	1.97847e-07	1.40132e-09	2.17102e-09	2.17102e-09	5.4326e-09	7.18711e-10	7.18711e-10	1.09788e-08	1.0325e-11	1.0325e-11	6.19577e-09	4.55868e-13	2.49596e-10	2.49596e-10	1.83836e-10	1.83836e-10	2.72952e-09	4.18831e-09	4.18831e-09	1.09602e-08	3.60799e-13	2.84155e-15	2.84155e-15	1	0	0	0	0	0	0	0	0	0	0	0	0	0	0	0	0	0	0	0
OG0000523	1	7.05961e-07	1	9.39701e-06	0.000474135	0	1.97847e-07	1.40132e-09	2.17102e-09	2.17102e-09	5.4326e-09	7.18711e-10	7.18711e-10	1.09788e-08	1.0325e-11	1.0325e-11	6.19577e-09	4.55868e-13	2.49596e-10	2.49596e-10	1.83836e-10	1.83836e-10	2.72952e-09	4.18831e-09	4.18831e-09	1.09602e-08	3.60799e-13	2.84155e-15	2.84155e-15	1	0	0	0	0	0	0	0	0	0	0	0	0	0	0	0	0	0	0	0
OG0000524	1	7.05961e-07	1	9.39701e-06	0.000474135	0	1.97847e-07	1.40132e-09	2.17102e-09	2.17102e-09	5.4326e-09	7.18711e-10	7.18711e-10	1.09788e-08	1.0325e-11	1.0325e-11	6.19577e-09	4.55868e-13	2.49596e-10	2.49596e-10	1.83836e-10	1.83836e-10	2.72952e-09	4.18831e-09	4.18831e-09	1.09602e-08	3.60799e-13	2.84155e-15	2.84155e-15	1	0	0	0	0	0	0	0	0	0	0	0	0	0	0	0	0	0	0	0
OG0000525	1	7.05961e-07	1	9.39701e-06	0.000474135	0	1.97847e-07	1.40132e-09	2.17102e-09	2.17102e-09	5.4326e-09	7.18711e-10	7.18711e-10	1.09788e-08	1.0325e-11	1.0325e-11	6.19577e-09	4.55868e-13	2.49596e-10	2.49596e-10	1.83836e-10	1.83836e-10	2.72952e-09	4.18831e-09	4.18831e-09	1.09602e-08	3.60799e-13	2.84155e-15	2.84155e-15	1	0	0	0	0	0	0	0	0	0	0	0	0	0	0	0	0	0	0	0
OG0000526	1	7.05961e-07	1	9.39701e-06	0.000474135	0	1.97847e-07	1.40132e-09	2.17102e-09	2.17102e-09	5.4326e-09	7.18711e-10	7.18711e-10	1.09788e-08	1.0325e-11	1.0325e-11	6.19577e-09	4.55868e-13	2.49596e-10	2.49596e-10	1.83836e-10	1.83836e-10	2.72952e-09	4.18831e-09	4.18831e-09	1.09602e-08	3.60799e-13	2.84155e-15	2.84155e-15	1	0	0	0	0	0	0	0	0	0	0	0	0	0	0	0	0	0	0	0
OG0000527	1	7.05961e-07	1	9.39701e-06	0.000474135	0	1.97847e-07	1.40132e-09	2.17102e-09	2.17102e-09	5.4326e-09	7.18711e-10	7.18711e-10	1.09788e-08	1.0325e-11	1.0325e-11	6.19577e-09	4.55868e-13	2.49596e-10	2.49596e-10	1.83836e-10	1.83836e-10	2.72952e-09	4.18831e-09	4.18831e-09	1.09602e-08	3.60799e-13	2.84155e-15	2.84155e-15	1	0	0	0	0	0	0	0	0	0	0	0	0	0	0	0	0	0	0	0
OG0000528	1	7.05961e-07	1	9.39701e-06	0.000474135	0	1.97847e-07	1.40132e-09	2.17102e-09	2.17102e-09	5.4326e-09	7.18711e-10	7.18711e-10	1.09788e-08	1.0325e-11	1.0325e-11	6.19577e-09	4.55868e-13	2.49596e-10	2.49596e-10	1.83836e-10	1.83836e-10	2.72952e-09	4.18831e-09	4.18831e-09	1.09602e-08	3.60799e-13	2.84155e-15	2.84155e-15	1	0	0	0	0	0	0	0	0	0	0	0	0	0	0	0	0	0	0	0
OG0000529	1	7.05961e-07	1	9.39701e-06	0.000474135	0	1.97847e-07	1.40132e-09	2.17102e-09	2.17102e-09	5.4326e-09	7.18711e-10	7.18711e-10	1.09788e-08	1.0325e-11	1.0325e-11	6.19577e-09	4.55868e-13	2.49596e-10	2.49596e-10	1.83836e-10	1.83836e-10	2.72952e-09	4.18831e-09	4.18831e-09	1.09602e-08	3.60799e-13	2.84155e-15	2.84155e-15	1	0	0	0	0	0	0	0	0	0	0	0	0	0	0	0	0	0	0	0
OG0000530	1	7.05961e-07	1	9.39701e-06	0.000474135	0	1.97847e-07	1.40132e-09	2.17102e-09	2.17102e-09	5.4326e-09	7.18711e-10	7.18711e-10	1.09788e-08	1.0325e-11	1.0325e-11	6.19577e-09	4.55868e-13	2.49596e-10	2.49596e-10	1.83836e-10	1.83836e-10	2.72952e-09	4.18831e-09	4.18831e-09	1.09602e-08	3.60799e-13	2.84155e-15	2.84155e-15	1	0	0	0	0	0	0	0	0	0	0	0	0	0	0	0	0	0	0	0
OG0000531	1	7.05961e-07	1	9.39701e-06	0.000474135	0	1.97847e-07	1.40132e-09	2.17102e-09	2.17102e-09	5.4326e-09	7.18711e-10	7.18711e-10	1.09788e-08	1.0325e-11	1.0325e-11	6.19577e-09	4.55868e-13	2.49596e-10	2.49596e-10	1.83836e-10	1.83836e-10	2.72952e-09	4.18831e-09	4.18831e-09	1.09602e-08	3.60799e-13	2.84155e-15	2.84155e-15	1	0	0	0	0	0	0	0	0	0	0	0	0	0	0	0	0	0	0	0
OG0000532	1	7.05961e-07	1	9.39701e-06	0.000474135	0	1.97847e-07	1.40132e-09	2.17102e-09	2.17102e-09	5.4326e-09	7.18711e-10	7.18711e-10	1.09788e-08	1.0325e-11	1.0325e-11	6.19577e-09	4.55868e-13	2.49596e-10	2.49596e-10	1.83836e-10	1.83836e-10	2.72952e-09	4.18831e-09	4.18831e-09	1.09602e-08	3.60799e-13	2.84155e-15	2.84155e-15	1	0	0	0	0	0	0	0	0	0	0	0	0	0	0	0	0	0	0	0
OG0000533	1	7.05961e-07	1	9.39701e-06	0.000474135	0	1.97847e-07	1.40132e-09	2.17102e-09	2.17102e-09	5.4326e-09	7.18711e-10	7.18711e-10	1.09788e-08	1.0325e-11	1.0325e-11	6.19577e-09	4.55868e-13	2.49596e-10	2.49596e-10	1.83836e-10	1.83836e-10	2.72952e-09	4.18831e-09	4.18831e-09	1.09602e-08	3.60799e-13	2.84155e-15	2.84155e-15	1	0	0	0	0	0	0	0	0	0	0	0	0	0	0	0	0	0	0	0
OG0000534	1	7.05961e-07	1	9.39701e-06	0.000474135	0	1.97847e-07	1.40132e-09	2.17102e-09	2.17102e-09	5.4326e-09	7.18711e-10	7.18711e-10	1.09788e-08	1.0325e-11	1.0325e-11	6.19577e-09	4.55868e-13	2.49596e-10	2.49596e-10	1.83836e-10	1.83836e-10	2.72952e-09	4.18831e-09	4.18831e-09	1.09602e-08	3.60799e-13	2.84155e-15	2.84155e-15	1	0	0	0	0	0	0	0	0	0	0	0	0	0	0	0	0	0	0	0
OG0000535	1	7.05961e-07	1	9.39701e-06	0.000474135	0	1.97847e-07	1.40132e-09	2.17102e-09	2.17102e-09	5.4326e-09	7.18711e-10	7.18711e-10	1.09788e-08	1.0325e-11	1.0325e-11	6.19577e-09	4.55868e-13	2.49596e-10	2.49596e-10	1.83836e-10	1.83836e-10	2.72952e-09	4.18831e-09	4.18831e-09	1.09602e-08	3.60799e-13	2.84155e-15	2.84155e-15	1	0	0	0	0	0	0	0	0	0	0	0	0	0	0	0	0	0	0	0
OG0000536	1	7.05961e-07	1	9.39701e-06	0.000474135	0	1.97847e-07	1.40132e-09	2.17102e-09	2.17102e-09	5.4326e-09	7.18711e-10	7.18711e-10	1.09788e-08	1.0325e-11	1.0325e-11	6.19577e-09	4.55868e-13	2.49596e-10	2.49596e-10	1.83836e-10	1.83836e-10	2.72952e-09	4.18831e-09	4.18831e-09	1.09602e-08	3.60799e-13	2.84155e-15	2.84155e-15	1	0	0	0	0	0	0	0	0	0	0	0	0	0	0	0	0	0	0	0
OG0000537	1	7.05961e-07	1	9.39701e-06	0.000474135	0	1.97847e-07	1.40132e-09	2.17102e-09	2.17102e-09	5.4326e-09	7.18711e-10	7.18711e-10	1.09788e-08	1.0325e-11	1.0325e-11	6.19577e-09	4.55868e-13	2.49596e-10	2.49596e-10	1.83836e-10	1.83836e-10	2.72952e-09	4.18831e-09	4.18831e-09	1.09602e-08	3.60799e-13	2.84155e-15	2.84155e-15	1	0	0	0	0	0	0	0	0	0	0	0	0	0	0	0	0	0	0	0
OG0000538	1	7.05961e-07	1	9.39701e-06	0.000474135	0	1.97847e-07	1.40132e-09	2.17102e-09	2.17102e-09	5.4326e-09	7.18711e-10	7.18711e-10	1.09788e-08	1.0325e-11	1.0325e-11	6.19577e-09	4.55868e-13	2.49596e-10	2.49596e-10	1.83836e-10	1.83836e-10	2.72952e-09	4.18831e-09	4.18831e-09	1.09602e-08	3.60799e-13	2.84155e-15	2.84155e-15	1	0	0	0	0	0	0	0	0	0	0	0	0	0	0	0	0	0	0	0
OG0000539	1	7.05961e-07	1	9.39701e-06	0.000474135	0	1.97847e-07	1.40132e-09	2.17102e-09	2.17102e-09	5.4326e-09	7.18711e-10	7.18711e-10	1.09788e-08	1.0325e-11	1.0325e-11	6.19577e-09	4.55868e-13	2.49596e-10	2.49596e-10	1.83836e-10	1.83836e-10	2.72952e-09	4.18831e-09	4.18831e-09	1.09602e-08	3.60799e-13	2.84155e-15	2.84155e-15	1	0	0	0	0	0	0	0	0	0	0	0	0	0	0	0	0	0	0	0
OG0000540	1	7.05961e-07	1	9.39701e-06	0.000474135	0	1.97847e-07	1.40132e-09	2.17102e-09	2.17102e-09	5.4326e-09	7.18711e-10	7.18711e-10	1.09788e-08	1.0325e-11	1.0325e-11	6.19577e-09	4.55868e-13	2.49596e-10	2.49596e-10	1.83836e-10	1.83836e-10	2.72952e-09	4.18831e-09	4.18831e-09	1.09602e-08	3.60799e-13	2.84155e-15	2.84155e-15	1	0	0	0	0	0	0	0	0	0	0	0	0	0	0	0	0	0	0	0
OG0000541	1	7.05961e-07	1	9.39701e-06	0.000474135	0	1.97847e-07	1.40132e-09	2.17102e-09	2.17102e-09	5.4326e-09	7.18711e-10	7.18711e-10	1.09788e-08	1.0325e-11	1.0325e-11	6.19577e-09	4.55868e-13	2.49596e-10	2.49596e-10	1.83836e-10	1.83836e-10	2.72952e-09	4.18831e-09	4.18831e-09	1.09602e-08	3.60799e-13	2.84155e-15	2.84155e-15	1	0	0	0	0	0	0	0	0	0	0	0	0	0	0	0	0	0	0	0
OG0000542	1	7.05961e-07	1	9.39701e-06	0.000474135	0	1.97847e-07	1.40132e-09	2.17102e-09	2.17102e-09	5.4326e-09	7.18711e-10	7.18711e-10	1.09788e-08	1.0325e-11	1.0325e-11	6.19577e-09	4.55868e-13	2.49596e-10	2.49596e-10	1.83836e-10	1.83836e-10	2.72952e-09	4.18831e-09	4.18831e-09	1.09602e-08	3.60799e-13	2.84155e-15	2.84155e-15	1	0	0	0	0	0	0	0	0	0	0	0	0	0	0	0	0	0	0	0
OG0000543	1	7.05961e-07	1	9.39701e-06	0.000474135	0	1.97847e-07	1.40132e-09	2.17102e-09	2.17102e-09	5.4326e-09	7.18711e-10	7.18711e-10	1.09788e-08	1.0325e-11	1.0325e-11	6.19577e-09	4.55868e-13	2.49596e-10	2.49596e-10	1.83836e-10	1.83836e-10	2.72952e-09	4.18831e-09	4.18831e-09	1.09602e-08	3.60799e-13	2.84155e-15	2.84155e-15	1	0	0	0	0	0	0	0	0	0	0	0	0	0	0	0	0	0	0	0
OG0000544	1	7.05961e-07	1	9.39701e-06	0.000474135	0	1.97847e-07	1.40132e-09	2.17102e-09	2.17102e-09	5.4326e-09	7.18711e-10	7.18711e-10	1.09788e-08	1.0325e-11	1.0325e-11	6.19577e-09	4.55868e-13	2.49596e-10	2.49596e-10	1.83836e-10	1.83836e-10	2.72952e-09	4.18831e-09	4.18831e-09	1.09602e-08	3.60799e-13	2.84155e-15	2.84155e-15	1	0	0	0	0	0	0	0	0	0	0	0	0	0	0	0	0	0	0	0
OG0000545	1	7.05961e-07	1	9.39701e-06	0.000474135	0	1.97847e-07	1.40132e-09	2.17102e-09	2.17102e-09	5.4326e-09	7.18711e-10	7.18711e-10	1.09788e-08	1.0325e-11	1.0325e-11	6.19577e-09	4.55868e-13	2.49596e-10	2.49596e-10	1.83836e-10	1.83836e-10	2.72952e-09	4.18831e-09	4.18831e-09	1.09602e-08	3.60799e-13	2.84155e-15	2.84155e-15	1	0	0	0	0	0	0	0	0	0	0	0	0	0	0	0	0	0	0	0
OG0000546	1	7.05961e-07	1	9.39701e-06	0.000474135	0	1.97847e-07	1.40132e-09	2.17102e-09	2.17102e-09	5.4326e-09	7.18711e-10	7.18711e-10	1.09788e-08	1.0325e-11	1.0325e-11	6.19577e-09	4.55868e-13	2.49596e-10	2.49596e-10	1.83836e-10	1.83836e-10	2.72952e-09	4.18831e-09	4.18831e-09	1.09602e-08	3.60799e-13	2.84155e-15	2.84155e-15	1	0	0	0	0	0	0	0	0	0	0	0	0	0	0	0	0	0	0	0
OG0000547	1	7.05961e-07	1	9.39701e-06	0.000474135	0	1.97847e-07	1.40132e-09	2.17102e-09	2.17102e-09	5.4326e-09	7.18711e-10	7.18711e-10	1.09788e-08	1.0325e-11	1.0325e-11	6.19577e-09	4.55868e-13	2.49596e-10	2.49596e-10	1.83836e-10	1.83836e-10	2.72952e-09	4.18831e-09	4.18831e-09	1.09602e-08	3.60799e-13	2.84155e-15	2.84155e-15	1	0	0	0	0	0	0	0	0	0	0	0	0	0	0	0	0	0	0	0
OG0000548	1	7.05961e-07	1	9.39701e-06	0.000474135	0	1.97847e-07	1.40132e-09	2.17102e-09	2.17102e-09	5.4326e-09	7.18711e-10	7.18711e-10	1.09788e-08	1.0325e-11	1.0325e-11	6.19577e-09	4.55868e-13	2.49596e-10	2.49596e-10	1.83836e-10	1.83836e-10	2.72952e-09	4.18831e-09	4.18831e-09	1.09602e-08	3.60799e-13	2.84155e-15	2.84155e-15	1	0	0	0	0	0	0	0	0	0	0	0	0	0	0	0	0	0	0	0
OG0000549	1	7.05961e-07	1	9.39701e-06	0.000474135	0	1.97847e-07	1.40132e-09	2.17102e-09	2.17102e-09	5.4326e-09	7.18711e-10	7.18711e-10	1.09788e-08	1.0325e-11	1.0325e-11	6.19577e-09	4.55868e-13	2.49596e-10	2.49596e-10	1.83836e-10	1.83836e-10	2.72952e-09	4.18831e-09	4.18831e-09	1.09602e-08	3.60799e-13	2.84155e-15	2.84155e-15	1	0	0	0	0	0	0	0	0	0	0	0	0	0	0	0	0	0	0	0
OG0000550	1	7.05961e-07	1	9.39701e-06	0.000474135	0	1.97847e-07	1.40132e-09	2.17102e-09	2.17102e-09	5.4326e-09	7.18711e-10	7.18711e-10	1.09788e-08	1.0325e-11	1.0325e-11	6.19577e-09	4.55868e-13	2.49596e-10	2.49596e-10	1.83836e-10	1.83836e-10	2.72952e-09	4.18831e-09	4.18831e-09	1.09602e-08	3.60799e-13	2.84155e-15	2.84155e-15	1	0	0	0	0	0	0	0	0	0	0	0	0	0	0	0	0	0	0	0
OG0000551	1	7.05961e-07	1	9.39701e-06	0.000474135	0	1.97847e-07	1.40132e-09	2.17102e-09	2.17102e-09	5.4326e-09	7.18711e-10	7.18711e-10	1.09788e-08	1.0325e-11	1.0325e-11	6.19577e-09	4.55868e-13	2.49596e-10	2.49596e-10	1.83836e-10	1.83836e-10	2.72952e-09	4.18831e-09	4.18831e-09	1.09602e-08	3.60799e-13	2.84155e-15	2.84155e-15	1	0	0	0	0	0	0	0	0	0	0	0	0	0	0	0	0	0	0	0
OG0000552	1	7.05961e-07	1	9.39701e-06	0.000474135	0	1.97847e-07	1.40132e-09	2.17102e-09	2.17102e-09	5.4326e-09	7.18711e-10	7.18711e-10	1.09788e-08	1.0325e-11	1.0325e-11	6.19577e-09	4.55868e-13	2.49596e-10	2.49596e-10	1.83836e-10	1.83836e-10	2.72952e-09	4.18831e-09	4.18831e-09	1.09602e-08	3.60799e-13	2.84155e-15	2.84155e-15	1	0	0	0	0	0	0	0	0	0	0	0	0	0	0	0	0	0	0	0
OG0000553	1	7.05961e-07	1	9.39701e-06	0.000474135	0	1.97847e-07	1.40132e-09	2.17102e-09	2.17102e-09	5.4326e-09	7.18711e-10	7.18711e-10	1.09788e-08	1.0325e-11	1.0325e-11	6.19577e-09	4.55868e-13	2.49596e-10	2.49596e-10	1.83836e-10	1.83836e-10	2.72952e-09	4.18831e-09	4.18831e-09	1.09602e-08	3.60799e-13	2.84155e-15	2.84155e-15	1	0	0	0	0	0	0	0	0	0	0	0	0	0	0	0	0	0	0	0
OG0000554	1	7.05961e-07	1	9.39701e-06	0.000474135	0	1.97847e-07	1.40132e-09	2.17102e-09	2.17102e-09	5.4326e-09	7.18711e-10	7.18711e-10	1.09788e-08	1.0325e-11	1.0325e-11	6.19577e-09	4.55868e-13	2.49596e-10	2.49596e-10	1.83836e-10	1.83836e-10	2.72952e-09	4.18831e-09	4.18831e-09	1.09602e-08	3.60799e-13	2.84155e-15	2.84155e-15	1	0	0	0	0	0	0	0	0	0	0	0	0	0	0	0	0	0	0	0
OG0000555	1	7.05961e-07	1	9.39701e-06	0.000474135	0	1.97847e-07	1.40132e-09	2.17102e-09	2.17102e-09	5.4326e-09	7.18711e-10	7.18711e-10	1.09788e-08	1.0325e-11	1.0325e-11	6.19577e-09	4.55868e-13	2.49596e-10	2.49596e-10	1.83836e-10	1.83836e-10	2.72952e-09	4.18831e-09	4.18831e-09	1.09602e-08	3.60799e-13	2.84155e-15	2.84155e-15	1	0	0	0	0	0	0	0	0	0	0	0	0	0	0	0	0	0	0	0
OG0000556	1	7.05961e-07	1	9.39701e-06	0.000474135	0	1.97847e-07	1.40132e-09	2.17102e-09	2.17102e-09	5.4326e-09	7.18711e-10	7.18711e-10	1.09788e-08	1.0325e-11	1.0325e-11	6.19577e-09	4.55868e-13	2.49596e-10	2.49596e-10	1.83836e-10	1.83836e-10	2.72952e-09	4.18831e-09	4.18831e-09	1.09602e-08	3.60799e-13	2.84155e-15	2.84155e-15	1	0	0	0	0	0	0	0	0	0	0	0	0	0	0	0	0	0	0	0
OG0000557	1	7.05961e-07	1	9.39701e-06	0.000474135	0	1.97847e-07	1.40132e-09	2.17102e-09	2.17102e-09	5.4326e-09	7.18711e-10	7.18711e-10	1.09788e-08	1.0325e-11	1.0325e-11	6.19577e-09	4.55868e-13	2.49596e-10	2.49596e-10	1.83836e-10	1.83836e-10	2.72952e-09	4.18831e-09	4.18831e-09	1.09602e-08	3.60799e-13	2.84155e-15	2.84155e-15	1	0	0	0	0	0	0	0	0	0	0	0	0	0	0	0	0	0	0	0
OG0000558	1	7.05961e-07	1	9.39701e-06	0.000474135	0	1.97847e-07	1.40132e-09	2.17102e-09	2.17102e-09	5.4326e-09	7.18711e-10	7.18711e-10	1.09788e-08	1.0325e-11	1.0325e-11	6.19577e-09	4.55868e-13	2.49596e-10	2.49596e-10	1.83836e-10	1.83836e-10	2.72952e-09	4.18831e-09	4.18831e-09	1.09602e-08	3.60799e-13	2.84155e-15	2.84155e-15	1	0	0	0	0	0	0	0	0	0	0	0	0	0	0	0	0	0	0	0
OG0000559	1	7.05961e-07	1	9.39701e-06	0.000474135	0	1.97847e-07	1.40132e-09	2.17102e-09	2.17102e-09	5.4326e-09	7.18711e-10	7.18711e-10	1.09788e-08	1.0325e-11	1.0325e-11	6.19577e-09	4.55868e-13	2.49596e-10	2.49596e-10	1.83836e-10	1.83836e-10	2.72952e-09	4.18831e-09	4.18831e-09	1.09602e-08	3.60799e-13	2.84155e-15	2.84155e-15	1	0	0	0	0	0	0	0	0	0	0	0	0	0	0	0	0	0	0	0
OG0000560	1	7.05961e-07	1	9.39701e-06	0.000474135	0	1.97847e-07	1.40132e-09	2.17102e-09	2.17102e-09	5.4326e-09	7.18711e-10	7.18711e-10	1.09788e-08	1.0325e-11	1.0325e-11	6.19577e-09	4.55868e-13	2.49596e-10	2.49596e-10	1.83836e-10	1.83836e-10	2.72952e-09	4.18831e-09	4.18831e-09	1.09602e-08	3.60799e-13	2.84155e-15	2.84155e-15	1	0	0	0	0	0	0	0	0	0	0	0	0	0	0	0	0	0	0	0
OG0000561	1	7.05961e-07	1	9.39701e-06	0.000474135	0	1.97847e-07	1.40132e-09	2.17102e-09	2.17102e-09	5.4326e-09	7.18711e-10	7.18711e-10	1.09788e-08	1.0325e-11	1.0325e-11	6.19577e-09	4.55868e-13	2.49596e-10	2.49596e-10	1.83836e-10	1.83836e-10	2.72952e-09	4.18831e-09	4.18831e-09	1.09602e-08	3.60799e-13	2.84155e-15	2.84155e-15	1	0	0	0	0	0	0	0	0	0	0	0	0	0	0	0	0	0	0	0
OG0000562	1	7.05961e-07	1	9.39701e-06	0.000474135	0	1.97847e-07	1.40132e-09	2.17102e-09	2.17102e-09	5.4326e-09	7.18711e-10	7.18711e-10	1.09788e-08	1.0325e-11	1.0325e-11	6.19577e-09	4.55868e-13	2.49596e-10	2.49596e-10	1.83836e-10	1.83836e-10	2.72952e-09	4.18831e-09	4.18831e-09	1.09602e-08	3.60799e-13	2.84155e-15	2.84155e-15	1	0	0	0	0	0	0	0	0	0	0	0	0	0	0	0	0	0	0	0
OG0000563	1	7.05961e-07	1	9.39701e-06	0.000474135	0	1.97847e-07	1.40132e-09	2.17102e-09	2.17102e-09	5.4326e-09	7.18711e-10	7.18711e-10	1.09788e-08	1.0325e-11	1.0325e-11	6.19577e-09	4.55868e-13	2.49596e-10	2.49596e-10	1.83836e-10	1.83836e-10	2.72952e-09	4.18831e-09	4.18831e-09	1.09602e-08	3.60799e-13	2.84155e-15	2.84155e-15	1	0	0	0	0	0	0	0	0	0	0	0	0	0	0	0	0	0	0	0
OG0000564	1	7.05961e-07	1	9.39701e-06	0.000474135	0	1.97847e-07	1.40132e-09	2.17102e-09	2.17102e-09	5.4326e-09	7.18711e-10	7.18711e-10	1.09788e-08	1.0325e-11	1.0325e-11	6.19577e-09	4.55868e-13	2.49596e-10	2.49596e-10	1.83836e-10	1.83836e-10	2.72952e-09	4.18831e-09	4.18831e-09	1.09602e-08	3.60799e-13	2.84155e-15	2.84155e-15	1	0	0	0	0	0	0	0	0	0	0	0	0	0	0	0	0	0	0	0
OG0000565	1	7.05961e-07	1	9.39701e-06	0.000474135	0	1.97847e-07	1.40132e-09	2.17102e-09	2.17102e-09	5.4326e-09	7.18711e-10	7.18711e-10	1.09788e-08	1.0325e-11	1.0325e-11	6.19577e-09	4.55868e-13	2.49596e-10	2.49596e-10	1.83836e-10	1.83836e-10	2.72952e-09	4.18831e-09	4.18831e-09	1.09602e-08	3.60799e-13	2.84155e-15	2.84155e-15	1	0	0	0	0	0	0	0	0	0	0	0	0	0	0	0	0	0	0	0
OG0000566	1	7.05961e-07	1	9.39701e-06	0.000474135	0	1.97847e-07	1.40132e-09	2.17102e-09	2.17102e-09	5.4326e-09	7.18711e-10	7.18711e-10	1.09788e-08	1.0325e-11	1.0325e-11	6.19577e-09	4.55868e-13	2.49596e-10	2.49596e-10	1.83836e-10	1.83836e-10	2.72952e-09	4.18831e-09	4.18831e-09	1.09602e-08	3.60799e-13	2.84155e-15	2.84155e-15	1	0	0	0	0	0	0	0	0	0	0	0	0	0	0	0	0	0	0	0
OG0000567	1	7.05961e-07	1	9.39701e-06	0.000474135	0	1.97847e-07	1.40132e-09	2.17102e-09	2.17102e-09	5.4326e-09	7.18711e-10	7.18711e-10	1.09788e-08	1.0325e-11	1.0325e-11	6.19577e-09	4.55868e-13	2.49596e-10	2.49596e-10	1.83836e-10	1.83836e-10	2.72952e-09	4.18831e-09	4.18831e-09	1.09602e-08	3.60799e-13	2.84155e-15	2.84155e-15	1	0	0	0	0	0	0	0	0	0	0	0	0	0	0	0	0	0	0	0
OG0000568	1.00134	0.00198047	2.99843	1.97199	0.198103	0	0	1.86412e-06	4.46094e-06	4.46094e-06	7.35143e-06	1.41186e-06	1.41186e-06	1.96705e-05	2.29807e-08	2.29807e-08	1.55731e-05	6.60852e-10	3.11243e-07	3.11243e-07	8.22808e-08	8.22808e-08	1.33086e-06	6.3628e-06	6.3628e-06	0	1.1607e-08	3.94542e-11	3.94542e-11	0.999358	0.999358	0	0	0	0	0	0	0	0	0	0	0	0	0	0	0	0	0	0
OG0000569	1	7.05961e-07	1	9.39701e-06	0.000474135	0	1.97847e-07	1.40132e-09	2.17102e-09	2.17102e-09	5.4326e-09	7.18711e-10	7.18711e-10	1.09788e-08	1.0325e-11	1.0325e-11	6.19577e-09	4.55868e-13	2.49596e-10	2.49596e-10	1.83836e-10	1.83836e-10	2.72952e-09	4.18831e-09	4.18831e-09	1.09602e-08	3.60799e-13	2.84155e-15	2.84155e-15	1	0	0	0	0	0	0	0	0	0	0	0	0	0	0	0	0	0	0	0
OG0000570	1	7.05961e-07	1	9.39701e-06	0.000474135	0	1.97847e-07	1.40132e-09	2.17102e-09	2.17102e-09	5.4326e-09	7.18711e-10	7.18711e-10	1.09788e-08	1.0325e-11	1.0325e-11	6.19577e-09	4.55868e-13	2.49596e-10	2.49596e-10	1.83836e-10	1.83836e-10	2.72952e-09	4.18831e-09	4.18831e-09	1.09602e-08	3.60799e-13	2.84155e-15	2.84155e-15	1	0	0	0	0	0	0	0	0	0	0	0	0	0	0	0	0	0	0	0
OG0000571	1	7.05961e-07	1	9.39701e-06	0.000474135	0	1.97847e-07	1.40132e-09	2.17102e-09	2.17102e-09	5.4326e-09	7.18711e-10	7.18711e-10	1.09788e-08	1.0325e-11	1.0325e-11	6.19577e-09	4.55868e-13	2.49596e-10	2.49596e-10	1.83836e-10	1.83836e-10	2.72952e-09	4.18831e-09	4.18831e-09	1.09602e-08	3.60799e-13	2.84155e-15	2.84155e-15	1	0	0	0	0	0	0	0	0	0	0	0	0	0	0	0	0	0	0	0
OG0000572	1	7.05961e-07	1	9.39701e-06	0.000474135	0	1.97847e-07	1.40132e-09	2.17102e-09	2.17102e-09	5.4326e-09	7.18711e-10	7.18711e-10	1.09788e-08	1.0325e-11	1.0325e-11	6.19577e-09	4.55868e-13	2.49596e-10	2.49596e-10	1.83836e-10	1.83836e-10	2.72952e-09	4.18831e-09	4.18831e-09	1.09602e-08	3.60799e-13	2.84155e-15	2.84155e-15	1	0	0	0	0	0	0	0	0	0	0	0	0	0	0	0	0	0	0	0
OG0000573	1	7.05961e-07	1	9.39701e-06	0.000474135	0	1.97847e-07	1.40132e-09	2.17102e-09	2.17102e-09	5.4326e-09	7.18711e-10	7.18711e-10	1.09788e-08	1.0325e-11	1.0325e-11	6.19577e-09	4.55868e-13	2.49596e-10	2.49596e-10	1.83836e-10	1.83836e-10	2.72952e-09	4.18831e-09	4.18831e-09	1.09602e-08	3.60799e-13	2.84155e-15	2.84155e-15	1	0	0	0	0	0	0	0	0	0	0	0	0	0	0	0	0	0	0	0
OG0000574	1	7.05961e-07	1	9.39701e-06	0.000474135	0	1.97847e-07	1.40132e-09	2.17102e-09	2.17102e-09	5.4326e-09	7.18711e-10	7.18711e-10	1.09788e-08	1.0325e-11	1.0325e-11	6.19577e-09	4.55868e-13	2.49596e-10	2.49596e-10	1.83836e-10	1.83836e-10	2.72952e-09	4.18831e-09	4.18831e-09	1.09602e-08	3.60799e-13	2.84155e-15	2.84155e-15	1	0	0	0	0	0	0	0	0	0	0	0	0	0	0	0	0	0	0	0
OG0000575	1	7.05961e-07	1	9.39701e-06	0.000474135	0	1.97847e-07	1.40132e-09	2.17102e-09	2.17102e-09	5.4326e-09	7.18711e-10	7.18711e-10	1.09788e-08	1.0325e-11	1.0325e-11	6.19577e-09	4.55868e-13	2.49596e-10	2.49596e-10	1.83836e-10	1.83836e-10	2.72952e-09	4.18831e-09	4.18831e-09	1.09602e-08	3.60799e-13	2.84155e-15	2.84155e-15	1	0	0	0	0	0	0	0	0	0	0	0	0	0	0	0	0	0	0	0
OG0000576	1	7.05961e-07	1	9.39701e-06	0.000474135	0	1.97847e-07	1.40132e-09	2.17102e-09	2.17102e-09	5.4326e-09	7.18711e-10	7.18711e-10	1.09788e-08	1.0325e-11	1.0325e-11	6.19577e-09	4.55868e-13	2.49596e-10	2.49596e-10	1.83836e-10	1.83836e-10	2.72952e-09	4.18831e-09	4.18831e-09	1.09602e-08	3.60799e-13	2.84155e-15	2.84155e-15	1	0	0	0	0	0	0	0	0	0	0	0	0	0	0	0	0	0	0	0
OG0000577	1	7.05961e-07	1	9.39701e-06	0.000474135	0	1.97847e-07	1.40132e-09	2.17102e-09	2.17102e-09	5.4326e-09	7.18711e-10	7.18711e-10	1.09788e-08	1.0325e-11	1.0325e-11	6.19577e-09	4.55868e-13	2.49596e-10	2.49596e-10	1.83836e-10	1.83836e-10	2.72952e-09	4.18831e-09	4.18831e-09	1.09602e-08	3.60799e-13	2.84155e-15	2.84155e-15	1	0	0	0	0	0	0	0	0	0	0	0	0	0	0	0	0	0	0	0
OG0000578	1	7.05961e-07	1	9.39701e-06	0.000474135	0	1.97847e-07	1.40132e-09	2.17102e-09	2.17102e-09	5.4326e-09	7.18711e-10	7.18711e-10	1.09788e-08	1.0325e-11	1.0325e-11	6.19577e-09	4.55868e-13	2.49596e-10	2.49596e-10	1.83836e-10	1.83836e-10	2.72952e-09	4.18831e-09	4.18831e-09	1.09602e-08	3.60799e-13	2.84155e-15	2.84155e-15	1	0	0	0	0	0	0	0	0	0	0	0	0	0	0	0	0	0	0	0
OG0000579	1	7.05961e-07	1	9.39701e-06	0.000474135	0	1.97847e-07	1.40132e-09	2.17102e-09	2.17102e-09	5.4326e-09	7.18711e-10	7.18711e-10	1.09788e-08	1.0325e-11	1.0325e-11	6.19577e-09	4.55868e-13	2.49596e-10	2.49596e-10	1.83836e-10	1.83836e-10	2.72952e-09	4.18831e-09	4.18831e-09	1.09602e-08	3.60799e-13	2.84155e-15	2.84155e-15	1	0	0	0	0	0	0	0	0	0	0	0	0	0	0	0	0	0	0	0
OG0000580	1	7.05961e-07	1	9.39701e-06	0.000474135	0	1.97847e-07	1.40132e-09	2.17102e-09	2.17102e-09	5.4326e-09	7.18711e-10	7.18711e-10	1.09788e-08	1.0325e-11	1.0325e-11	6.19577e-09	4.55868e-13	2.49596e-10	2.49596e-10	1.83836e-10	1.83836e-10	2.72952e-09	4.18831e-09	4.18831e-09	1.09602e-08	3.60799e-13	2.84155e-15	2.84155e-15	1	0	0	0	0	0	0	0	0	0	0	0	0	0	0	0	0	0	0	0
OG0000581	1	7.05961e-07	1	9.39701e-06	0.000474135	0	1.97847e-07	1.40132e-09	2.17102e-09	2.17102e-09	5.4326e-09	7.18711e-10	7.18711e-10	1.09788e-08	1.0325e-11	1.0325e-11	6.19577e-09	4.55868e-13	2.49596e-10	2.49596e-10	1.83836e-10	1.83836e-10	2.72952e-09	4.18831e-09	4.18831e-09	1.09602e-08	3.60799e-13	2.84155e-15	2.84155e-15	1	0	0	0	0	0	0	0	0	0	0	0	0	0	0	0	0	0	0	0
OG0000582	1	7.05961e-07	1	9.39701e-06	0.000474135	0	1.97847e-07	1.40132e-09	2.17102e-09	2.17102e-09	5.4326e-09	7.18711e-10	7.18711e-10	1.09788e-08	1.0325e-11	1.0325e-11	6.19577e-09	4.55868e-13	2.49596e-10	2.49596e-10	1.83836e-10	1.83836e-10	2.72952e-09	4.18831e-09	4.18831e-09	1.09602e-08	3.60799e-13	2.84155e-15	2.84155e-15	1	0	0	0	0	0	0	0	0	0	0	0	0	0	0	0	0	0	0	0
OG0000583	1	7.05961e-07	1	9.39701e-06	0.000474135	0	1.97847e-07	1.40132e-09	2.17102e-09	2.17102e-09	5.4326e-09	7.18711e-10	7.18711e-10	1.09788e-08	1.0325e-11	1.0325e-11	6.19577e-09	4.55868e-13	2.49596e-10	2.49596e-10	1.83836e-10	1.83836e-10	2.72952e-09	4.18831e-09	4.18831e-09	1.09602e-08	3.60799e-13	2.84155e-15	2.84155e-15	1	0	0	0	0	0	0	0	0	0	0	0	0	0	0	0	0	0	0	0
OG0000584	1	7.05961e-07	1	9.39701e-06	0.000474135	0	1.97847e-07	1.40132e-09	2.17102e-09	2.17102e-09	5.4326e-09	7.18711e-10	7.18711e-10	1.09788e-08	1.0325e-11	1.0325e-11	6.19577e-09	4.55868e-13	2.49596e-10	2.49596e-10	1.83836e-10	1.83836e-10	2.72952e-09	4.18831e-09	4.18831e-09	1.09602e-08	3.60799e-13	2.84155e-15	2.84155e-15	1	0	0	0	0	0	0	0	0	0	0	0	0	0	0	0	0	0	0	0
OG0000585	1.0044	0.00439918	2	0.984092	0.0649461	0	3.19988e-06	2.47712e-08	3.94199e-08	3.94199e-08	1.87459e-06	0.0043861	0	2.39229e-07	1.80963e-10	1.80963e-10	1.36519e-07	1.27724e-11	4.076e-09	4.076e-09	3.09245e-09	3.09245e-09	5.22944e-08	8.0155e-08	8.0155e-08	1.40012e-07	7.77327e-12	5.73762e-14	5.73762e-14	0.999997	0	0	0	0	0	0	0.995614	0	0	0	0	0	0	0	0	0	0	0	0
OG0000586	1	7.05961e-07	1	9.39701e-06	0.000474135	0	1.97847e-07	1.40132e-09	2.17102e-09	2.17102e-09	5.4326e-09	7.18711e-10	7.18711e-10	1.09788e-08	1.0325e-11	1.0325e-11	6.19577e-09	4.55868e-13	2.49596e-10	2.49596e-10	1.83836e-10	1.83836e-10	2.72952e-09	4.18831e-09	4.18831e-09	1.09602e-08	3.60799e-13	2.84155e-15	2.84155e-15	1	0	0	0	0	0	0	0	0	0	0	0	0	0	0	0	0	0	0	0
OG0000587	1	7.05961e-07	1	9.39701e-06	0.000474135	0	1.97847e-07	1.40132e-09	2.17102e-09	2.17102e-09	5.4326e-09	7.18711e-10	7.18711e-10	1.09788e-08	1.0325e-11	1.0325e-11	6.19577e-09	4.55868e-13	2.49596e-10	2.49596e-10	1.83836e-10	1.83836e-10	2.72952e-09	4.18831e-09	4.18831e-09	1.09602e-08	3.60799e-13	2.84155e-15	2.84155e-15	1	0	0	0	0	0	0	0	0	0	0	0	0	0	0	0	0	0	0	0
OG0000588	1	7.05961e-07	1	9.39701e-06	0.000474135	0	1.97847e-07	1.40132e-09	2.17102e-09	2.17102e-09	5.4326e-09	7.18711e-10	7.18711e-10	1.09788e-08	1.0325e-11	1.0325e-11	6.19577e-09	4.55868e-13	2.49596e-10	2.49596e-10	1.83836e-10	1.83836e-10	2.72952e-09	4.18831e-09	4.18831e-09	1.09602e-08	3.60799e-13	2.84155e-15	2.84155e-15	1	0	0	0	0	0	0	0	0	0	0	0	0	0	0	0	0	0	0	0
OG0000589	1	7.05961e-07	1	9.39701e-06	0.000474135	0	1.97847e-07	1.40132e-09	2.17102e-09	2.17102e-09	5.4326e-09	7.18711e-10	7.18711e-10	1.09788e-08	1.0325e-11	1.0325e-11	6.19577e-09	4.55868e-13	2.49596e-10	2.49596e-10	1.83836e-10	1.83836e-10	2.72952e-09	4.18831e-09	4.18831e-09	1.09602e-08	3.60799e-13	2.84155e-15	2.84155e-15	1	0	0	0	0	0	0	0	0	0	0	0	0	0	0	0	0	0	0	0
OG0000590	1	7.05961e-07	1	9.39701e-06	0.000474135	0	1.97847e-07	1.40132e-09	2.17102e-09	2.17102e-09	5.4326e-09	7.18711e-10	7.18711e-10	1.09788e-08	1.0325e-11	1.0325e-11	6.19577e-09	4.55868e-13	2.49596e-10	2.49596e-10	1.83836e-10	1.83836e-10	2.72952e-09	4.18831e-09	4.18831e-09	1.09602e-08	3.60799e-13	2.84155e-15	2.84155e-15	1	0	0	0	0	0	0	0	0	0	0	0	0	0	0	0	0	0	0	0
OG0000591	1	7.05961e-07	1	9.39701e-06	0.000474135	0	1.97847e-07	1.40132e-09	2.17102e-09	2.17102e-09	5.4326e-09	7.18711e-10	7.18711e-10	1.09788e-08	1.0325e-11	1.0325e-11	6.19577e-09	4.55868e-13	2.49596e-10	2.49596e-10	1.83836e-10	1.83836e-10	2.72952e-09	4.18831e-09	4.18831e-09	1.09602e-08	3.60799e-13	2.84155e-15	2.84155e-15	1	0	0	0	0	0	0	0	0	0	0	0	0	0	0	0	0	0	0	0
OG0000592	1	7.05961e-07	1	9.39701e-06	0.000474135	0	1.97847e-07	1.40132e-09	2.17102e-09	2.17102e-09	5.4326e-09	7.18711e-10	7.18711e-10	1.09788e-08	1.0325e-11	1.0325e-11	6.19577e-09	4.55868e-13	2.49596e-10	2.49596e-10	1.83836e-10	1.83836e-10	2.72952e-09	4.18831e-09	4.18831e-09	1.09602e-08	3.60799e-13	2.84155e-15	2.84155e-15	1	0	0	0	0	0	0	0	0	0	0	0	0	0	0	0	0	0	0	0
OG0000593	1	7.05961e-07	1	9.39701e-06	0.000474135	0	1.97847e-07	1.40132e-09	2.17102e-09	2.17102e-09	5.4326e-09	7.18711e-10	7.18711e-10	1.09788e-08	1.0325e-11	1.0325e-11	6.19577e-09	4.55868e-13	2.49596e-10	2.49596e-10	1.83836e-10	1.83836e-10	2.72952e-09	4.18831e-09	4.18831e-09	1.09602e-08	3.60799e-13	2.84155e-15	2.84155e-15	1	0	0	0	0	0	0	0	0	0	0	0	0	0	0	0	0	0	0	0
OG0000594	1	7.05961e-07	1	9.39701e-06	0.000474135	0	1.97847e-07	1.40132e-09	2.17102e-09	2.17102e-09	5.4326e-09	7.18711e-10	7.18711e-10	1.09788e-08	1.0325e-11	1.0325e-11	6.19577e-09	4.55868e-13	2.49596e-10	2.49596e-10	1.83836e-10	1.83836e-10	2.72952e-09	4.18831e-09	4.18831e-09	1.09602e-08	3.60799e-13	2.84155e-15	2.84155e-15	1	0	0	0	0	0	0	0	0	0	0	0	0	0	0	0	0	0	0	0
OG0000595	1	7.05961e-07	1	9.39701e-06	0.000474135	0	1.97847e-07	1.40132e-09	2.17102e-09	2.17102e-09	5.4326e-09	7.18711e-10	7.18711e-10	1.09788e-08	1.0325e-11	1.0325e-11	6.19577e-09	4.55868e-13	2.49596e-10	2.49596e-10	1.83836e-10	1.83836e-10	2.72952e-09	4.18831e-09	4.18831e-09	1.09602e-08	3.60799e-13	2.84155e-15	2.84155e-15	1	0	0	0	0	0	0	0	0	0	0	0	0	0	0	0	0	0	0	0
OG0000596	1	7.05961e-07	1	9.39701e-06	0.000474135	0	1.97847e-07	1.40132e-09	2.17102e-09	2.17102e-09	5.4326e-09	7.18711e-10	7.18711e-10	1.09788e-08	1.0325e-11	1.0325e-11	6.19577e-09	4.55868e-13	2.49596e-10	2.49596e-10	1.83836e-10	1.83836e-10	2.72952e-09	4.18831e-09	4.18831e-09	1.09602e-08	3.60799e-13	2.84155e-15	2.84155e-15	1	0	0	0	0	0	0	0	0	0	0	0	0	0	0	0	0	0	0	0
OG0000597	1	7.05961e-07	1	9.39701e-06	0.000474135	0	1.97847e-07	1.40132e-09	2.17102e-09	2.17102e-09	5.4326e-09	7.18711e-10	7.18711e-10	1.09788e-08	1.0325e-11	1.0325e-11	6.19577e-09	4.55868e-13	2.49596e-10	2.49596e-10	1.83836e-10	1.83836e-10	2.72952e-09	4.18831e-09	4.18831e-09	1.09602e-08	3.60799e-13	2.84155e-15	2.84155e-15	1	0	0	0	0	0	0	0	0	0	0	0	0	0	0	0	0	0	0	0
OG0000598	1	7.05961e-07	1	9.39701e-06	0.000474135	0	1.97847e-07	1.40132e-09	2.17102e-09	2.17102e-09	5.4326e-09	7.18711e-10	7.18711e-10	1.09788e-08	1.0325e-11	1.0325e-11	6.19577e-09	4.55868e-13	2.49596e-10	2.49596e-10	1.83836e-10	1.83836e-10	2.72952e-09	4.18831e-09	4.18831e-09	1.09602e-08	3.60799e-13	2.84155e-15	2.84155e-15	1	0	0	0	0	0	0	0	0	0	0	0	0	0	0	0	0	0	0	0
OG0000599	1	7.05961e-07	1	9.39701e-06	0.000474135	0	1.97847e-07	1.40132e-09	2.17102e-09	2.17102e-09	5.4326e-09	7.18711e-10	7.18711e-10	1.09788e-08	1.0325e-11	1.0325e-11	6.19577e-09	4.55868e-13	2.49596e-10	2.49596e-10	1.83836e-10	1.83836e-10	2.72952e-09	4.18831e-09	4.18831e-09	1.09602e-08	3.60799e-13	2.84155e-15	2.84155e-15	1	0	0	0	0	0	0	0	0	0	0	0	0	0	0	0	0	0	0	0
OG0000600	1	7.05961e-07	1	9.39701e-06	0.000474135	0	1.97847e-07	1.40132e-09	2.17102e-09	2.17102e-09	5.4326e-09	7.18711e-10	7.18711e-10	1.09788e-08	1.0325e-11	1.0325e-11	6.19577e-09	4.55868e-13	2.49596e-10	2.49596e-10	1.83836e-10	1.83836e-10	2.72952e-09	4.18831e-09	4.18831e-09	1.09602e-08	3.60799e-13	2.84155e-15	2.84155e-15	1	0	0	0	0	0	0	0	0	0	0	0	0	0	0	0	0	0	0	0
OG0000601	1	7.05961e-07	1	9.39701e-06	0.000474135	0	1.97847e-07	1.40132e-09	2.17102e-09	2.17102e-09	5.4326e-09	7.18711e-10	7.18711e-10	1.09788e-08	1.0325e-11	1.0325e-11	6.19577e-09	4.55868e-13	2.49596e-10	2.49596e-10	1.83836e-10	1.83836e-10	2.72952e-09	4.18831e-09	4.18831e-09	1.09602e-08	3.60799e-13	2.84155e-15	2.84155e-15	1	0	0	0	0	0	0	0	0	0	0	0	0	0	0	0	0	0	0	0
OG0000602	1	7.05961e-07	1	9.39701e-06	0.000474135	0	1.97847e-07	1.40132e-09	2.17102e-09	2.17102e-09	5.4326e-09	7.18711e-10	7.18711e-10	1.09788e-08	1.0325e-11	1.0325e-11	6.19577e-09	4.55868e-13	2.49596e-10	2.49596e-10	1.83836e-10	1.83836e-10	2.72952e-09	4.18831e-09	4.18831e-09	1.09602e-08	3.60799e-13	2.84155e-15	2.84155e-15	1	0	0	0	0	0	0	0	0	0	0	0	0	0	0	0	0	0	0	0
OG0000603	1	7.05961e-07	1	9.39701e-06	0.000474135	0	1.97847e-07	1.40132e-09	2.17102e-09	2.17102e-09	5.4326e-09	7.18711e-10	7.18711e-10	1.09788e-08	1.0325e-11	1.0325e-11	6.19577e-09	4.55868e-13	2.49596e-10	2.49596e-10	1.83836e-10	1.83836e-10	2.72952e-09	4.18831e-09	4.18831e-09	1.09602e-08	3.60799e-13	2.84155e-15	2.84155e-15	1	0	0	0	0	0	0	0	0	0	0	0	0	0	0	0	0	0	0	0
OG0000604	1.00135	0.00209739	2.99877	1.78983	0.838256	0	0	5.22544e-06	1.41327e-05	1.41327e-05	1.80959e-05	4.40826e-06	4.40826e-06	5.45805e-05	7.52128e-08	7.52128e-08	4.81669e-05	1.03118e-09	0	5.17217e-05	7.3606e-08	7.3606e-08	9.12926e-06	2.47339e-05	2.47339e-05	0.000119373	5.31263e-09	3.24755e-11	3.24755e-11	0.999256	0.999256	0	0	0	0	0	0	0	0	0	0	0	0.999948	0	0	0	0	0	0
OG0000605	1	7.05961e-07	1	9.39701e-06	0.000474135	0	1.97847e-07	1.40132e-09	2.17102e-09	2.17102e-09	5.4326e-09	7.18711e-10	7.18711e-10	1.09788e-08	1.0325e-11	1.0325e-11	6.19577e-09	4.55868e-13	2.49596e-10	2.49596e-10	1.83836e-10	1.83836e-10	2.72952e-09	4.18831e-09	4.18831e-09	1.09602e-08	3.60799e-13	2.84155e-15	2.84155e-15	1	0	0	0	0	0	0	0	0	0	0	0	0	0	0	0	0	0	0	0
OG0000606	1	7.05961e-07	1	9.39701e-06	0.000474135	0	1.97847e-07	1.40132e-09	2.17102e-09	2.17102e-09	5.4326e-09	7.18711e-10	7.18711e-10	1.09788e-08	1.0325e-11	1.0325e-11	6.19577e-09	4.55868e-13	2.49596e-10	2.49596e-10	1.83836e-10	1.83836e-10	2.72952e-09	4.18831e-09	4.18831e-09	1.09602e-08	3.60799e-13	2.84155e-15	2.84155e-15	1	0	0	0	0	0	0	0	0	0	0	0	0	0	0	0	0	0	0	0
OG0000607	1	7.05961e-07	1	9.39701e-06	0.000474135	0	1.97847e-07	1.40132e-09	2.17102e-09	2.17102e-09	5.4326e-09	7.18711e-10	7.18711e-10	1.09788e-08	1.0325e-11	1.0325e-11	6.19577e-09	4.55868e-13	2.49596e-10	2.49596e-10	1.83836e-10	1.83836e-10	2.72952e-09	4.18831e-09	4.18831e-09	1.09602e-08	3.60799e-13	2.84155e-15	2.84155e-15	1	0	0	0	0	0	0	0	0	0	0	0	0	0	0	0	0	0	0	0
OG0000608	1	7.05961e-07	1	9.39701e-06	0.000474135	0	1.97847e-07	1.40132e-09	2.17102e-09	2.17102e-09	5.4326e-09	7.18711e-10	7.18711e-10	1.09788e-08	1.0325e-11	1.0325e-11	6.19577e-09	4.55868e-13	2.49596e-10	2.49596e-10	1.83836e-10	1.83836e-10	2.72952e-09	4.18831e-09	4.18831e-09	1.09602e-08	3.60799e-13	2.84155e-15	2.84155e-15	1	0	0	0	0	0	0	0	0	0	0	0	0	0	0	0	0	0	0	0
OG0000609	1	7.05961e-07	1	9.39701e-06	0.000474135	0	1.97847e-07	1.40132e-09	2.17102e-09	2.17102e-09	5.4326e-09	7.18711e-10	7.18711e-10	1.09788e-08	1.0325e-11	1.0325e-11	6.19577e-09	4.55868e-13	2.49596e-10	2.49596e-10	1.83836e-10	1.83836e-10	2.72952e-09	4.18831e-09	4.18831e-09	1.09602e-08	3.60799e-13	2.84155e-15	2.84155e-15	1	0	0	0	0	0	0	0	0	0	0	0	0	0	0	0	0	0	0	0
OG0000610	1	7.05961e-07	1	9.39701e-06	0.000474135	0	1.97847e-07	1.40132e-09	2.17102e-09	2.17102e-09	5.4326e-09	7.18711e-10	7.18711e-10	1.09788e-08	1.0325e-11	1.0325e-11	6.19577e-09	4.55868e-13	2.49596e-10	2.49596e-10	1.83836e-10	1.83836e-10	2.72952e-09	4.18831e-09	4.18831e-09	1.09602e-08	3.60799e-13	2.84155e-15	2.84155e-15	1	0	0	0	0	0	0	0	0	0	0	0	0	0	0	0	0	0	0	0
OG0000611	1	7.05961e-07	1	9.39701e-06	0.000474135	0	1.97847e-07	1.40132e-09	2.17102e-09	2.17102e-09	5.4326e-09	7.18711e-10	7.18711e-10	1.09788e-08	1.0325e-11	1.0325e-11	6.19577e-09	4.55868e-13	2.49596e-10	2.49596e-10	1.83836e-10	1.83836e-10	2.72952e-09	4.18831e-09	4.18831e-09	1.09602e-08	3.60799e-13	2.84155e-15	2.84155e-15	1	0	0	0	0	0	0	0	0	0	0	0	0	0	0	0	0	0	0	0
OG0000612	1	7.05961e-07	1	9.39701e-06	0.000474135	0	1.97847e-07	1.40132e-09	2.17102e-09	2.17102e-09	5.4326e-09	7.18711e-10	7.18711e-10	1.09788e-08	1.0325e-11	1.0325e-11	6.19577e-09	4.55868e-13	2.49596e-10	2.49596e-10	1.83836e-10	1.83836e-10	2.72952e-09	4.18831e-09	4.18831e-09	1.09602e-08	3.60799e-13	2.84155e-15	2.84155e-15	1	0	0	0	0	0	0	0	0	0	0	0	0	0	0	0	0	0	0	0
OG0000613	1	7.05961e-07	1	9.39701e-06	0.000474135	0	1.97847e-07	1.40132e-09	2.17102e-09	2.17102e-09	5.4326e-09	7.18711e-10	7.18711e-10	1.09788e-08	1.0325e-11	1.0325e-11	6.19577e-09	4.55868e-13	2.49596e-10	2.49596e-10	1.83836e-10	1.83836e-10	2.72952e-09	4.18831e-09	4.18831e-09	1.09602e-08	3.60799e-13	2.84155e-15	2.84155e-15	1	0	0	0	0	0	0	0	0	0	0	0	0	0	0	0	0	0	0	0
OG0000614	1	7.05961e-07	1	9.39701e-06	0.000474135	0	1.97847e-07	1.40132e-09	2.17102e-09	2.17102e-09	5.4326e-09	7.18711e-10	7.18711e-10	1.09788e-08	1.0325e-11	1.0325e-11	6.19577e-09	4.55868e-13	2.49596e-10	2.49596e-10	1.83836e-10	1.83836e-10	2.72952e-09	4.18831e-09	4.18831e-09	1.09602e-08	3.60799e-13	2.84155e-15	2.84155e-15	1	0	0	0	0	0	0	0	0	0	0	0	0	0	0	0	0	0	0	0
OG0000615	1	7.05961e-07	1	9.39701e-06	0.000474135	0	1.97847e-07	1.40132e-09	2.17102e-09	2.17102e-09	5.4326e-09	7.18711e-10	7.18711e-10	1.09788e-08	1.0325e-11	1.0325e-11	6.19577e-09	4.55868e-13	2.49596e-10	2.49596e-10	1.83836e-10	1.83836e-10	2.72952e-09	4.18831e-09	4.18831e-09	1.09602e-08	3.60799e-13	2.84155e-15	2.84155e-15	1	0	0	0	0	0	0	0	0	0	0	0	0	0	0	0	0	0	0	0
OG0000616	1	7.05961e-07	1	9.39701e-06	0.000474135	0	1.97847e-07	1.40132e-09	2.17102e-09	2.17102e-09	5.4326e-09	7.18711e-10	7.18711e-10	1.09788e-08	1.0325e-11	1.0325e-11	6.19577e-09	4.55868e-13	2.49596e-10	2.49596e-10	1.83836e-10	1.83836e-10	2.72952e-09	4.18831e-09	4.18831e-09	1.09602e-08	3.60799e-13	2.84155e-15	2.84155e-15	1	0	0	0	0	0	0	0	0	0	0	0	0	0	0	0	0	0	0	0
OG0000617	1	7.05961e-07	1	9.39701e-06	0.000474135	0	1.97847e-07	1.40132e-09	2.17102e-09	2.17102e-09	5.4326e-09	7.18711e-10	7.18711e-10	1.09788e-08	1.0325e-11	1.0325e-11	6.19577e-09	4.55868e-13	2.49596e-10	2.49596e-10	1.83836e-10	1.83836e-10	2.72952e-09	4.18831e-09	4.18831e-09	1.09602e-08	3.60799e-13	2.84155e-15	2.84155e-15	1	0	0	0	0	0	0	0	0	0	0	0	0	0	0	0	0	0	0	0
OG0000618	1	7.05961e-07	1	9.39701e-06	0.000474135	0	1.97847e-07	1.40132e-09	2.17102e-09	2.17102e-09	5.4326e-09	7.18711e-10	7.18711e-10	1.09788e-08	1.0325e-11	1.0325e-11	6.19577e-09	4.55868e-13	2.49596e-10	2.49596e-10	1.83836e-10	1.83836e-10	2.72952e-09	4.18831e-09	4.18831e-09	1.09602e-08	3.60799e-13	2.84155e-15	2.84155e-15	1	0	0	0	0	0	0	0	0	0	0	0	0	0	0	0	0	0	0	0
OG0000619	1	7.05961e-07	1	9.39701e-06	0.000474135	0	1.97847e-07	1.40132e-09	2.17102e-09	2.17102e-09	5.4326e-09	7.18711e-10	7.18711e-10	1.09788e-08	1.0325e-11	1.0325e-11	6.19577e-09	4.55868e-13	2.49596e-10	2.49596e-10	1.83836e-10	1.83836e-10	2.72952e-09	4.18831e-09	4.18831e-09	1.09602e-08	3.60799e-13	2.84155e-15	2.84155e-15	1	0	0	0	0	0	0	0	0	0	0	0	0	0	0	0	0	0	0	0
OG0000620	1	7.05961e-07	1	9.39701e-06	0.000474135	0	1.97847e-07	1.40132e-09	2.17102e-09	2.17102e-09	5.4326e-09	7.18711e-10	7.18711e-10	1.09788e-08	1.0325e-11	1.0325e-11	6.19577e-09	4.55868e-13	2.49596e-10	2.49596e-10	1.83836e-10	1.83836e-10	2.72952e-09	4.18831e-09	4.18831e-09	1.09602e-08	3.60799e-13	2.84155e-15	2.84155e-15	1	0	0	0	0	0	0	0	0	0	0	0	0	0	0	0	0	0	0	0
OG0000621	1	7.05961e-07	1	9.39701e-06	0.000474135	0	1.97847e-07	1.40132e-09	2.17102e-09	2.17102e-09	5.4326e-09	7.18711e-10	7.18711e-10	1.09788e-08	1.0325e-11	1.0325e-11	6.19577e-09	4.55868e-13	2.49596e-10	2.49596e-10	1.83836e-10	1.83836e-10	2.72952e-09	4.18831e-09	4.18831e-09	1.09602e-08	3.60799e-13	2.84155e-15	2.84155e-15	1	0	0	0	0	0	0	0	0	0	0	0	0	0	0	0	0	0	0	0
OG0000622	1	7.05961e-07	1	9.39701e-06	0.000474135	0	1.97847e-07	1.40132e-09	2.17102e-09	2.17102e-09	5.4326e-09	7.18711e-10	7.18711e-10	1.09788e-08	1.0325e-11	1.0325e-11	6.19577e-09	4.55868e-13	2.49596e-10	2.49596e-10	1.83836e-10	1.83836e-10	2.72952e-09	4.18831e-09	4.18831e-09	1.09602e-08	3.60799e-13	2.84155e-15	2.84155e-15	1	0	0	0	0	0	0	0	0	0	0	0	0	0	0	0	0	0	0	0
OG0000623	1	7.05961e-07	1	9.39701e-06	0.000474135	0	1.97847e-07	1.40132e-09	2.17102e-09	2.17102e-09	5.4326e-09	7.18711e-10	7.18711e-10	1.09788e-08	1.0325e-11	1.0325e-11	6.19577e-09	4.55868e-13	2.49596e-10	2.49596e-10	1.83836e-10	1.83836e-10	2.72952e-09	4.18831e-09	4.18831e-09	1.09602e-08	3.60799e-13	2.84155e-15	2.84155e-15	1	0	0	0	0	0	0	0	0	0	0	0	0	0	0	0	0	0	0	0
OG0000624	1	7.05961e-07	1	9.39701e-06	0.000474135	0	1.97847e-07	1.40132e-09	2.17102e-09	2.17102e-09	5.4326e-09	7.18711e-10	7.18711e-10	1.09788e-08	1.0325e-11	1.0325e-11	6.19577e-09	4.55868e-13	2.49596e-10	2.49596e-10	1.83836e-10	1.83836e-10	2.72952e-09	4.18831e-09	4.18831e-09	1.09602e-08	3.60799e-13	2.84155e-15	2.84155e-15	1	0	0	0	0	0	0	0	0	0	0	0	0	0	0	0	0	0	0	0
OG0000625	1	7.05961e-07	1	9.39701e-06	0.000474135	0	1.97847e-07	1.40132e-09	2.17102e-09	2.17102e-09	5.4326e-09	7.18711e-10	7.18711e-10	1.09788e-08	1.0325e-11	1.0325e-11	6.19577e-09	4.55868e-13	2.49596e-10	2.49596e-10	1.83836e-10	1.83836e-10	2.72952e-09	4.18831e-09	4.18831e-09	1.09602e-08	3.60799e-13	2.84155e-15	2.84155e-15	1	0	0	0	0	0	0	0	0	0	0	0	0	0	0	0	0	0	0	0
OG0000626	1	7.05961e-07	1	9.39701e-06	0.000474135	0	1.97847e-07	1.40132e-09	2.17102e-09	2.17102e-09	5.4326e-09	7.18711e-10	7.18711e-10	1.09788e-08	1.0325e-11	1.0325e-11	6.19577e-09	4.55868e-13	2.49596e-10	2.49596e-10	1.83836e-10	1.83836e-10	2.72952e-09	4.18831e-09	4.18831e-09	1.09602e-08	3.60799e-13	2.84155e-15	2.84155e-15	1	0	0	0	0	0	0	0	0	0	0	0	0	0	0	0	0	0	0	0
OG0000627	1	7.05961e-07	1	9.39701e-06	0.000474135	0	1.97847e-07	1.40132e-09	2.17102e-09	2.17102e-09	5.4326e-09	7.18711e-10	7.18711e-10	1.09788e-08	1.0325e-11	1.0325e-11	6.19577e-09	4.55868e-13	2.49596e-10	2.49596e-10	1.83836e-10	1.83836e-10	2.72952e-09	4.18831e-09	4.18831e-09	1.09602e-08	3.60799e-13	2.84155e-15	2.84155e-15	1	0	0	0	0	0	0	0	0	0	0	0	0	0	0	0	0	0	0	0
OG0000628	1	7.05961e-07	1	9.39701e-06	0.000474135	0	1.97847e-07	1.40132e-09	2.17102e-09	2.17102e-09	5.4326e-09	7.18711e-10	7.18711e-10	1.09788e-08	1.0325e-11	1.0325e-11	6.19577e-09	4.55868e-13	2.49596e-10	2.49596e-10	1.83836e-10	1.83836e-10	2.72952e-09	4.18831e-09	4.18831e-09	1.09602e-08	3.60799e-13	2.84155e-15	2.84155e-15	1	0	0	0	0	0	0	0	0	0	0	0	0	0	0	0	0	0	0	0
OG0000629	1	7.05961e-07	1	9.39701e-06	0.000474135	0	1.97847e-07	1.40132e-09	2.17102e-09	2.17102e-09	5.4326e-09	7.18711e-10	7.18711e-10	1.09788e-08	1.0325e-11	1.0325e-11	6.19577e-09	4.55868e-13	2.49596e-10	2.49596e-10	1.83836e-10	1.83836e-10	2.72952e-09	4.18831e-09	4.18831e-09	1.09602e-08	3.60799e-13	2.84155e-15	2.84155e-15	1	0	0	0	0	0	0	0	0	0	0	0	0	0	0	0	0	0	0	0
OG0000630	1	7.05961e-07	1	9.39701e-06	0.000474135	0	1.97847e-07	1.40132e-09	2.17102e-09	2.17102e-09	5.4326e-09	7.18711e-10	7.18711e-10	1.09788e-08	1.0325e-11	1.0325e-11	6.19577e-09	4.55868e-13	2.49596e-10	2.49596e-10	1.83836e-10	1.83836e-10	2.72952e-09	4.18831e-09	4.18831e-09	1.09602e-08	3.60799e-13	2.84155e-15	2.84155e-15	1	0	0	0	0	0	0	0	0	0	0	0	0	0	0	0	0	0	0	0
OG0000631	1.00035	0.000349513	1.99999	0.987254	0.0259767	0	3.51728e-06	1.14525e-08	1.78778e-08	1.78778e-08	4.66245e-08	5.94382e-09	5.94382e-09	9.50912e-08	8.41888e-11	8.41888e-11	5.37134e-08	4.14232e-12	2.00117e-09	2.00117e-09	1.48394e-09	1.48394e-09	2.28054e-08	3.4977e-08	3.4977e-08	0	3.46183e-10	8.55868e-14	8.55868e-14	0.999996	0	0	0	0	0	0	0	0	0	0	0	0	0	0	0	0	0	0	0
OG0000632	1	7.05961e-07	1	9.39701e-06	0.000474135	0	1.97847e-07	1.40132e-09	2.17102e-09	2.17102e-09	5.4326e-09	7.18711e-10	7.18711e-10	1.09788e-08	1.0325e-11	1.0325e-11	6.19577e-09	4.55868e-13	2.49596e-10	2.49596e-10	1.83836e-10	1.83836e-10	2.72952e-09	4.18831e-09	4.18831e-09	1.09602e-08	3.60799e-13	2.84155e-15	2.84155e-15	1	0	0	0	0	0	0	0	0	0	0	0	0	0	0	0	0	0	0	0
OG0000633	1	7.05961e-07	1	9.39701e-06	0.000474135	0	1.97847e-07	1.40132e-09	2.17102e-09	2.17102e-09	5.4326e-09	7.18711e-10	7.18711e-10	1.09788e-08	1.0325e-11	1.0325e-11	6.19577e-09	4.55868e-13	2.49596e-10	2.49596e-10	1.83836e-10	1.83836e-10	2.72952e-09	4.18831e-09	4.18831e-09	1.09602e-08	3.60799e-13	2.84155e-15	2.84155e-15	1	0	0	0	0	0	0	0	0	0	0	0	0	0	0	0	0	0	0	0
OG0000634	1	7.05961e-07	1	9.39701e-06	0.000474135	0	1.97847e-07	1.40132e-09	2.17102e-09	2.17102e-09	5.4326e-09	7.18711e-10	7.18711e-10	1.09788e-08	1.0325e-11	1.0325e-11	6.19577e-09	4.55868e-13	2.49596e-10	2.49596e-10	1.83836e-10	1.83836e-10	2.72952e-09	4.18831e-09	4.18831e-09	1.09602e-08	3.60799e-13	2.84155e-15	2.84155e-15	1	0	0	0	0	0	0	0	0	0	0	0	0	0	0	0	0	0	0	0
OG0000635	1	7.05961e-07	1	9.39701e-06	0.000474135	0	1.97847e-07	1.40132e-09	2.17102e-09	2.17102e-09	5.4326e-09	7.18711e-10	7.18711e-10	1.09788e-08	1.0325e-11	1.0325e-11	6.19577e-09	4.55868e-13	2.49596e-10	2.49596e-10	1.83836e-10	1.83836e-10	2.72952e-09	4.18831e-09	4.18831e-09	1.09602e-08	3.60799e-13	2.84155e-15	2.84155e-15	1	0	0	0	0	0	0	0	0	0	0	0	0	0	0	0	0	0	0	0
OG0000636	1	7.05961e-07	1	9.39701e-06	0.000474135	0	1.97847e-07	1.40132e-09	2.17102e-09	2.17102e-09	5.4326e-09	7.18711e-10	7.18711e-10	1.09788e-08	1.0325e-11	1.0325e-11	6.19577e-09	4.55868e-13	2.49596e-10	2.49596e-10	1.83836e-10	1.83836e-10	2.72952e-09	4.18831e-09	4.18831e-09	1.09602e-08	3.60799e-13	2.84155e-15	2.84155e-15	1	0	0	0	0	0	0	0	0	0	0	0	0	0	0	0	0	0	0	0
OG0000637	1	7.05961e-07	1	9.39701e-06	0.000474135	0	1.97847e-07	1.40132e-09	2.17102e-09	2.17102e-09	5.4326e-09	7.18711e-10	7.18711e-10	1.09788e-08	1.0325e-11	1.0325e-11	6.19577e-09	4.55868e-13	2.49596e-10	2.49596e-10	1.83836e-10	1.83836e-10	2.72952e-09	4.18831e-09	4.18831e-09	1.09602e-08	3.60799e-13	2.84155e-15	2.84155e-15	1	0	0	0	0	0	0	0	0	0	0	0	0	0	0	0	0	0	0	0
OG0000638	1	7.05961e-07	1	9.39701e-06	0.000474135	0	1.97847e-07	1.40132e-09	2.17102e-09	2.17102e-09	5.4326e-09	7.18711e-10	7.18711e-10	1.09788e-08	1.0325e-11	1.0325e-11	6.19577e-09	4.55868e-13	2.49596e-10	2.49596e-10	1.83836e-10	1.83836e-10	2.72952e-09	4.18831e-09	4.18831e-09	1.09602e-08	3.60799e-13	2.84155e-15	2.84155e-15	1	0	0	0	0	0	0	0	0	0	0	0	0	0	0	0	0	0	0	0
OG0000639	1	7.05961e-07	1	9.39701e-06	0.000474135	0	1.97847e-07	1.40132e-09	2.17102e-09	2.17102e-09	5.4326e-09	7.18711e-10	7.18711e-10	1.09788e-08	1.0325e-11	1.0325e-11	6.19577e-09	4.55868e-13	2.49596e-10	2.49596e-10	1.83836e-10	1.83836e-10	2.72952e-09	4.18831e-09	4.18831e-09	1.09602e-08	3.60799e-13	2.84155e-15	2.84155e-15	1	0	0	0	0	0	0	0	0	0	0	0	0	0	0	0	0	0	0	0
OG0000640	1	7.05961e-07	1	9.39701e-06	0.000474135	0	1.97847e-07	1.40132e-09	2.17102e-09	2.17102e-09	5.4326e-09	7.18711e-10	7.18711e-10	1.09788e-08	1.0325e-11	1.0325e-11	6.19577e-09	4.55868e-13	2.49596e-10	2.49596e-10	1.83836e-10	1.83836e-10	2.72952e-09	4.18831e-09	4.18831e-09	1.09602e-08	3.60799e-13	2.84155e-15	2.84155e-15	1	0	0	0	0	0	0	0	0	0	0	0	0	0	0	0	0	0	0	0
OG0000641	1	7.05961e-07	1	9.39701e-06	0.000474135	0	1.97847e-07	1.40132e-09	2.17102e-09	2.17102e-09	5.4326e-09	7.18711e-10	7.18711e-10	1.09788e-08	1.0325e-11	1.0325e-11	6.19577e-09	4.55868e-13	2.49596e-10	2.49596e-10	1.83836e-10	1.83836e-10	2.72952e-09	4.18831e-09	4.18831e-09	1.09602e-08	3.60799e-13	2.84155e-15	2.84155e-15	1	0	0	0	0	0	0	0	0	0	0	0	0	0	0	0	0	0	0	0
OG0000642	1	7.05961e-07	1	9.39701e-06	0.000474135	0	1.97847e-07	1.40132e-09	2.17102e-09	2.17102e-09	5.4326e-09	7.18711e-10	7.18711e-10	1.09788e-08	1.0325e-11	1.0325e-11	6.19577e-09	4.55868e-13	2.49596e-10	2.49596e-10	1.83836e-10	1.83836e-10	2.72952e-09	4.18831e-09	4.18831e-09	1.09602e-08	3.60799e-13	2.84155e-15	2.84155e-15	1	0	0	0	0	0	0	0	0	0	0	0	0	0	0	0	0	0	0	0
OG0000643	1	7.05961e-07	1	9.39701e-06	0.000474135	0	1.97847e-07	1.40132e-09	2.17102e-09	2.17102e-09	5.4326e-09	7.18711e-10	7.18711e-10	1.09788e-08	1.0325e-11	1.0325e-11	6.19577e-09	4.55868e-13	2.49596e-10	2.49596e-10	1.83836e-10	1.83836e-10	2.72952e-09	4.18831e-09	4.18831e-09	1.09602e-08	3.60799e-13	2.84155e-15	2.84155e-15	1	0	0	0	0	0	0	0	0	0	0	0	0	0	0	0	0	0	0	0
OG0000644	1	7.05961e-07	1	9.39701e-06	0.000474135	0	1.97847e-07	1.40132e-09	2.17102e-09	2.17102e-09	5.4326e-09	7.18711e-10	7.18711e-10	1.09788e-08	1.0325e-11	1.0325e-11	6.19577e-09	4.55868e-13	2.49596e-10	2.49596e-10	1.83836e-10	1.83836e-10	2.72952e-09	4.18831e-09	4.18831e-09	1.09602e-08	3.60799e-13	2.84155e-15	2.84155e-15	1	0	0	0	0	0	0	0	0	0	0	0	0	0	0	0	0	0	0	0
OG0000645	1	7.05961e-07	1	9.39701e-06	0.000474135	0	1.97847e-07	1.40132e-09	2.17102e-09	2.17102e-09	5.4326e-09	7.18711e-10	7.18711e-10	1.09788e-08	1.0325e-11	1.0325e-11	6.19577e-09	4.55868e-13	2.49596e-10	2.49596e-10	1.83836e-10	1.83836e-10	2.72952e-09	4.18831e-09	4.18831e-09	1.09602e-08	3.60799e-13	2.84155e-15	2.84155e-15	1	0	0	0	0	0	0	0	0	0	0	0	0	0	0	0	0	0	0	0
OG0000646	1	7.05961e-07	1	9.39701e-06	0.000474135	0	1.97847e-07	1.40132e-09	2.17102e-09	2.17102e-09	5.4326e-09	7.18711e-10	7.18711e-10	1.09788e-08	1.0325e-11	1.0325e-11	6.19577e-09	4.55868e-13	2.49596e-10	2.49596e-10	1.83836e-10	1.83836e-10	2.72952e-09	4.18831e-09	4.18831e-09	1.09602e-08	3.60799e-13	2.84155e-15	2.84155e-15	1	0	0	0	0	0	0	0	0	0	0	0	0	0	0	0	0	0	0	0
OG0000647	1	7.05961e-07	1	9.39701e-06	0.000474135	0	1.97847e-07	1.40132e-09	2.17102e-09	2.17102e-09	5.4326e-09	7.18711e-10	7.18711e-10	1.09788e-08	1.0325e-11	1.0325e-11	6.19577e-09	4.55868e-13	2.49596e-10	2.49596e-10	1.83836e-10	1.83836e-10	2.72952e-09	4.18831e-09	4.18831e-09	1.09602e-08	3.60799e-13	2.84155e-15	2.84155e-15	1	0	0	0	0	0	0	0	0	0	0	0	0	0	0	0	0	0	0	0
OG0000648	1	7.05961e-07	1	9.39701e-06	0.000474135	0	1.97847e-07	1.40132e-09	2.17102e-09	2.17102e-09	5.4326e-09	7.18711e-10	7.18711e-10	1.09788e-08	1.0325e-11	1.0325e-11	6.19577e-09	4.55868e-13	2.49596e-10	2.49596e-10	1.83836e-10	1.83836e-10	2.72952e-09	4.18831e-09	4.18831e-09	1.09602e-08	3.60799e-13	2.84155e-15	2.84155e-15	1	0	0	0	0	0	0	0	0	0	0	0	0	0	0	0	0	0	0	0
OG0000649	1	7.05961e-07	1	9.39701e-06	0.000474135	0	1.97847e-07	1.40132e-09	2.17102e-09	2.17102e-09	5.4326e-09	7.18711e-10	7.18711e-10	1.09788e-08	1.0325e-11	1.0325e-11	6.19577e-09	4.55868e-13	2.49596e-10	2.49596e-10	1.83836e-10	1.83836e-10	2.72952e-09	4.18831e-09	4.18831e-09	1.09602e-08	3.60799e-13	2.84155e-15	2.84155e-15	1	0	0	0	0	0	0	0	0	0	0	0	0	0	0	0	0	0	0	0
OG0000650	1	7.05961e-07	1	9.39701e-06	0.000474135	0	1.97847e-07	1.40132e-09	2.17102e-09	2.17102e-09	5.4326e-09	7.18711e-10	7.18711e-10	1.09788e-08	1.0325e-11	1.0325e-11	6.19577e-09	4.55868e-13	2.49596e-10	2.49596e-10	1.83836e-10	1.83836e-10	2.72952e-09	4.18831e-09	4.18831e-09	1.09602e-08	3.60799e-13	2.84155e-15	2.84155e-15	1	0	0	0	0	0	0	0	0	0	0	0	0	0	0	0	0	0	0	0
OG0000651	1	7.05961e-07	1	9.39701e-06	0.000474135	0	1.97847e-07	1.40132e-09	2.17102e-09	2.17102e-09	5.4326e-09	7.18711e-10	7.18711e-10	1.09788e-08	1.0325e-11	1.0325e-11	6.19577e-09	4.55868e-13	2.49596e-10	2.49596e-10	1.83836e-10	1.83836e-10	2.72952e-09	4.18831e-09	4.18831e-09	1.09602e-08	3.60799e-13	2.84155e-15	2.84155e-15	1	0	0	0	0	0	0	0	0	0	0	0	0	0	0	0	0	0	0	0
OG0000652	1	7.05961e-07	1	9.39701e-06	0.000474135	0	1.97847e-07	1.40132e-09	2.17102e-09	2.17102e-09	5.4326e-09	7.18711e-10	7.18711e-10	1.09788e-08	1.0325e-11	1.0325e-11	6.19577e-09	4.55868e-13	2.49596e-10	2.49596e-10	1.83836e-10	1.83836e-10	2.72952e-09	4.18831e-09	4.18831e-09	1.09602e-08	3.60799e-13	2.84155e-15	2.84155e-15	1	0	0	0	0	0	0	0	0	0	0	0	0	0	0	0	0	0	0	0
OG0000653	1	7.05961e-07	1	9.39701e-06	0.000474135	0	1.97847e-07	1.40132e-09	2.17102e-09	2.17102e-09	5.4326e-09	7.18711e-10	7.18711e-10	1.09788e-08	1.0325e-11	1.0325e-11	6.19577e-09	4.55868e-13	2.49596e-10	2.49596e-10	1.83836e-10	1.83836e-10	2.72952e-09	4.18831e-09	4.18831e-09	1.09602e-08	3.60799e-13	2.84155e-15	2.84155e-15	1	0	0	0	0	0	0	0	0	0	0	0	0	0	0	0	0	0	0	0
OG0000654	1	7.05961e-07	1	9.39701e-06	0.000474135	0	1.97847e-07	1.40132e-09	2.17102e-09	2.17102e-09	5.4326e-09	7.18711e-10	7.18711e-10	1.09788e-08	1.0325e-11	1.0325e-11	6.19577e-09	4.55868e-13	2.49596e-10	2.49596e-10	1.83836e-10	1.83836e-10	2.72952e-09	4.18831e-09	4.18831e-09	1.09602e-08	3.60799e-13	2.84155e-15	2.84155e-15	1	0	0	0	0	0	0	0	0	0	0	0	0	0	0	0	0	0	0	0
OG0000655	1	7.05961e-07	1	9.39701e-06	0.000474135	0	1.97847e-07	1.40132e-09	2.17102e-09	2.17102e-09	5.4326e-09	7.18711e-10	7.18711e-10	1.09788e-08	1.0325e-11	1.0325e-11	6.19577e-09	4.55868e-13	2.49596e-10	2.49596e-10	1.83836e-10	1.83836e-10	2.72952e-09	4.18831e-09	4.18831e-09	1.09602e-08	3.60799e-13	2.84155e-15	2.84155e-15	1	0	0	0	0	0	0	0	0	0	0	0	0	0	0	0	0	0	0	0
OG0000656	1	7.05961e-07	1	9.39701e-06	0.000474135	0	1.97847e-07	1.40132e-09	2.17102e-09	2.17102e-09	5.4326e-09	7.18711e-10	7.18711e-10	1.09788e-08	1.0325e-11	1.0325e-11	6.19577e-09	4.55868e-13	2.49596e-10	2.49596e-10	1.83836e-10	1.83836e-10	2.72952e-09	4.18831e-09	4.18831e-09	1.09602e-08	3.60799e-13	2.84155e-15	2.84155e-15	1	0	0	0	0	0	0	0	0	0	0	0	0	0	0	0	0	0	0	0
OG0000657	1	7.05961e-07	1	9.39701e-06	0.000474135	0	1.97847e-07	1.40132e-09	2.17102e-09	2.17102e-09	5.4326e-09	7.18711e-10	7.18711e-10	1.09788e-08	1.0325e-11	1.0325e-11	6.19577e-09	4.55868e-13	2.49596e-10	2.49596e-10	1.83836e-10	1.83836e-10	2.72952e-09	4.18831e-09	4.18831e-09	1.09602e-08	3.60799e-13	2.84155e-15	2.84155e-15	1	0	0	0	0	0	0	0	0	0	0	0	0	0	0	0	0	0	0	0
OG0000658	1	7.05961e-07	1	9.39701e-06	0.000474135	0	1.97847e-07	1.40132e-09	2.17102e-09	2.17102e-09	5.4326e-09	7.18711e-10	7.18711e-10	1.09788e-08	1.0325e-11	1.0325e-11	6.19577e-09	4.55868e-13	2.49596e-10	2.49596e-10	1.83836e-10	1.83836e-10	2.72952e-09	4.18831e-09	4.18831e-09	1.09602e-08	3.60799e-13	2.84155e-15	2.84155e-15	1	0	0	0	0	0	0	0	0	0	0	0	0	0	0	0	0	0	0	0
OG0000659	1	7.05961e-07	1	9.39701e-06	0.000474135	0	1.97847e-07	1.40132e-09	2.17102e-09	2.17102e-09	5.4326e-09	7.18711e-10	7.18711e-10	1.09788e-08	1.0325e-11	1.0325e-11	6.19577e-09	4.55868e-13	2.49596e-10	2.49596e-10	1.83836e-10	1.83836e-10	2.72952e-09	4.18831e-09	4.18831e-09	1.09602e-08	3.60799e-13	2.84155e-15	2.84155e-15	1	0	0	0	0	0	0	0	0	0	0	0	0	0	0	0	0	0	0	0
OG0000660	1	7.05961e-07	1	9.39701e-06	0.000474135	0	1.97847e-07	1.40132e-09	2.17102e-09	2.17102e-09	5.4326e-09	7.18711e-10	7.18711e-10	1.09788e-08	1.0325e-11	1.0325e-11	6.19577e-09	4.55868e-13	2.49596e-10	2.49596e-10	1.83836e-10	1.83836e-10	2.72952e-09	4.18831e-09	4.18831e-09	1.09602e-08	3.60799e-13	2.84155e-15	2.84155e-15	1	0	0	0	0	0	0	0	0	0	0	0	0	0	0	0	0	0	0	0
OG0000661	1	7.05961e-07	1	9.39701e-06	0.000474135	0	1.97847e-07	1.40132e-09	2.17102e-09	2.17102e-09	5.4326e-09	7.18711e-10	7.18711e-10	1.09788e-08	1.0325e-11	1.0325e-11	6.19577e-09	4.55868e-13	2.49596e-10	2.49596e-10	1.83836e-10	1.83836e-10	2.72952e-09	4.18831e-09	4.18831e-09	1.09602e-08	3.60799e-13	2.84155e-15	2.84155e-15	1	0	0	0	0	0	0	0	0	0	0	0	0	0	0	0	0	0	0	0
OG0000662	1	7.05961e-07	1	9.39701e-06	0.000474135	0	1.97847e-07	1.40132e-09	2.17102e-09	2.17102e-09	5.4326e-09	7.18711e-10	7.18711e-10	1.09788e-08	1.0325e-11	1.0325e-11	6.19577e-09	4.55868e-13	2.49596e-10	2.49596e-10	1.83836e-10	1.83836e-10	2.72952e-09	4.18831e-09	4.18831e-09	1.09602e-08	3.60799e-13	2.84155e-15	2.84155e-15	1	0	0	0	0	0	0	0	0	0	0	0	0	0	0	0	0	0	0	0
OG0000663	1	7.05961e-07	1	9.39701e-06	0.000474135	0	1.97847e-07	1.40132e-09	2.17102e-09	2.17102e-09	5.4326e-09	7.18711e-10	7.18711e-10	1.09788e-08	1.0325e-11	1.0325e-11	6.19577e-09	4.55868e-13	2.49596e-10	2.49596e-10	1.83836e-10	1.83836e-10	2.72952e-09	4.18831e-09	4.18831e-09	1.09602e-08	3.60799e-13	2.84155e-15	2.84155e-15	1	0	0	0	0	0	0	0	0	0	0	0	0	0	0	0	0	0	0	0
OG0000664	1	7.05961e-07	1	9.39701e-06	0.000474135	0	1.97847e-07	1.40132e-09	2.17102e-09	2.17102e-09	5.4326e-09	7.18711e-10	7.18711e-10	1.09788e-08	1.0325e-11	1.0325e-11	6.19577e-09	4.55868e-13	2.49596e-10	2.49596e-10	1.83836e-10	1.83836e-10	2.72952e-09	4.18831e-09	4.18831e-09	1.09602e-08	3.60799e-13	2.84155e-15	2.84155e-15	1	0	0	0	0	0	0	0	0	0	0	0	0	0	0	0	0	0	0	0
OG0000665	1	7.05961e-07	1	9.39701e-06	0.000474135	0	1.97847e-07	1.40132e-09	2.17102e-09	2.17102e-09	5.4326e-09	7.18711e-10	7.18711e-10	1.09788e-08	1.0325e-11	1.0325e-11	6.19577e-09	4.55868e-13	2.49596e-10	2.49596e-10	1.83836e-10	1.83836e-10	2.72952e-09	4.18831e-09	4.18831e-09	1.09602e-08	3.60799e-13	2.84155e-15	2.84155e-15	1	0	0	0	0	0	0	0	0	0	0	0	0	0	0	0	0	0	0	0
OG0000666	1	7.05961e-07	1	9.39701e-06	0.000474135	0	1.97847e-07	1.40132e-09	2.17102e-09	2.17102e-09	5.4326e-09	7.18711e-10	7.18711e-10	1.09788e-08	1.0325e-11	1.0325e-11	6.19577e-09	4.55868e-13	2.49596e-10	2.49596e-10	1.83836e-10	1.83836e-10	2.72952e-09	4.18831e-09	4.18831e-09	1.09602e-08	3.60799e-13	2.84155e-15	2.84155e-15	1	0	0	0	0	0	0	0	0	0	0	0	0	0	0	0	0	0	0	0
OG0000667	1	7.05961e-07	1	9.39701e-06	0.000474135	0	1.97847e-07	1.40132e-09	2.17102e-09	2.17102e-09	5.4326e-09	7.18711e-10	7.18711e-10	1.09788e-08	1.0325e-11	1.0325e-11	6.19577e-09	4.55868e-13	2.49596e-10	2.49596e-10	1.83836e-10	1.83836e-10	2.72952e-09	4.18831e-09	4.18831e-09	1.09602e-08	3.60799e-13	2.84155e-15	2.84155e-15	1	0	0	0	0	0	0	0	0	0	0	0	0	0	0	0	0	0	0	0
OG0000668	1	7.05961e-07	1	9.39701e-06	0.000474135	0	1.97847e-07	1.40132e-09	2.17102e-09	2.17102e-09	5.4326e-09	7.18711e-10	7.18711e-10	1.09788e-08	1.0325e-11	1.0325e-11	6.19577e-09	4.55868e-13	2.49596e-10	2.49596e-10	1.83836e-10	1.83836e-10	2.72952e-09	4.18831e-09	4.18831e-09	1.09602e-08	3.60799e-13	2.84155e-15	2.84155e-15	1	0	0	0	0	0	0	0	0	0	0	0	0	0	0	0	0	0	0	0
OG0000669	1	7.05961e-07	1	9.39701e-06	0.000474135	0	1.97847e-07	1.40132e-09	2.17102e-09	2.17102e-09	5.4326e-09	7.18711e-10	7.18711e-10	1.09788e-08	1.0325e-11	1.0325e-11	6.19577e-09	4.55868e-13	2.49596e-10	2.49596e-10	1.83836e-10	1.83836e-10	2.72952e-09	4.18831e-09	4.18831e-09	1.09602e-08	3.60799e-13	2.84155e-15	2.84155e-15	1	0	0	0	0	0	0	0	0	0	0	0	0	0	0	0	0	0	0	0
OG0000670	1	7.05961e-07	1	9.39701e-06	0.000474135	0	1.97847e-07	1.40132e-09	2.17102e-09	2.17102e-09	5.4326e-09	7.18711e-10	7.18711e-10	1.09788e-08	1.0325e-11	1.0325e-11	6.19577e-09	4.55868e-13	2.49596e-10	2.49596e-10	1.83836e-10	1.83836e-10	2.72952e-09	4.18831e-09	4.18831e-09	1.09602e-08	3.60799e-13	2.84155e-15	2.84155e-15	1	0	0	0	0	0	0	0	0	0	0	0	0	0	0	0	0	0	0	0
OG0000671	1	7.05961e-07	1	9.39701e-06	0.000474135	0	1.97847e-07	1.40132e-09	2.17102e-09	2.17102e-09	5.4326e-09	7.18711e-10	7.18711e-10	1.09788e-08	1.0325e-11	1.0325e-11	6.19577e-09	4.55868e-13	2.49596e-10	2.49596e-10	1.83836e-10	1.83836e-10	2.72952e-09	4.18831e-09	4.18831e-09	1.09602e-08	3.60799e-13	2.84155e-15	2.84155e-15	1	0	0	0	0	0	0	0	0	0	0	0	0	0	0	0	0	0	0	0
OG0000672	1	7.05961e-07	1	9.39701e-06	0.000474135	0	1.97847e-07	1.40132e-09	2.17102e-09	2.17102e-09	5.4326e-09	7.18711e-10	7.18711e-10	1.09788e-08	1.0325e-11	1.0325e-11	6.19577e-09	4.55868e-13	2.49596e-10	2.49596e-10	1.83836e-10	1.83836e-10	2.72952e-09	4.18831e-09	4.18831e-09	1.09602e-08	3.60799e-13	2.84155e-15	2.84155e-15	1	0	0	0	0	0	0	0	0	0	0	0	0	0	0	0	0	0	0	0
OG0000673	1	7.05961e-07	1	9.39701e-06	0.000474135	0	1.97847e-07	1.40132e-09	2.17102e-09	2.17102e-09	5.4326e-09	7.18711e-10	7.18711e-10	1.09788e-08	1.0325e-11	1.0325e-11	6.19577e-09	4.55868e-13	2.49596e-10	2.49596e-10	1.83836e-10	1.83836e-10	2.72952e-09	4.18831e-09	4.18831e-09	1.09602e-08	3.60799e-13	2.84155e-15	2.84155e-15	1	0	0	0	0	0	0	0	0	0	0	0	0	0	0	0	0	0	0	0
OG0000674	1	7.05961e-07	1	9.39701e-06	0.000474135	0	1.97847e-07	1.40132e-09	2.17102e-09	2.17102e-09	5.4326e-09	7.18711e-10	7.18711e-10	1.09788e-08	1.0325e-11	1.0325e-11	6.19577e-09	4.55868e-13	2.49596e-10	2.49596e-10	1.83836e-10	1.83836e-10	2.72952e-09	4.18831e-09	4.18831e-09	1.09602e-08	3.60799e-13	2.84155e-15	2.84155e-15	1	0	0	0	0	0	0	0	0	0	0	0	0	0	0	0	0	0	0	0
OG0000675	1	7.05961e-07	1	9.39701e-06	0.000474135	0	1.97847e-07	1.40132e-09	2.17102e-09	2.17102e-09	5.4326e-09	7.18711e-10	7.18711e-10	1.09788e-08	1.0325e-11	1.0325e-11	6.19577e-09	4.55868e-13	2.49596e-10	2.49596e-10	1.83836e-10	1.83836e-10	2.72952e-09	4.18831e-09	4.18831e-09	1.09602e-08	3.60799e-13	2.84155e-15	2.84155e-15	1	0	0	0	0	0	0	0	0	0	0	0	0	0	0	0	0	0	0	0
OG0000676	1	7.05961e-07	1	9.39701e-06	0.000474135	0	1.97847e-07	1.40132e-09	2.17102e-09	2.17102e-09	5.4326e-09	7.18711e-10	7.18711e-10	1.09788e-08	1.0325e-11	1.0325e-11	6.19577e-09	4.55868e-13	2.49596e-10	2.49596e-10	1.83836e-10	1.83836e-10	2.72952e-09	4.18831e-09	4.18831e-09	1.09602e-08	3.60799e-13	2.84155e-15	2.84155e-15	1	0	0	0	0	0	0	0	0	0	0	0	0	0	0	0	0	0	0	0
OG0000677	1	7.05961e-07	1	9.39701e-06	0.000474135	0	1.97847e-07	1.40132e-09	2.17102e-09	2.17102e-09	5.4326e-09	7.18711e-10	7.18711e-10	1.09788e-08	1.0325e-11	1.0325e-11	6.19577e-09	4.55868e-13	2.49596e-10	2.49596e-10	1.83836e-10	1.83836e-10	2.72952e-09	4.18831e-09	4.18831e-09	1.09602e-08	3.60799e-13	2.84155e-15	2.84155e-15	1	0	0	0	0	0	0	0	0	0	0	0	0	0	0	0	0	0	0	0
OG0000678	1	7.05961e-07	1	9.39701e-06	0.000474135	0	1.97847e-07	1.40132e-09	2.17102e-09	2.17102e-09	5.4326e-09	7.18711e-10	7.18711e-10	1.09788e-08	1.0325e-11	1.0325e-11	6.19577e-09	4.55868e-13	2.49596e-10	2.49596e-10	1.83836e-10	1.83836e-10	2.72952e-09	4.18831e-09	4.18831e-09	1.09602e-08	3.60799e-13	2.84155e-15	2.84155e-15	1	0	0	0	0	0	0	0	0	0	0	0	0	0	0	0	0	0	0	0
OG0000679	1	7.05961e-07	1	9.39701e-06	0.000474135	0	1.97847e-07	1.40132e-09	2.17102e-09	2.17102e-09	5.4326e-09	7.18711e-10	7.18711e-10	1.09788e-08	1.0325e-11	1.0325e-11	6.19577e-09	4.55868e-13	2.49596e-10	2.49596e-10	1.83836e-10	1.83836e-10	2.72952e-09	4.18831e-09	4.18831e-09	1.09602e-08	3.60799e-13	2.84155e-15	2.84155e-15	1	0	0	0	0	0	0	0	0	0	0	0	0	0	0	0	0	0	0	0
OG0000680	1	7.05961e-07	1	9.39701e-06	0.000474135	0	1.97847e-07	1.40132e-09	2.17102e-09	2.17102e-09	5.4326e-09	7.18711e-10	7.18711e-10	1.09788e-08	1.0325e-11	1.0325e-11	6.19577e-09	4.55868e-13	2.49596e-10	2.49596e-10	1.83836e-10	1.83836e-10	2.72952e-09	4.18831e-09	4.18831e-09	1.09602e-08	3.60799e-13	2.84155e-15	2.84155e-15	1	0	0	0	0	0	0	0	0	0	0	0	0	0	0	0	0	0	0	0
OG0000681	1	7.05961e-07	1	9.39701e-06	0.000474135	0	1.97847e-07	1.40132e-09	2.17102e-09	2.17102e-09	5.4326e-09	7.18711e-10	7.18711e-10	1.09788e-08	1.0325e-11	1.0325e-11	6.19577e-09	4.55868e-13	2.49596e-10	2.49596e-10	1.83836e-10	1.83836e-10	2.72952e-09	4.18831e-09	4.18831e-09	1.09602e-08	3.60799e-13	2.84155e-15	2.84155e-15	1	0	0	0	0	0	0	0	0	0	0	0	0	0	0	0	0	0	0	0
OG0000682	1	7.05961e-07	1	9.39701e-06	0.000474135	0	1.97847e-07	1.40132e-09	2.17102e-09	2.17102e-09	5.4326e-09	7.18711e-10	7.18711e-10	1.09788e-08	1.0325e-11	1.0325e-11	6.19577e-09	4.55868e-13	2.49596e-10	2.49596e-10	1.83836e-10	1.83836e-10	2.72952e-09	4.18831e-09	4.18831e-09	1.09602e-08	3.60799e-13	2.84155e-15	2.84155e-15	1	0	0	0	0	0	0	0	0	0	0	0	0	0	0	0	0	0	0	0
OG0000683	1	7.05961e-07	1	9.39701e-06	0.000474135	0	1.97847e-07	1.40132e-09	2.17102e-09	2.17102e-09	5.4326e-09	7.18711e-10	7.18711e-10	1.09788e-08	1.0325e-11	1.0325e-11	6.19577e-09	4.55868e-13	2.49596e-10	2.49596e-10	1.83836e-10	1.83836e-10	2.72952e-09	4.18831e-09	4.18831e-09	1.09602e-08	3.60799e-13	2.84155e-15	2.84155e-15	1	0	0	0	0	0	0	0	0	0	0	0	0	0	0	0	0	0	0	0
OG0000684	1	7.05961e-07	1	9.39701e-06	0.000474135	0	1.97847e-07	1.40132e-09	2.17102e-09	2.17102e-09	5.4326e-09	7.18711e-10	7.18711e-10	1.09788e-08	1.0325e-11	1.0325e-11	6.19577e-09	4.55868e-13	2.49596e-10	2.49596e-10	1.83836e-10	1.83836e-10	2.72952e-09	4.18831e-09	4.18831e-09	1.09602e-08	3.60799e-13	2.84155e-15	2.84155e-15	1	0	0	0	0	0	0	0	0	0	0	0	0	0	0	0	0	0	0	0
OG0000685	1	7.05961e-07	1	9.39701e-06	0.000474135	0	1.97847e-07	1.40132e-09	2.17102e-09	2.17102e-09	5.4326e-09	7.18711e-10	7.18711e-10	1.09788e-08	1.0325e-11	1.0325e-11	6.19577e-09	4.55868e-13	2.49596e-10	2.49596e-10	1.83836e-10	1.83836e-10	2.72952e-09	4.18831e-09	4.18831e-09	1.09602e-08	3.60799e-13	2.84155e-15	2.84155e-15	1	0	0	0	0	0	0	0	0	0	0	0	0	0	0	0	0	0	0	0
OG0000686	1	7.05961e-07	1	9.39701e-06	0.000474135	0	1.97847e-07	1.40132e-09	2.17102e-09	2.17102e-09	5.4326e-09	7.18711e-10	7.18711e-10	1.09788e-08	1.0325e-11	1.0325e-11	6.19577e-09	4.55868e-13	2.49596e-10	2.49596e-10	1.83836e-10	1.83836e-10	2.72952e-09	4.18831e-09	4.18831e-09	1.09602e-08	3.60799e-13	2.84155e-15	2.84155e-15	1	0	0	0	0	0	0	0	0	0	0	0	0	0	0	0	0	0	0	0
OG0000687	1	7.05961e-07	1	9.39701e-06	0.000474135	0	1.97847e-07	1.40132e-09	2.17102e-09	2.17102e-09	5.4326e-09	7.18711e-10	7.18711e-10	1.09788e-08	1.0325e-11	1.0325e-11	6.19577e-09	4.55868e-13	2.49596e-10	2.49596e-10	1.83836e-10	1.83836e-10	2.72952e-09	4.18831e-09	4.18831e-09	1.09602e-08	3.60799e-13	2.84155e-15	2.84155e-15	1	0	0	0	0	0	0	0	0	0	0	0	0	0	0	0	0	0	0	0
OG0000688	1	7.05961e-07	1	9.39701e-06	0.000474135	0	1.97847e-07	1.40132e-09	2.17102e-09	2.17102e-09	5.4326e-09	7.18711e-10	7.18711e-10	1.09788e-08	1.0325e-11	1.0325e-11	6.19577e-09	4.55868e-13	2.49596e-10	2.49596e-10	1.83836e-10	1.83836e-10	2.72952e-09	4.18831e-09	4.18831e-09	1.09602e-08	3.60799e-13	2.84155e-15	2.84155e-15	1	0	0	0	0	0	0	0	0	0	0	0	0	0	0	0	0	0	0	0
OG0000689	1	7.05961e-07	1	9.39701e-06	0.000474135	0	1.97847e-07	1.40132e-09	2.17102e-09	2.17102e-09	5.4326e-09	7.18711e-10	7.18711e-10	1.09788e-08	1.0325e-11	1.0325e-11	6.19577e-09	4.55868e-13	2.49596e-10	2.49596e-10	1.83836e-10	1.83836e-10	2.72952e-09	4.18831e-09	4.18831e-09	1.09602e-08	3.60799e-13	2.84155e-15	2.84155e-15	1	0	0	0	0	0	0	0	0	0	0	0	0	0	0	0	0	0	0	0
OG0000690	1	7.05961e-07	1	9.39701e-06	0.000474135	0	1.97847e-07	1.40132e-09	2.17102e-09	2.17102e-09	5.4326e-09	7.18711e-10	7.18711e-10	1.09788e-08	1.0325e-11	1.0325e-11	6.19577e-09	4.55868e-13	2.49596e-10	2.49596e-10	1.83836e-10	1.83836e-10	2.72952e-09	4.18831e-09	4.18831e-09	1.09602e-08	3.60799e-13	2.84155e-15	2.84155e-15	1	0	0	0	0	0	0	0	0	0	0	0	0	0	0	0	0	0	0	0
OG0000691	1	7.05961e-07	1	9.39701e-06	0.000474135	0	1.97847e-07	1.40132e-09	2.17102e-09	2.17102e-09	5.4326e-09	7.18711e-10	7.18711e-10	1.09788e-08	1.0325e-11	1.0325e-11	6.19577e-09	4.55868e-13	2.49596e-10	2.49596e-10	1.83836e-10	1.83836e-10	2.72952e-09	4.18831e-09	4.18831e-09	1.09602e-08	3.60799e-13	2.84155e-15	2.84155e-15	1	0	0	0	0	0	0	0	0	0	0	0	0	0	0	0	0	0	0	0
OG0000692	1	7.05961e-07	1	9.39701e-06	0.000474135	0	1.97847e-07	1.40132e-09	2.17102e-09	2.17102e-09	5.4326e-09	7.18711e-10	7.18711e-10	1.09788e-08	1.0325e-11	1.0325e-11	6.19577e-09	4.55868e-13	2.49596e-10	2.49596e-10	1.83836e-10	1.83836e-10	2.72952e-09	4.18831e-09	4.18831e-09	1.09602e-08	3.60799e-13	2.84155e-15	2.84155e-15	1	0	0	0	0	0	0	0	0	0	0	0	0	0	0	0	0	0	0	0
OG0000693	1	7.05961e-07	1	9.39701e-06	0.000474135	0	1.97847e-07	1.40132e-09	2.17102e-09	2.17102e-09	5.4326e-09	7.18711e-10	7.18711e-10	1.09788e-08	1.0325e-11	1.0325e-11	6.19577e-09	4.55868e-13	2.49596e-10	2.49596e-10	1.83836e-10	1.83836e-10	2.72952e-09	4.18831e-09	4.18831e-09	1.09602e-08	3.60799e-13	2.84155e-15	2.84155e-15	1	0	0	0	0	0	0	0	0	0	0	0	0	0	0	0	0	0	0	0
OG0000694	1	7.05961e-07	1	9.39701e-06	0.000474135	0	1.97847e-07	1.40132e-09	2.17102e-09	2.17102e-09	5.4326e-09	7.18711e-10	7.18711e-10	1.09788e-08	1.0325e-11	1.0325e-11	6.19577e-09	4.55868e-13	2.49596e-10	2.49596e-10	1.83836e-10	1.83836e-10	2.72952e-09	4.18831e-09	4.18831e-09	1.09602e-08	3.60799e-13	2.84155e-15	2.84155e-15	1	0	0	0	0	0	0	0	0	0	0	0	0	0	0	0	0	0	0	0
OG0000695	1	7.05961e-07	1	9.39701e-06	0.000474135	0	1.97847e-07	1.40132e-09	2.17102e-09	2.17102e-09	5.4326e-09	7.18711e-10	7.18711e-10	1.09788e-08	1.0325e-11	1.0325e-11	6.19577e-09	4.55868e-13	2.49596e-10	2.49596e-10	1.83836e-10	1.83836e-10	2.72952e-09	4.18831e-09	4.18831e-09	1.09602e-08	3.60799e-13	2.84155e-15	2.84155e-15	1	0	0	0	0	0	0	0	0	0	0	0	0	0	0	0	0	0	0	0
OG0000696	1	7.05961e-07	1	9.39701e-06	0.000474135	0	1.97847e-07	1.40132e-09	2.17102e-09	2.17102e-09	5.4326e-09	7.18711e-10	7.18711e-10	1.09788e-08	1.0325e-11	1.0325e-11	6.19577e-09	4.55868e-13	2.49596e-10	2.49596e-10	1.83836e-10	1.83836e-10	2.72952e-09	4.18831e-09	4.18831e-09	1.09602e-08	3.60799e-13	2.84155e-15	2.84155e-15	1	0	0	0	0	0	0	0	0	0	0	0	0	0	0	0	0	0	0	0
OG0000697	1	7.05961e-07	1	9.39701e-06	0.000474135	0	1.97847e-07	1.40132e-09	2.17102e-09	2.17102e-09	5.4326e-09	7.18711e-10	7.18711e-10	1.09788e-08	1.0325e-11	1.0325e-11	6.19577e-09	4.55868e-13	2.49596e-10	2.49596e-10	1.83836e-10	1.83836e-10	2.72952e-09	4.18831e-09	4.18831e-09	1.09602e-08	3.60799e-13	2.84155e-15	2.84155e-15	1	0	0	0	0	0	0	0	0	0	0	0	0	0	0	0	0	0	0	0
OG0000698	1	7.05961e-07	1	9.39701e-06	0.000474135	0	1.97847e-07	1.40132e-09	2.17102e-09	2.17102e-09	5.4326e-09	7.18711e-10	7.18711e-10	1.09788e-08	1.0325e-11	1.0325e-11	6.19577e-09	4.55868e-13	2.49596e-10	2.49596e-10	1.83836e-10	1.83836e-10	2.72952e-09	4.18831e-09	4.18831e-09	1.09602e-08	3.60799e-13	2.84155e-15	2.84155e-15	1	0	0	0	0	0	0	0	0	0	0	0	0	0	0	0	0	0	0	0
OG0000699	1	7.05961e-07	1	9.39701e-06	0.000474135	0	1.97847e-07	1.40132e-09	2.17102e-09	2.17102e-09	5.4326e-09	7.18711e-10	7.18711e-10	1.09788e-08	1.0325e-11	1.0325e-11	6.19577e-09	4.55868e-13	2.49596e-10	2.49596e-10	1.83836e-10	1.83836e-10	2.72952e-09	4.18831e-09	4.18831e-09	1.09602e-08	3.60799e-13	2.84155e-15	2.84155e-15	1	0	0	0	0	0	0	0	0	0	0	0	0	0	0	0	0	0	0	0
OG0000700	1	7.05961e-07	1	9.39701e-06	0.000474135	0	1.97847e-07	1.40132e-09	2.17102e-09	2.17102e-09	5.4326e-09	7.18711e-10	7.18711e-10	1.09788e-08	1.0325e-11	1.0325e-11	6.19577e-09	4.55868e-13	2.49596e-10	2.49596e-10	1.83836e-10	1.83836e-10	2.72952e-09	4.18831e-09	4.18831e-09	1.09602e-08	3.60799e-13	2.84155e-15	2.84155e-15	1	0	0	0	0	0	0	0	0	0	0	0	0	0	0	0	0	0	0	0
OG0000701	1	7.05961e-07	1	9.39701e-06	0.000474135	0	1.97847e-07	1.40132e-09	2.17102e-09	2.17102e-09	5.4326e-09	7.18711e-10	7.18711e-10	1.09788e-08	1.0325e-11	1.0325e-11	6.19577e-09	4.55868e-13	2.49596e-10	2.49596e-10	1.83836e-10	1.83836e-10	2.72952e-09	4.18831e-09	4.18831e-09	1.09602e-08	3.60799e-13	2.84155e-15	2.84155e-15	1	0	0	0	0	0	0	0	0	0	0	0	0	0	0	0	0	0	0	0
OG0000702	1	7.05961e-07	1	9.39701e-06	0.000474135	0	1.97847e-07	1.40132e-09	2.17102e-09	2.17102e-09	5.4326e-09	7.18711e-10	7.18711e-10	1.09788e-08	1.0325e-11	1.0325e-11	6.19577e-09	4.55868e-13	2.49596e-10	2.49596e-10	1.83836e-10	1.83836e-10	2.72952e-09	4.18831e-09	4.18831e-09	1.09602e-08	3.60799e-13	2.84155e-15	2.84155e-15	1	0	0	0	0	0	0	0	0	0	0	0	0	0	0	0	0	0	0	0
OG0000703	1	7.05961e-07	1	9.39701e-06	0.000474135	0	1.97847e-07	1.40132e-09	2.17102e-09	2.17102e-09	5.4326e-09	7.18711e-10	7.18711e-10	1.09788e-08	1.0325e-11	1.0325e-11	6.19577e-09	4.55868e-13	2.49596e-10	2.49596e-10	1.83836e-10	1.83836e-10	2.72952e-09	4.18831e-09	4.18831e-09	1.09602e-08	3.60799e-13	2.84155e-15	2.84155e-15	1	0	0	0	0	0	0	0	0	0	0	0	0	0	0	0	0	0	0	0
OG0000704	1	7.05961e-07	1	9.39701e-06	0.000474135	0	1.97847e-07	1.40132e-09	2.17102e-09	2.17102e-09	5.4326e-09	7.18711e-10	7.18711e-10	1.09788e-08	1.0325e-11	1.0325e-11	6.19577e-09	4.55868e-13	2.49596e-10	2.49596e-10	1.83836e-10	1.83836e-10	2.72952e-09	4.18831e-09	4.18831e-09	1.09602e-08	3.60799e-13	2.84155e-15	2.84155e-15	1	0	0	0	0	0	0	0	0	0	0	0	0	0	0	0	0	0	0	0
OG0000705	1	7.05961e-07	1	9.39701e-06	0.000474135	0	1.97847e-07	1.40132e-09	2.17102e-09	2.17102e-09	5.4326e-09	7.18711e-10	7.18711e-10	1.09788e-08	1.0325e-11	1.0325e-11	6.19577e-09	4.55868e-13	2.49596e-10	2.49596e-10	1.83836e-10	1.83836e-10	2.72952e-09	4.18831e-09	4.18831e-09	1.09602e-08	3.60799e-13	2.84155e-15	2.84155e-15	1	0	0	0	0	0	0	0	0	0	0	0	0	0	0	0	0	0	0	0
OG0000706	1	7.05961e-07	1	9.39701e-06	0.000474135	0	1.97847e-07	1.40132e-09	2.17102e-09	2.17102e-09	5.4326e-09	7.18711e-10	7.18711e-10	1.09788e-08	1.0325e-11	1.0325e-11	6.19577e-09	4.55868e-13	2.49596e-10	2.49596e-10	1.83836e-10	1.83836e-10	2.72952e-09	4.18831e-09	4.18831e-09	1.09602e-08	3.60799e-13	2.84155e-15	2.84155e-15	1	0	0	0	0	0	0	0	0	0	0	0	0	0	0	0	0	0	0	0
OG0000707	1	7.05961e-07	1	9.39701e-06	0.000474135	0	1.97847e-07	1.40132e-09	2.17102e-09	2.17102e-09	5.4326e-09	7.18711e-10	7.18711e-10	1.09788e-08	1.0325e-11	1.0325e-11	6.19577e-09	4.55868e-13	2.49596e-10	2.49596e-10	1.83836e-10	1.83836e-10	2.72952e-09	4.18831e-09	4.18831e-09	1.09602e-08	3.60799e-13	2.84155e-15	2.84155e-15	1	0	0	0	0	0	0	0	0	0	0	0	0	0	0	0	0	0	0	0
OG0000708	1	7.05961e-07	1	9.39701e-06	0.000474135	0	1.97847e-07	1.40132e-09	2.17102e-09	2.17102e-09	5.4326e-09	7.18711e-10	7.18711e-10	1.09788e-08	1.0325e-11	1.0325e-11	6.19577e-09	4.55868e-13	2.49596e-10	2.49596e-10	1.83836e-10	1.83836e-10	2.72952e-09	4.18831e-09	4.18831e-09	1.09602e-08	3.60799e-13	2.84155e-15	2.84155e-15	1	0	0	0	0	0	0	0	0	0	0	0	0	0	0	0	0	0	0	0
OG0000709	1	7.05961e-07	1	9.39701e-06	0.000474135	0	1.97847e-07	1.40132e-09	2.17102e-09	2.17102e-09	5.4326e-09	7.18711e-10	7.18711e-10	1.09788e-08	1.0325e-11	1.0325e-11	6.19577e-09	4.55868e-13	2.49596e-10	2.49596e-10	1.83836e-10	1.83836e-10	2.72952e-09	4.18831e-09	4.18831e-09	1.09602e-08	3.60799e-13	2.84155e-15	2.84155e-15	1	0	0	0	0	0	0	0	0	0	0	0	0	0	0	0	0	0	0	0
OG0000710	1	7.05961e-07	1	9.39701e-06	0.000474135	0	1.97847e-07	1.40132e-09	2.17102e-09	2.17102e-09	5.4326e-09	7.18711e-10	7.18711e-10	1.09788e-08	1.0325e-11	1.0325e-11	6.19577e-09	4.55868e-13	2.49596e-10	2.49596e-10	1.83836e-10	1.83836e-10	2.72952e-09	4.18831e-09	4.18831e-09	1.09602e-08	3.60799e-13	2.84155e-15	2.84155e-15	1	0	0	0	0	0	0	0	0	0	0	0	0	0	0	0	0	0	0	0
OG0000711	1	7.05961e-07	1	9.39701e-06	0.000474135	0	1.97847e-07	1.40132e-09	2.17102e-09	2.17102e-09	5.4326e-09	7.18711e-10	7.18711e-10	1.09788e-08	1.0325e-11	1.0325e-11	6.19577e-09	4.55868e-13	2.49596e-10	2.49596e-10	1.83836e-10	1.83836e-10	2.72952e-09	4.18831e-09	4.18831e-09	1.09602e-08	3.60799e-13	2.84155e-15	2.84155e-15	1	0	0	0	0	0	0	0	0	0	0	0	0	0	0	0	0	0	0	0
OG0000712	1	7.05961e-07	1	9.39701e-06	0.000474135	0	1.97847e-07	1.40132e-09	2.17102e-09	2.17102e-09	5.4326e-09	7.18711e-10	7.18711e-10	1.09788e-08	1.0325e-11	1.0325e-11	6.19577e-09	4.55868e-13	2.49596e-10	2.49596e-10	1.83836e-10	1.83836e-10	2.72952e-09	4.18831e-09	4.18831e-09	1.09602e-08	3.60799e-13	2.84155e-15	2.84155e-15	1	0	0	0	0	0	0	0	0	0	0	0	0	0	0	0	0	0	0	0
OG0000713	1	7.05961e-07	1	9.39701e-06	0.000474135	0	1.97847e-07	1.40132e-09	2.17102e-09	2.17102e-09	5.4326e-09	7.18711e-10	7.18711e-10	1.09788e-08	1.0325e-11	1.0325e-11	6.19577e-09	4.55868e-13	2.49596e-10	2.49596e-10	1.83836e-10	1.83836e-10	2.72952e-09	4.18831e-09	4.18831e-09	1.09602e-08	3.60799e-13	2.84155e-15	2.84155e-15	1	0	0	0	0	0	0	0	0	0	0	0	0	0	0	0	0	0	0	0
OG0000714	1	7.05961e-07	1	9.39701e-06	0.000474135	0	1.97847e-07	1.40132e-09	2.17102e-09	2.17102e-09	5.4326e-09	7.18711e-10	7.18711e-10	1.09788e-08	1.0325e-11	1.0325e-11	6.19577e-09	4.55868e-13	2.49596e-10	2.49596e-10	1.83836e-10	1.83836e-10	2.72952e-09	4.18831e-09	4.18831e-09	1.09602e-08	3.60799e-13	2.84155e-15	2.84155e-15	1	0	0	0	0	0	0	0	0	0	0	0	0	0	0	0	0	0	0	0
OG0000715	1	7.05961e-07	1	9.39701e-06	0.000474135	0	1.97847e-07	1.40132e-09	2.17102e-09	2.17102e-09	5.4326e-09	7.18711e-10	7.18711e-10	1.09788e-08	1.0325e-11	1.0325e-11	6.19577e-09	4.55868e-13	2.49596e-10	2.49596e-10	1.83836e-10	1.83836e-10	2.72952e-09	4.18831e-09	4.18831e-09	1.09602e-08	3.60799e-13	2.84155e-15	2.84155e-15	1	0	0	0	0	0	0	0	0	0	0	0	0	0	0	0	0	0	0	0
OG0000716	1	7.05961e-07	1	9.39701e-06	0.000474135	0	1.97847e-07	1.40132e-09	2.17102e-09	2.17102e-09	5.4326e-09	7.18711e-10	7.18711e-10	1.09788e-08	1.0325e-11	1.0325e-11	6.19577e-09	4.55868e-13	2.49596e-10	2.49596e-10	1.83836e-10	1.83836e-10	2.72952e-09	4.18831e-09	4.18831e-09	1.09602e-08	3.60799e-13	2.84155e-15	2.84155e-15	1	0	0	0	0	0	0	0	0	0	0	0	0	0	0	0	0	0	0	0
OG0000717	1	7.05961e-07	1	9.39701e-06	0.000474135	0	1.97847e-07	1.40132e-09	2.17102e-09	2.17102e-09	5.4326e-09	7.18711e-10	7.18711e-10	1.09788e-08	1.0325e-11	1.0325e-11	6.19577e-09	4.55868e-13	2.49596e-10	2.49596e-10	1.83836e-10	1.83836e-10	2.72952e-09	4.18831e-09	4.18831e-09	1.09602e-08	3.60799e-13	2.84155e-15	2.84155e-15	1	0	0	0	0	0	0	0	0	0	0	0	0	0	0	0	0	0	0	0
OG0000718	1	7.05961e-07	1	9.39701e-06	0.000474135	0	1.97847e-07	1.40132e-09	2.17102e-09	2.17102e-09	5.4326e-09	7.18711e-10	7.18711e-10	1.09788e-08	1.0325e-11	1.0325e-11	6.19577e-09	4.55868e-13	2.49596e-10	2.49596e-10	1.83836e-10	1.83836e-10	2.72952e-09	4.18831e-09	4.18831e-09	1.09602e-08	3.60799e-13	2.84155e-15	2.84155e-15	1	0	0	0	0	0	0	0	0	0	0	0	0	0	0	0	0	0	0	0
OG0000719	1	7.05961e-07	1	9.39701e-06	0.000474135	0	1.97847e-07	1.40132e-09	2.17102e-09	2.17102e-09	5.4326e-09	7.18711e-10	7.18711e-10	1.09788e-08	1.0325e-11	1.0325e-11	6.19577e-09	4.55868e-13	2.49596e-10	2.49596e-10	1.83836e-10	1.83836e-10	2.72952e-09	4.18831e-09	4.18831e-09	1.09602e-08	3.60799e-13	2.84155e-15	2.84155e-15	1	0	0	0	0	0	0	0	0	0	0	0	0	0	0	0	0	0	0	0
OG0000720	1	7.05961e-07	1	9.39701e-06	0.000474135	0	1.97847e-07	1.40132e-09	2.17102e-09	2.17102e-09	5.4326e-09	7.18711e-10	7.18711e-10	1.09788e-08	1.0325e-11	1.0325e-11	6.19577e-09	4.55868e-13	2.49596e-10	2.49596e-10	1.83836e-10	1.83836e-10	2.72952e-09	4.18831e-09	4.18831e-09	1.09602e-08	3.60799e-13	2.84155e-15	2.84155e-15	1	0	0	0	0	0	0	0	0	0	0	0	0	0	0	0	0	0	0	0
OG0000721	1	7.05961e-07	1	9.39701e-06	0.000474135	0	1.97847e-07	1.40132e-09	2.17102e-09	2.17102e-09	5.4326e-09	7.18711e-10	7.18711e-10	1.09788e-08	1.0325e-11	1.0325e-11	6.19577e-09	4.55868e-13	2.49596e-10	2.49596e-10	1.83836e-10	1.83836e-10	2.72952e-09	4.18831e-09	4.18831e-09	1.09602e-08	3.60799e-13	2.84155e-15	2.84155e-15	1	0	0	0	0	0	0	0	0	0	0	0	0	0	0	0	0	0	0	0
OG0000722	1	7.05961e-07	1	9.39701e-06	0.000474135	0	1.97847e-07	1.40132e-09	2.17102e-09	2.17102e-09	5.4326e-09	7.18711e-10	7.18711e-10	1.09788e-08	1.0325e-11	1.0325e-11	6.19577e-09	4.55868e-13	2.49596e-10	2.49596e-10	1.83836e-10	1.83836e-10	2.72952e-09	4.18831e-09	4.18831e-09	1.09602e-08	3.60799e-13	2.84155e-15	2.84155e-15	1	0	0	0	0	0	0	0	0	0	0	0	0	0	0	0	0	0	0	0
OG0000723	1	7.05961e-07	1	9.39701e-06	0.000474135	0	1.97847e-07	1.40132e-09	2.17102e-09	2.17102e-09	5.4326e-09	7.18711e-10	7.18711e-10	1.09788e-08	1.0325e-11	1.0325e-11	6.19577e-09	4.55868e-13	2.49596e-10	2.49596e-10	1.83836e-10	1.83836e-10	2.72952e-09	4.18831e-09	4.18831e-09	1.09602e-08	3.60799e-13	2.84155e-15	2.84155e-15	1	0	0	0	0	0	0	0	0	0	0	0	0	0	0	0	0	0	0	0
OG0000724	NaN	NaN	NaN	NaN	NaN	NaN	NaN	NaN	NaN	NaN	NaN	NaN	NaN	NaN	NaN	NaN	NaN	NaN	NaN	NaN	NaN	NaN	NaN	NaN	NaN	NaN	NaN	NaN	NaN	NaN	NaN	NaN	NaN	NaN	NaN	NaN	NaN	NaN	NaN	NaN	NaN	NaN	NaN	NaN	NaN	NaN	NaN	NaN	NaN
OG0000725	1	7.05961e-07	1	9.39701e-06	0.000474135	0	1.97847e-07	1.40132e-09	2.17102e-09	2.17102e-09	5.4326e-09	7.18711e-10	7.18711e-10	1.09788e-08	1.0325e-11	1.0325e-11	6.19577e-09	4.55868e-13	2.49596e-10	2.49596e-10	1.83836e-10	1.83836e-10	2.72952e-09	4.18831e-09	4.18831e-09	1.09602e-08	3.60799e-13	2.84155e-15	2.84155e-15	1	0	0	0	0	0	0	0	0	0	0	0	0	0	0	0	0	0	0	0
OG0000726	1	7.05961e-07	1	9.39701e-06	0.000474135	0	1.97847e-07	1.40132e-09	2.17102e-09	2.17102e-09	5.4326e-09	7.18711e-10	7.18711e-10	1.09788e-08	1.0325e-11	1.0325e-11	6.19577e-09	4.55868e-13	2.49596e-10	2.49596e-10	1.83836e-10	1.83836e-10	2.72952e-09	4.18831e-09	4.18831e-09	1.09602e-08	3.60799e-13	2.84155e-15	2.84155e-15	1	0	0	0	0	0	0	0	0	0	0	0	0	0	0	0	0	0	0	0
OG0000727	1	7.05961e-07	1	9.39701e-06	0.000474135	0	1.97847e-07	1.40132e-09	2.17102e-09	2.17102e-09	5.4326e-09	7.18711e-10	7.18711e-10	1.09788e-08	1.0325e-11	1.0325e-11	6.19577e-09	4.55868e-13	2.49596e-10	2.49596e-10	1.83836e-10	1.83836e-10	2.72952e-09	4.18831e-09	4.18831e-09	1.09602e-08	3.60799e-13	2.84155e-15	2.84155e-15	1	0	0	0	0	0	0	0	0	0	0	0	0	0	0	0	0	0	0	0
OG0000728	1	7.05961e-07	1	9.39701e-06	0.000474135	0	1.97847e-07	1.40132e-09	2.17102e-09	2.17102e-09	5.4326e-09	7.18711e-10	7.18711e-10	1.09788e-08	1.0325e-11	1.0325e-11	6.19577e-09	4.55868e-13	2.49596e-10	2.49596e-10	1.83836e-10	1.83836e-10	2.72952e-09	4.18831e-09	4.18831e-09	1.09602e-08	3.60799e-13	2.84155e-15	2.84155e-15	1	0	0	0	0	0	0	0	0	0	0	0	0	0	0	0	0	0	0	0
OG0000729	1	7.05961e-07	1	9.39701e-06	0.000474135	0	1.97847e-07	1.40132e-09	2.17102e-09	2.17102e-09	5.4326e-09	7.18711e-10	7.18711e-10	1.09788e-08	1.0325e-11	1.0325e-11	6.19577e-09	4.55868e-13	2.49596e-10	2.49596e-10	1.83836e-10	1.83836e-10	2.72952e-09	4.18831e-09	4.18831e-09	1.09602e-08	3.60799e-13	2.84155e-15	2.84155e-15	1	0	0	0	0	0	0	0	0	0	0	0	0	0	0	0	0	0	0	0
OG0000730	1	7.05961e-07	1	9.39701e-06	0.000474135	0	1.97847e-07	1.40132e-09	2.17102e-09	2.17102e-09	5.4326e-09	7.18711e-10	7.18711e-10	1.09788e-08	1.0325e-11	1.0325e-11	6.19577e-09	4.55868e-13	2.49596e-10	2.49596e-10	1.83836e-10	1.83836e-10	2.72952e-09	4.18831e-09	4.18831e-09	1.09602e-08	3.60799e-13	2.84155e-15	2.84155e-15	1	0	0	0	0	0	0	0	0	0	0	0	0	0	0	0	0	0	0	0
OG0000731	1	7.05961e-07	1	9.39701e-06	0.000474135	0	1.97847e-07	1.40132e-09	2.17102e-09	2.17102e-09	5.4326e-09	7.18711e-10	7.18711e-10	1.09788e-08	1.0325e-11	1.0325e-11	6.19577e-09	4.55868e-13	2.49596e-10	2.49596e-10	1.83836e-10	1.83836e-10	2.72952e-09	4.18831e-09	4.18831e-09	1.09602e-08	3.60799e-13	2.84155e-15	2.84155e-15	1	0	0	0	0	0	0	0	0	0	0	0	0	0	0	0	0	0	0	0
OG0000732	1	7.05961e-07	1	9.39701e-06	0.000474135	0	1.97847e-07	1.40132e-09	2.17102e-09	2.17102e-09	5.4326e-09	7.18711e-10	7.18711e-10	1.09788e-08	1.0325e-11	1.0325e-11	6.19577e-09	4.55868e-13	2.49596e-10	2.49596e-10	1.83836e-10	1.83836e-10	2.72952e-09	4.18831e-09	4.18831e-09	1.09602e-08	3.60799e-13	2.84155e-15	2.84155e-15	1	0	0	0	0	0	0	0	0	0	0	0	0	0	0	0	0	0	0	0
OG0000733	1.00121	0.00120736	2	0.987134	0.0264854	0	8.75466e-07	1.53994e-06	0	0.00120235	4.53664e-08	5.8045e-09	5.8045e-09	9.22986e-08	8.23396e-11	8.23396e-11	5.21e-08	4.04341e-12	1.9619e-09	1.9619e-09	1.45339e-09	1.45339e-09	2.22419e-08	3.41086e-08	3.41086e-08	9.70204e-08	3.32347e-12	2.42545e-14	2.42545e-14	0.999999	0	0	0.998798	0	0	0	0	0	0	0	0	0	0	0	0	0	0	0	0
OG0000734	1	7.05961e-07	1	9.39701e-06	0.000474135	0	1.97847e-07	1.40132e-09	2.17102e-09	2.17102e-09	5.4326e-09	7.18711e-10	7.18711e-10	1.09788e-08	1.0325e-11	1.0325e-11	6.19577e-09	4.55868e-13	2.49596e-10	2.49596e-10	1.83836e-10	1.83836e-10	2.72952e-09	4.18831e-09	4.18831e-09	1.09602e-08	3.60799e-13	2.84155e-15	2.84155e-15	1	0	0	0	0	0	0	0	0	0	0	0	0	0	0	0	0	0	0	0
OG0000735	1	7.05961e-07	1	9.39701e-06	0.000474135	0	1.97847e-07	1.40132e-09	2.17102e-09	2.17102e-09	5.4326e-09	7.18711e-10	7.18711e-10	1.09788e-08	1.0325e-11	1.0325e-11	6.19577e-09	4.55868e-13	2.49596e-10	2.49596e-10	1.83836e-10	1.83836e-10	2.72952e-09	4.18831e-09	4.18831e-09	1.09602e-08	3.60799e-13	2.84155e-15	2.84155e-15	1	0	0	0	0	0	0	0	0	0	0	0	0	0	0	0	0	0	0	0
OG0000736	1	7.05961e-07	1	9.39701e-06	0.000474135	0	1.97847e-07	1.40132e-09	2.17102e-09	2.17102e-09	5.4326e-09	7.18711e-10	7.18711e-10	1.09788e-08	1.0325e-11	1.0325e-11	6.19577e-09	4.55868e-13	2.49596e-10	2.49596e-10	1.83836e-10	1.83836e-10	2.72952e-09	4.18831e-09	4.18831e-09	1.09602e-08	3.60799e-13	2.84155e-15	2.84155e-15	1	0	0	0	0	0	0	0	0	0	0	0	0	0	0	0	0	0	0	0
OG0000737	1	7.05961e-07	1	9.39701e-06	0.000474135	0	1.97847e-07	1.40132e-09	2.17102e-09	2.17102e-09	5.4326e-09	7.18711e-10	7.18711e-10	1.09788e-08	1.0325e-11	1.0325e-11	6.19577e-09	4.55868e-13	2.49596e-10	2.49596e-10	1.83836e-10	1.83836e-10	2.72952e-09	4.18831e-09	4.18831e-09	1.09602e-08	3.60799e-13	2.84155e-15	2.84155e-15	1	0	0	0	0	0	0	0	0	0	0	0	0	0	0	0	0	0	0	0
OG0000738	1	7.05961e-07	1	9.39701e-06	0.000474135	0	1.97847e-07	1.40132e-09	2.17102e-09	2.17102e-09	5.4326e-09	7.18711e-10	7.18711e-10	1.09788e-08	1.0325e-11	1.0325e-11	6.19577e-09	4.55868e-13	2.49596e-10	2.49596e-10	1.83836e-10	1.83836e-10	2.72952e-09	4.18831e-09	4.18831e-09	1.09602e-08	3.60799e-13	2.84155e-15	2.84155e-15	1	0	0	0	0	0	0	0	0	0	0	0	0	0	0	0	0	0	0	0
OG0000739	1	7.05961e-07	1	9.39701e-06	0.000474135	0	1.97847e-07	1.40132e-09	2.17102e-09	2.17102e-09	5.4326e-09	7.18711e-10	7.18711e-10	1.09788e-08	1.0325e-11	1.0325e-11	6.19577e-09	4.55868e-13	2.49596e-10	2.49596e-10	1.83836e-10	1.83836e-10	2.72952e-09	4.18831e-09	4.18831e-09	1.09602e-08	3.60799e-13	2.84155e-15	2.84155e-15	1	0	0	0	0	0	0	0	0	0	0	0	0	0	0	0	0	0	0	0
OG0000740	1	7.05961e-07	1	9.39701e-06	0.000474135	0	1.97847e-07	1.40132e-09	2.17102e-09	2.17102e-09	5.4326e-09	7.18711e-10	7.18711e-10	1.09788e-08	1.0325e-11	1.0325e-11	6.19577e-09	4.55868e-13	2.49596e-10	2.49596e-10	1.83836e-10	1.83836e-10	2.72952e-09	4.18831e-09	4.18831e-09	1.09602e-08	3.60799e-13	2.84155e-15	2.84155e-15	1	0	0	0	0	0	0	0	0	0	0	0	0	0	0	0	0	0	0	0
OG0000741	1	7.05961e-07	1	9.39701e-06	0.000474135	0	1.97847e-07	1.40132e-09	2.17102e-09	2.17102e-09	5.4326e-09	7.18711e-10	7.18711e-10	1.09788e-08	1.0325e-11	1.0325e-11	6.19577e-09	4.55868e-13	2.49596e-10	2.49596e-10	1.83836e-10	1.83836e-10	2.72952e-09	4.18831e-09	4.18831e-09	1.09602e-08	3.60799e-13	2.84155e-15	2.84155e-15	1	0	0	0	0	0	0	0	0	0	0	0	0	0	0	0	0	0	0	0
OG0000742	1	7.05961e-07	1	9.39701e-06	0.000474135	0	1.97847e-07	1.40132e-09	2.17102e-09	2.17102e-09	5.4326e-09	7.18711e-10	7.18711e-10	1.09788e-08	1.0325e-11	1.0325e-11	6.19577e-09	4.55868e-13	2.49596e-10	2.49596e-10	1.83836e-10	1.83836e-10	2.72952e-09	4.18831e-09	4.18831e-09	1.09602e-08	3.60799e-13	2.84155e-15	2.84155e-15	1	0	0	0	0	0	0	0	0	0	0	0	0	0	0	0	0	0	0	0
OG0000743	1	7.05961e-07	1	9.39701e-06	0.000474135	0	1.97847e-07	1.40132e-09	2.17102e-09	2.17102e-09	5.4326e-09	7.18711e-10	7.18711e-10	1.09788e-08	1.0325e-11	1.0325e-11	6.19577e-09	4.55868e-13	2.49596e-10	2.49596e-10	1.83836e-10	1.83836e-10	2.72952e-09	4.18831e-09	4.18831e-09	1.09602e-08	3.60799e-13	2.84155e-15	2.84155e-15	1	0	0	0	0	0	0	0	0	0	0	0	0	0	0	0	0	0	0	0
OG0000744	1	7.05961e-07	1	9.39701e-06	0.000474135	0	1.97847e-07	1.40132e-09	2.17102e-09	2.17102e-09	5.4326e-09	7.18711e-10	7.18711e-10	1.09788e-08	1.0325e-11	1.0325e-11	6.19577e-09	4.55868e-13	2.49596e-10	2.49596e-10	1.83836e-10	1.83836e-10	2.72952e-09	4.18831e-09	4.18831e-09	1.09602e-08	3.60799e-13	2.84155e-15	2.84155e-15	1	0	0	0	0	0	0	0	0	0	0	0	0	0	0	0	0	0	0	0
OG0000745	1	7.05961e-07	1	9.39701e-06	0.000474135	0	1.97847e-07	1.40132e-09	2.17102e-09	2.17102e-09	5.4326e-09	7.18711e-10	7.18711e-10	1.09788e-08	1.0325e-11	1.0325e-11	6.19577e-09	4.55868e-13	2.49596e-10	2.49596e-10	1.83836e-10	1.83836e-10	2.72952e-09	4.18831e-09	4.18831e-09	1.09602e-08	3.60799e-13	2.84155e-15	2.84155e-15	1	0	0	0	0	0	0	0	0	0	0	0	0	0	0	0	0	0	0	0
OG0000746	1	7.05961e-07	1	9.39701e-06	0.000474135	0	1.97847e-07	1.40132e-09	2.17102e-09	2.17102e-09	5.4326e-09	7.18711e-10	7.18711e-10	1.09788e-08	1.0325e-11	1.0325e-11	6.19577e-09	4.55868e-13	2.49596e-10	2.49596e-10	1.83836e-10	1.83836e-10	2.72952e-09	4.18831e-09	4.18831e-09	1.09602e-08	3.60799e-13	2.84155e-15	2.84155e-15	1	0	0	0	0	0	0	0	0	0	0	0	0	0	0	0	0	0	0	0
OG0000747	1	7.05961e-07	1	9.39701e-06	0.000474135	0	1.97847e-07	1.40132e-09	2.17102e-09	2.17102e-09	5.4326e-09	7.18711e-10	7.18711e-10	1.09788e-08	1.0325e-11	1.0325e-11	6.19577e-09	4.55868e-13	2.49596e-10	2.49596e-10	1.83836e-10	1.83836e-10	2.72952e-09	4.18831e-09	4.18831e-09	1.09602e-08	3.60799e-13	2.84155e-15	2.84155e-15	1	0	0	0	0	0	0	0	0	0	0	0	0	0	0	0	0	0	0	0
OG0000748	1	7.05961e-07	1	9.39701e-06	0.000474135	0	1.97847e-07	1.40132e-09	2.17102e-09	2.17102e-09	5.4326e-09	7.18711e-10	7.18711e-10	1.09788e-08	1.0325e-11	1.0325e-11	6.19577e-09	4.55868e-13	2.49596e-10	2.49596e-10	1.83836e-10	1.83836e-10	2.72952e-09	4.18831e-09	4.18831e-09	1.09602e-08	3.60799e-13	2.84155e-15	2.84155e-15	1	0	0	0	0	0	0	0	0	0	0	0	0	0	0	0	0	0	0	0
OG0000749	1	7.05961e-07	1	9.39701e-06	0.000474135	0	1.97847e-07	1.40132e-09	2.17102e-09	2.17102e-09	5.4326e-09	7.18711e-10	7.18711e-10	1.09788e-08	1.0325e-11	1.0325e-11	6.19577e-09	4.55868e-13	2.49596e-10	2.49596e-10	1.83836e-10	1.83836e-10	2.72952e-09	4.18831e-09	4.18831e-09	1.09602e-08	3.60799e-13	2.84155e-15	2.84155e-15	1	0	0	0	0	0	0	0	0	0	0	0	0	0	0	0	0	0	0	0
OG0000750	1	7.05961e-07	1	9.39701e-06	0.000474135	0	1.97847e-07	1.40132e-09	2.17102e-09	2.17102e-09	5.4326e-09	7.18711e-10	7.18711e-10	1.09788e-08	1.0325e-11	1.0325e-11	6.19577e-09	4.55868e-13	2.49596e-10	2.49596e-10	1.83836e-10	1.83836e-10	2.72952e-09	4.18831e-09	4.18831e-09	1.09602e-08	3.60799e-13	2.84155e-15	2.84155e-15	1	0	0	0	0	0	0	0	0	0	0	0	0	0	0	0	0	0	0	0
OG0000751	1	7.05961e-07	1	9.39701e-06	0.000474135	0	1.97847e-07	1.40132e-09	2.17102e-09	2.17102e-09	5.4326e-09	7.18711e-10	7.18711e-10	1.09788e-08	1.0325e-11	1.0325e-11	6.19577e-09	4.55868e-13	2.49596e-10	2.49596e-10	1.83836e-10	1.83836e-10	2.72952e-09	4.18831e-09	4.18831e-09	1.09602e-08	3.60799e-13	2.84155e-15	2.84155e-15	1	0	0	0	0	0	0	0	0	0	0	0	0	0	0	0	0	0	0	0
OG0000752	1	7.05961e-07	1	9.39701e-06	0.000474135	0	1.97847e-07	1.40132e-09	2.17102e-09	2.17102e-09	5.4326e-09	7.18711e-10	7.18711e-10	1.09788e-08	1.0325e-11	1.0325e-11	6.19577e-09	4.55868e-13	2.49596e-10	2.49596e-10	1.83836e-10	1.83836e-10	2.72952e-09	4.18831e-09	4.18831e-09	1.09602e-08	3.60799e-13	2.84155e-15	2.84155e-15	1	0	0	0	0	0	0	0	0	0	0	0	0	0	0	0	0	0	0	0
OG0000753	1	7.05961e-07	1	9.39701e-06	0.000474135	0	1.97847e-07	1.40132e-09	2.17102e-09	2.17102e-09	5.4326e-09	7.18711e-10	7.18711e-10	1.09788e-08	1.0325e-11	1.0325e-11	6.19577e-09	4.55868e-13	2.49596e-10	2.49596e-10	1.83836e-10	1.83836e-10	2.72952e-09	4.18831e-09	4.18831e-09	1.09602e-08	3.60799e-13	2.84155e-15	2.84155e-15	1	0	0	0	0	0	0	0	0	0	0	0	0	0	0	0	0	0	0	0
OG0000754	1	7.05961e-07	1	9.39701e-06	0.000474135	0	1.97847e-07	1.40132e-09	2.17102e-09	2.17102e-09	5.4326e-09	7.18711e-10	7.18711e-10	1.09788e-08	1.0325e-11	1.0325e-11	6.19577e-09	4.55868e-13	2.49596e-10	2.49596e-10	1.83836e-10	1.83836e-10	2.72952e-09	4.18831e-09	4.18831e-09	1.09602e-08	3.60799e-13	2.84155e-15	2.84155e-15	1	0	0	0	0	0	0	0	0	0	0	0	0	0	0	0	0	0	0	0
OG0000755	1	7.05961e-07	1	9.39701e-06	0.000474135	0	1.97847e-07	1.40132e-09	2.17102e-09	2.17102e-09	5.4326e-09	7.18711e-10	7.18711e-10	1.09788e-08	1.0325e-11	1.0325e-11	6.19577e-09	4.55868e-13	2.49596e-10	2.49596e-10	1.83836e-10	1.83836e-10	2.72952e-09	4.18831e-09	4.18831e-09	1.09602e-08	3.60799e-13	2.84155e-15	2.84155e-15	1	0	0	0	0	0	0	0	0	0	0	0	0	0	0	0	0	0	0	0
OG0000756	1	7.05961e-07	1	9.39701e-06	0.000474135	0	1.97847e-07	1.40132e-09	2.17102e-09	2.17102e-09	5.4326e-09	7.18711e-10	7.18711e-10	1.09788e-08	1.0325e-11	1.0325e-11	6.19577e-09	4.55868e-13	2.49596e-10	2.49596e-10	1.83836e-10	1.83836e-10	2.72952e-09	4.18831e-09	4.18831e-09	1.09602e-08	3.60799e-13	2.84155e-15	2.84155e-15	1	0	0	0	0	0	0	0	0	0	0	0	0	0	0	0	0	0	0	0
OG0000757	1	7.05961e-07	1	9.39701e-06	0.000474135	0	1.97847e-07	1.40132e-09	2.17102e-09	2.17102e-09	5.4326e-09	7.18711e-10	7.18711e-10	1.09788e-08	1.0325e-11	1.0325e-11	6.19577e-09	4.55868e-13	2.49596e-10	2.49596e-10	1.83836e-10	1.83836e-10	2.72952e-09	4.18831e-09	4.18831e-09	1.09602e-08	3.60799e-13	2.84155e-15	2.84155e-15	1	0	0	0	0	0	0	0	0	0	0	0	0	0	0	0	0	0	0	0
OG0000758	1	7.05961e-07	1	9.39701e-06	0.000474135	0	1.97847e-07	1.40132e-09	2.17102e-09	2.17102e-09	5.4326e-09	7.18711e-10	7.18711e-10	1.09788e-08	1.0325e-11	1.0325e-11	6.19577e-09	4.55868e-13	2.49596e-10	2.49596e-10	1.83836e-10	1.83836e-10	2.72952e-09	4.18831e-09	4.18831e-09	1.09602e-08	3.60799e-13	2.84155e-15	2.84155e-15	1	0	0	0	0	0	0	0	0	0	0	0	0	0	0	0	0	0	0	0
OG0000759	1	7.05961e-07	1	9.39701e-06	0.000474135	0	1.97847e-07	1.40132e-09	2.17102e-09	2.17102e-09	5.4326e-09	7.18711e-10	7.18711e-10	1.09788e-08	1.0325e-11	1.0325e-11	6.19577e-09	4.55868e-13	2.49596e-10	2.49596e-10	1.83836e-10	1.83836e-10	2.72952e-09	4.18831e-09	4.18831e-09	1.09602e-08	3.60799e-13	2.84155e-15	2.84155e-15	1	0	0	0	0	0	0	0	0	0	0	0	0	0	0	0	0	0	0	0
OG0000760	1	7.05961e-07	1	9.39701e-06	0.000474135	0	1.97847e-07	1.40132e-09	2.17102e-09	2.17102e-09	5.4326e-09	7.18711e-10	7.18711e-10	1.09788e-08	1.0325e-11	1.0325e-11	6.19577e-09	4.55868e-13	2.49596e-10	2.49596e-10	1.83836e-10	1.83836e-10	2.72952e-09	4.18831e-09	4.18831e-09	1.09602e-08	3.60799e-13	2.84155e-15	2.84155e-15	1	0	0	0	0	0	0	0	0	0	0	0	0	0	0	0	0	0	0	0
OG0000761	1	7.05961e-07	1	9.39701e-06	0.000474135	0	1.97847e-07	1.40132e-09	2.17102e-09	2.17102e-09	5.4326e-09	7.18711e-10	7.18711e-10	1.09788e-08	1.0325e-11	1.0325e-11	6.19577e-09	4.55868e-13	2.49596e-10	2.49596e-10	1.83836e-10	1.83836e-10	2.72952e-09	4.18831e-09	4.18831e-09	1.09602e-08	3.60799e-13	2.84155e-15	2.84155e-15	1	0	0	0	0	0	0	0	0	0	0	0	0	0	0	0	0	0	0	0
OG0000762	1	7.05961e-07	1	9.39701e-06	0.000474135	0	1.97847e-07	1.40132e-09	2.17102e-09	2.17102e-09	5.4326e-09	7.18711e-10	7.18711e-10	1.09788e-08	1.0325e-11	1.0325e-11	6.19577e-09	4.55868e-13	2.49596e-10	2.49596e-10	1.83836e-10	1.83836e-10	2.72952e-09	4.18831e-09	4.18831e-09	1.09602e-08	3.60799e-13	2.84155e-15	2.84155e-15	1	0	0	0	0	0	0	0	0	0	0	0	0	0	0	0	0	0	0	0
OG0000763	1	7.05961e-07	1	9.39701e-06	0.000474135	0	1.97847e-07	1.40132e-09	2.17102e-09	2.17102e-09	5.4326e-09	7.18711e-10	7.18711e-10	1.09788e-08	1.0325e-11	1.0325e-11	6.19577e-09	4.55868e-13	2.49596e-10	2.49596e-10	1.83836e-10	1.83836e-10	2.72952e-09	4.18831e-09	4.18831e-09	1.09602e-08	3.60799e-13	2.84155e-15	2.84155e-15	1	0	0	0	0	0	0	0	0	0	0	0	0	0	0	0	0	0	0	0
OG0000764	1	7.05961e-07	1	9.39701e-06	0.000474135	0	1.97847e-07	1.40132e-09	2.17102e-09	2.17102e-09	5.4326e-09	7.18711e-10	7.18711e-10	1.09788e-08	1.0325e-11	1.0325e-11	6.19577e-09	4.55868e-13	2.49596e-10	2.49596e-10	1.83836e-10	1.83836e-10	2.72952e-09	4.18831e-09	4.18831e-09	1.09602e-08	3.60799e-13	2.84155e-15	2.84155e-15	1	0	0	0	0	0	0	0	0	0	0	0	0	0	0	0	0	0	0	0
OG0000765	1	7.05961e-07	1	9.39701e-06	0.000474135	0	1.97847e-07	1.40132e-09	2.17102e-09	2.17102e-09	5.4326e-09	7.18711e-10	7.18711e-10	1.09788e-08	1.0325e-11	1.0325e-11	6.19577e-09	4.55868e-13	2.49596e-10	2.49596e-10	1.83836e-10	1.83836e-10	2.72952e-09	4.18831e-09	4.18831e-09	1.09602e-08	3.60799e-13	2.84155e-15	2.84155e-15	1	0	0	0	0	0	0	0	0	0	0	0	0	0	0	0	0	0	0	0
OG0000766	1	7.05961e-07	1	9.39701e-06	0.000474135	0	1.97847e-07	1.40132e-09	2.17102e-09	2.17102e-09	5.4326e-09	7.18711e-10	7.18711e-10	1.09788e-08	1.0325e-11	1.0325e-11	6.19577e-09	4.55868e-13	2.49596e-10	2.49596e-10	1.83836e-10	1.83836e-10	2.72952e-09	4.18831e-09	4.18831e-09	1.09602e-08	3.60799e-13	2.84155e-15	2.84155e-15	1	0	0	0	0	0	0	0	0	0	0	0	0	0	0	0	0	0	0	0
OG0000767	1	7.05961e-07	1	9.39701e-06	0.000474135	0	1.97847e-07	1.40132e-09	2.17102e-09	2.17102e-09	5.4326e-09	7.18711e-10	7.18711e-10	1.09788e-08	1.0325e-11	1.0325e-11	6.19577e-09	4.55868e-13	2.49596e-10	2.49596e-10	1.83836e-10	1.83836e-10	2.72952e-09	4.18831e-09	4.18831e-09	1.09602e-08	3.60799e-13	2.84155e-15	2.84155e-15	1	0	0	0	0	0	0	0	0	0	0	0	0	0	0	0	0	0	0	0
OG0000768	1	7.05961e-07	1	9.39701e-06	0.000474135	0	1.97847e-07	1.40132e-09	2.17102e-09	2.17102e-09	5.4326e-09	7.18711e-10	7.18711e-10	1.09788e-08	1.0325e-11	1.0325e-11	6.19577e-09	4.55868e-13	2.49596e-10	2.49596e-10	1.83836e-10	1.83836e-10	2.72952e-09	4.18831e-09	4.18831e-09	1.09602e-08	3.60799e-13	2.84155e-15	2.84155e-15	1	0	0	0	0	0	0	0	0	0	0	0	0	0	0	0	0	0	0	0
OG0000769	1	7.05961e-07	1	9.39701e-06	0.000474135	0	1.97847e-07	1.40132e-09	2.17102e-09	2.17102e-09	5.4326e-09	7.18711e-10	7.18711e-10	1.09788e-08	1.0325e-11	1.0325e-11	6.19577e-09	4.55868e-13	2.49596e-10	2.49596e-10	1.83836e-10	1.83836e-10	2.72952e-09	4.18831e-09	4.18831e-09	1.09602e-08	3.60799e-13	2.84155e-15	2.84155e-15	1	0	0	0	0	0	0	0	0	0	0	0	0	0	0	0	0	0	0	0
OG0000770	1	7.05961e-07	1	9.39701e-06	0.000474135	0	1.97847e-07	1.40132e-09	2.17102e-09	2.17102e-09	5.4326e-09	7.18711e-10	7.18711e-10	1.09788e-08	1.0325e-11	1.0325e-11	6.19577e-09	4.55868e-13	2.49596e-10	2.49596e-10	1.83836e-10	1.83836e-10	2.72952e-09	4.18831e-09	4.18831e-09	1.09602e-08	3.60799e-13	2.84155e-15	2.84155e-15	1	0	0	0	0	0	0	0	0	0	0	0	0	0	0	0	0	0	0	0
OG0000771	1.00008	0.000150813	1.99985	1.00013	0.00920406	0	0	1.8236e-08	3.04088e-08	3.04088e-08	7.89565e-08	1.00752e-08	1.00752e-08	1.684e-07	1.43544e-10	1.43544e-10	1.00239e-07	7.2249e-12	3.28575e-09	3.28575e-09	2.47141e-09	2.47141e-09	1.75093e-08	5.56074e-08	5.56074e-08	2.72411e-07	8.17035e-12	5.14319e-14	5.14319e-14	0.999925	0.999925	0	0	0	0	0	0	0	0	0	0	0	0	0	0	0	0	0	0
OG0000772	1.00008	0.000150813	1.99985	1.00013	0.00920406	0	0	1.8236e-08	3.04088e-08	3.04088e-08	7.89565e-08	1.00752e-08	1.00752e-08	1.684e-07	1.43544e-10	1.43544e-10	1.00239e-07	7.2249e-12	3.28575e-09	3.28575e-09	2.47141e-09	2.47141e-09	1.75093e-08	5.56074e-08	5.56074e-08	2.72411e-07	8.17035e-12	5.14319e-14	5.14319e-14	0.999925	0.999925	0	0	0	0	0	0	0	0	0	0	0	0	0	0	0	0	0	0
OG0000773	1	7.05961e-07	1	9.39701e-06	0.000474135	0	1.97847e-07	1.40132e-09	2.17102e-09	2.17102e-09	5.4326e-09	7.18711e-10	7.18711e-10	1.09788e-08	1.0325e-11	1.0325e-11	6.19577e-09	4.55868e-13	2.49596e-10	2.49596e-10	1.83836e-10	1.83836e-10	2.72952e-09	4.18831e-09	4.18831e-09	1.09602e-08	3.60799e-13	2.84155e-15	2.84155e-15	1	0	0	0	0	0	0	0	0	0	0	0	0	0	0	0	0	0	0	0
OG0000774	1	7.05961e-07	1	9.39701e-06	0.000474135	0	1.97847e-07	1.40132e-09	2.17102e-09	2.17102e-09	5.4326e-09	7.18711e-10	7.18711e-10	1.09788e-08	1.0325e-11	1.0325e-11	6.19577e-09	4.55868e-13	2.49596e-10	2.49596e-10	1.83836e-10	1.83836e-10	2.72952e-09	4.18831e-09	4.18831e-09	1.09602e-08	3.60799e-13	2.84155e-15	2.84155e-15	1	0	0	0	0	0	0	0	0	0	0	0	0	0	0	0	0	0	0	0
OG0000775	1	7.05961e-07	1	9.39701e-06	0.000474135	0	1.97847e-07	1.40132e-09	2.17102e-09	2.17102e-09	5.4326e-09	7.18711e-10	7.18711e-10	1.09788e-08	1.0325e-11	1.0325e-11	6.19577e-09	4.55868e-13	2.49596e-10	2.49596e-10	1.83836e-10	1.83836e-10	2.72952e-09	4.18831e-09	4.18831e-09	1.09602e-08	3.60799e-13	2.84155e-15	2.84155e-15	1	0	0	0	0	0	0	0	0	0	0	0	0	0	0	0	0	0	0	0
OG0000776	1	7.05961e-07	1	9.39701e-06	0.000474135	0	1.97847e-07	1.40132e-09	2.17102e-09	2.17102e-09	5.4326e-09	7.18711e-10	7.18711e-10	1.09788e-08	1.0325e-11	1.0325e-11	6.19577e-09	4.55868e-13	2.49596e-10	2.49596e-10	1.83836e-10	1.83836e-10	2.72952e-09	4.18831e-09	4.18831e-09	1.09602e-08	3.60799e-13	2.84155e-15	2.84155e-15	1	0	0	0	0	0	0	0	0	0	0	0	0	0	0	0	0	0	0	0
OG0000777	1	7.05961e-07	1	9.39701e-06	0.000474135	0	1.97847e-07	1.40132e-09	2.17102e-09	2.17102e-09	5.4326e-09	7.18711e-10	7.18711e-10	1.09788e-08	1.0325e-11	1.0325e-11	6.19577e-09	4.55868e-13	2.49596e-10	2.49596e-10	1.83836e-10	1.83836e-10	2.72952e-09	4.18831e-09	4.18831e-09	1.09602e-08	3.60799e-13	2.84155e-15	2.84155e-15	1	0	0	0	0	0	0	0	0	0	0	0	0	0	0	0	0	0	0	0
OG0000778	1	7.05961e-07	1	9.39701e-06	0.000474135	0	1.97847e-07	1.40132e-09	2.17102e-09	2.17102e-09	5.4326e-09	7.18711e-10	7.18711e-10	1.09788e-08	1.0325e-11	1.0325e-11	6.19577e-09	4.55868e-13	2.49596e-10	2.49596e-10	1.83836e-10	1.83836e-10	2.72952e-09	4.18831e-09	4.18831e-09	1.09602e-08	3.60799e-13	2.84155e-15	2.84155e-15	1	0	0	0	0	0	0	0	0	0	0	0	0	0	0	0	0	0	0	0
OG0000779	1	7.05961e-07	1	9.39701e-06	0.000474135	0	1.97847e-07	1.40132e-09	2.17102e-09	2.17102e-09	5.4326e-09	7.18711e-10	7.18711e-10	1.09788e-08	1.0325e-11	1.0325e-11	6.19577e-09	4.55868e-13	2.49596e-10	2.49596e-10	1.83836e-10	1.83836e-10	2.72952e-09	4.18831e-09	4.18831e-09	1.09602e-08	3.60799e-13	2.84155e-15	2.84155e-15	1	0	0	0	0	0	0	0	0	0	0	0	0	0	0	0	0	0	0	0
OG0000780	1	7.05961e-07	1	9.39701e-06	0.000474135	0	1.97847e-07	1.40132e-09	2.17102e-09	2.17102e-09	5.4326e-09	7.18711e-10	7.18711e-10	1.09788e-08	1.0325e-11	1.0325e-11	6.19577e-09	4.55868e-13	2.49596e-10	2.49596e-10	1.83836e-10	1.83836e-10	2.72952e-09	4.18831e-09	4.18831e-09	1.09602e-08	3.60799e-13	2.84155e-15	2.84155e-15	1	0	0	0	0	0	0	0	0	0	0	0	0	0	0	0	0	0	0	0
OG0000781	1	7.05961e-07	1	9.39701e-06	0.000474135	0	1.97847e-07	1.40132e-09	2.17102e-09	2.17102e-09	5.4326e-09	7.18711e-10	7.18711e-10	1.09788e-08	1.0325e-11	1.0325e-11	6.19577e-09	4.55868e-13	2.49596e-10	2.49596e-10	1.83836e-10	1.83836e-10	2.72952e-09	4.18831e-09	4.18831e-09	1.09602e-08	3.60799e-13	2.84155e-15	2.84155e-15	1	0	0	0	0	0	0	0	0	0	0	0	0	0	0	0	0	0	0	0
OG0000782	1	7.05961e-07	1	9.39701e-06	0.000474135	0	1.97847e-07	1.40132e-09	2.17102e-09	2.17102e-09	5.4326e-09	7.18711e-10	7.18711e-10	1.09788e-08	1.0325e-11	1.0325e-11	6.19577e-09	4.55868e-13	2.49596e-10	2.49596e-10	1.83836e-10	1.83836e-10	2.72952e-09	4.18831e-09	4.18831e-09	1.09602e-08	3.60799e-13	2.84155e-15	2.84155e-15	1	0	0	0	0	0	0	0	0	0	0	0	0	0	0	0	0	0	0	0
OG0000783	1	7.05961e-07	1	9.39701e-06	0.000474135	0	1.97847e-07	1.40132e-09	2.17102e-09	2.17102e-09	5.4326e-09	7.18711e-10	7.18711e-10	1.09788e-08	1.0325e-11	1.0325e-11	6.19577e-09	4.55868e-13	2.49596e-10	2.49596e-10	1.83836e-10	1.83836e-10	2.72952e-09	4.18831e-09	4.18831e-09	1.09602e-08	3.60799e-13	2.84155e-15	2.84155e-15	1	0	0	0	0	0	0	0	0	0	0	0	0	0	0	0	0	0	0	0
OG0000784	1	7.05961e-07	1	9.39701e-06	0.000474135	0	1.97847e-07	1.40132e-09	2.17102e-09	2.17102e-09	5.4326e-09	7.18711e-10	7.18711e-10	1.09788e-08	1.0325e-11	1.0325e-11	6.19577e-09	4.55868e-13	2.49596e-10	2.49596e-10	1.83836e-10	1.83836e-10	2.72952e-09	4.18831e-09	4.18831e-09	1.09602e-08	3.60799e-13	2.84155e-15	2.84155e-15	1	0	0	0	0	0	0	0	0	0	0	0	0	0	0	0	0	0	0	0
OG0000785	1	7.05961e-07	1	9.39701e-06	0.000474135	0	1.97847e-07	1.40132e-09	2.17102e-09	2.17102e-09	5.4326e-09	7.18711e-10	7.18711e-10	1.09788e-08	1.0325e-11	1.0325e-11	6.19577e-09	4.55868e-13	2.49596e-10	2.49596e-10	1.83836e-10	1.83836e-10	2.72952e-09	4.18831e-09	4.18831e-09	1.09602e-08	3.60799e-13	2.84155e-15	2.84155e-15	1	0	0	0	0	0	0	0	0	0	0	0	0	0	0	0	0	0	0	0
OG0000786	1	7.05961e-07	1	9.39701e-06	0.000474135	0	1.97847e-07	1.40132e-09	2.17102e-09	2.17102e-09	5.4326e-09	7.18711e-10	7.18711e-10	1.09788e-08	1.0325e-11	1.0325e-11	6.19577e-09	4.55868e-13	2.49596e-10	2.49596e-10	1.83836e-10	1.83836e-10	2.72952e-09	4.18831e-09	4.18831e-09	1.09602e-08	3.60799e-13	2.84155e-15	2.84155e-15	1	0	0	0	0	0	0	0	0	0	0	0	0	0	0	0	0	0	0	0
OG0000787	1	7.05961e-07	1	9.39701e-06	0.000474135	0	1.97847e-07	1.40132e-09	2.17102e-09	2.17102e-09	5.4326e-09	7.18711e-10	7.18711e-10	1.09788e-08	1.0325e-11	1.0325e-11	6.19577e-09	4.55868e-13	2.49596e-10	2.49596e-10	1.83836e-10	1.83836e-10	2.72952e-09	4.18831e-09	4.18831e-09	1.09602e-08	3.60799e-13	2.84155e-15	2.84155e-15	1	0	0	0	0	0	0	0	0	0	0	0	0	0	0	0	0	0	0	0
OG0000788	1	7.05961e-07	1	9.39701e-06	0.000474135	0	1.97847e-07	1.40132e-09	2.17102e-09	2.17102e-09	5.4326e-09	7.18711e-10	7.18711e-10	1.09788e-08	1.0325e-11	1.0325e-11	6.19577e-09	4.55868e-13	2.49596e-10	2.49596e-10	1.83836e-10	1.83836e-10	2.72952e-09	4.18831e-09	4.18831e-09	1.09602e-08	3.60799e-13	2.84155e-15	2.84155e-15	1	0	0	0	0	0	0	0	0	0	0	0	0	0	0	0	0	0	0	0
OG0000789	1	7.05961e-07	1	9.39701e-06	0.000474135	0	1.97847e-07	1.40132e-09	2.17102e-09	2.17102e-09	5.4326e-09	7.18711e-10	7.18711e-10	1.09788e-08	1.0325e-11	1.0325e-11	6.19577e-09	4.55868e-13	2.49596e-10	2.49596e-10	1.83836e-10	1.83836e-10	2.72952e-09	4.18831e-09	4.18831e-09	1.09602e-08	3.60799e-13	2.84155e-15	2.84155e-15	1	0	0	0	0	0	0	0	0	0	0	0	0	0	0	0	0	0	0	0
OG0000790	1	7.05961e-07	1	9.39701e-06	0.000474135	0	1.97847e-07	1.40132e-09	2.17102e-09	2.17102e-09	5.4326e-09	7.18711e-10	7.18711e-10	1.09788e-08	1.0325e-11	1.0325e-11	6.19577e-09	4.55868e-13	2.49596e-10	2.49596e-10	1.83836e-10	1.83836e-10	2.72952e-09	4.18831e-09	4.18831e-09	1.09602e-08	3.60799e-13	2.84155e-15	2.84155e-15	1	0	0	0	0	0	0	0	0	0	0	0	0	0	0	0	0	0	0	0
OG0000791	1	7.05961e-07	1	9.39701e-06	0.000474135	0	1.97847e-07	1.40132e-09	2.17102e-09	2.17102e-09	5.4326e-09	7.18711e-10	7.18711e-10	1.09788e-08	1.0325e-11	1.0325e-11	6.19577e-09	4.55868e-13	2.49596e-10	2.49596e-10	1.83836e-10	1.83836e-10	2.72952e-09	4.18831e-09	4.18831e-09	1.09602e-08	3.60799e-13	2.84155e-15	2.84155e-15	1	0	0	0	0	0	0	0	0	0	0	0	0	0	0	0	0	0	0	0
OG0000792	1	7.05961e-07	1	9.39701e-06	0.000474135	0	1.97847e-07	1.40132e-09	2.17102e-09	2.17102e-09	5.4326e-09	7.18711e-10	7.18711e-10	1.09788e-08	1.0325e-11	1.0325e-11	6.19577e-09	4.55868e-13	2.49596e-10	2.49596e-10	1.83836e-10	1.83836e-10	2.72952e-09	4.18831e-09	4.18831e-09	1.09602e-08	3.60799e-13	2.84155e-15	2.84155e-15	1	0	0	0	0	0	0	0	0	0	0	0	0	0	0	0	0	0	0	0
OG0000793	1	7.05961e-07	1	9.39701e-06	0.000474135	0	1.97847e-07	1.40132e-09	2.17102e-09	2.17102e-09	5.4326e-09	7.18711e-10	7.18711e-10	1.09788e-08	1.0325e-11	1.0325e-11	6.19577e-09	4.55868e-13	2.49596e-10	2.49596e-10	1.83836e-10	1.83836e-10	2.72952e-09	4.18831e-09	4.18831e-09	1.09602e-08	3.60799e-13	2.84155e-15	2.84155e-15	1	0	0	0	0	0	0	0	0	0	0	0	0	0	0	0	0	0	0	0
OG0000794	1	7.05961e-07	1	9.39701e-06	0.000474135	0	1.97847e-07	1.40132e-09	2.17102e-09	2.17102e-09	5.4326e-09	7.18711e-10	7.18711e-10	1.09788e-08	1.0325e-11	1.0325e-11	6.19577e-09	4.55868e-13	2.49596e-10	2.49596e-10	1.83836e-10	1.83836e-10	2.72952e-09	4.18831e-09	4.18831e-09	1.09602e-08	3.60799e-13	2.84155e-15	2.84155e-15	1	0	0	0	0	0	0	0	0	0	0	0	0	0	0	0	0	0	0	0
OG0000795	1	7.05961e-07	1	9.39701e-06	0.000474135	0	1.97847e-07	1.40132e-09	2.17102e-09	2.17102e-09	5.4326e-09	7.18711e-10	7.18711e-10	1.09788e-08	1.0325e-11	1.0325e-11	6.19577e-09	4.55868e-13	2.49596e-10	2.49596e-10	1.83836e-10	1.83836e-10	2.72952e-09	4.18831e-09	4.18831e-09	1.09602e-08	3.60799e-13	2.84155e-15	2.84155e-15	1	0	0	0	0	0	0	0	0	0	0	0	0	0	0	0	0	0	0	0
OG0000796	1	7.05961e-07	1	9.39701e-06	0.000474135	0	1.97847e-07	1.40132e-09	2.17102e-09	2.17102e-09	5.4326e-09	7.18711e-10	7.18711e-10	1.09788e-08	1.0325e-11	1.0325e-11	6.19577e-09	4.55868e-13	2.49596e-10	2.49596e-10	1.83836e-10	1.83836e-10	2.72952e-09	4.18831e-09	4.18831e-09	1.09602e-08	3.60799e-13	2.84155e-15	2.84155e-15	1	0	0	0	0	0	0	0	0	0	0	0	0	0	0	0	0	0	0	0
OG0000797	1	7.05961e-07	1	9.39701e-06	0.000474135	0	1.97847e-07	1.40132e-09	2.17102e-09	2.17102e-09	5.4326e-09	7.18711e-10	7.18711e-10	1.09788e-08	1.0325e-11	1.0325e-11	6.19577e-09	4.55868e-13	2.49596e-10	2.49596e-10	1.83836e-10	1.83836e-10	2.72952e-09	4.18831e-09	4.18831e-09	1.09602e-08	3.60799e-13	2.84155e-15	2.84155e-15	1	0	0	0	0	0	0	0	0	0	0	0	0	0	0	0	0	0	0	0
OG0000798	1	7.05961e-07	1	9.39701e-06	0.000474135	0	1.97847e-07	1.40132e-09	2.17102e-09	2.17102e-09	5.4326e-09	7.18711e-10	7.18711e-10	1.09788e-08	1.0325e-11	1.0325e-11	6.19577e-09	4.55868e-13	2.49596e-10	2.49596e-10	1.83836e-10	1.83836e-10	2.72952e-09	4.18831e-09	4.18831e-09	1.09602e-08	3.60799e-13	2.84155e-15	2.84155e-15	1	0	0	0	0	0	0	0	0	0	0	0	0	0	0	0	0	0	0	0
OG0000799	1	7.05961e-07	1	9.39701e-06	0.000474135	0	1.97847e-07	1.40132e-09	2.17102e-09	2.17102e-09	5.4326e-09	7.18711e-10	7.18711e-10	1.09788e-08	1.0325e-11	1.0325e-11	6.19577e-09	4.55868e-13	2.49596e-10	2.49596e-10	1.83836e-10	1.83836e-10	2.72952e-09	4.18831e-09	4.18831e-09	1.09602e-08	3.60799e-13	2.84155e-15	2.84155e-15	1	0	0	0	0	0	0	0	0	0	0	0	0	0	0	0	0	0	0	0
OG0000800	1	7.05961e-07	1	9.39701e-06	0.000474135	0	1.97847e-07	1.40132e-09	2.17102e-09	2.17102e-09	5.4326e-09	7.18711e-10	7.18711e-10	1.09788e-08	1.0325e-11	1.0325e-11	6.19577e-09	4.55868e-13	2.49596e-10	2.49596e-10	1.83836e-10	1.83836e-10	2.72952e-09	4.18831e-09	4.18831e-09	1.09602e-08	3.60799e-13	2.84155e-15	2.84155e-15	1	0	0	0	0	0	0	0	0	0	0	0	0	0	0	0	0	0	0	0
OG0000801	1	7.05961e-07	1	9.39701e-06	0.000474135	0	1.97847e-07	1.40132e-09	2.17102e-09	2.17102e-09	5.4326e-09	7.18711e-10	7.18711e-10	1.09788e-08	1.0325e-11	1.0325e-11	6.19577e-09	4.55868e-13	2.49596e-10	2.49596e-10	1.83836e-10	1.83836e-10	2.72952e-09	4.18831e-09	4.18831e-09	1.09602e-08	3.60799e-13	2.84155e-15	2.84155e-15	1	0	0	0	0	0	0	0	0	0	0	0	0	0	0	0	0	0	0	0
OG0000802	1	7.05961e-07	1	9.39701e-06	0.000474135	0	1.97847e-07	1.40132e-09	2.17102e-09	2.17102e-09	5.4326e-09	7.18711e-10	7.18711e-10	1.09788e-08	1.0325e-11	1.0325e-11	6.19577e-09	4.55868e-13	2.49596e-10	2.49596e-10	1.83836e-10	1.83836e-10	2.72952e-09	4.18831e-09	4.18831e-09	1.09602e-08	3.60799e-13	2.84155e-15	2.84155e-15	1	0	0	0	0	0	0	0	0	0	0	0	0	0	0	0	0	0	0	0
OG0000803	1	7.05961e-07	1	9.39701e-06	0.000474135	0	1.97847e-07	1.40132e-09	2.17102e-09	2.17102e-09	5.4326e-09	7.18711e-10	7.18711e-10	1.09788e-08	1.0325e-11	1.0325e-11	6.19577e-09	4.55868e-13	2.49596e-10	2.49596e-10	1.83836e-10	1.83836e-10	2.72952e-09	4.18831e-09	4.18831e-09	1.09602e-08	3.60799e-13	2.84155e-15	2.84155e-15	1	0	0	0	0	0	0	0	0	0	0	0	0	0	0	0	0	0	0	0
OG0000804	1	7.05961e-07	1	9.39701e-06	0.000474135	0	1.97847e-07	1.40132e-09	2.17102e-09	2.17102e-09	5.4326e-09	7.18711e-10	7.18711e-10	1.09788e-08	1.0325e-11	1.0325e-11	6.19577e-09	4.55868e-13	2.49596e-10	2.49596e-10	1.83836e-10	1.83836e-10	2.72952e-09	4.18831e-09	4.18831e-09	1.09602e-08	3.60799e-13	2.84155e-15	2.84155e-15	1	0	0	0	0	0	0	0	0	0	0	0	0	0	0	0	0	0	0	0
OG0000805	1	7.05961e-07	1	9.39701e-06	0.000474135	0	1.97847e-07	1.40132e-09	2.17102e-09	2.17102e-09	5.4326e-09	7.18711e-10	7.18711e-10	1.09788e-08	1.0325e-11	1.0325e-11	6.19577e-09	4.55868e-13	2.49596e-10	2.49596e-10	1.83836e-10	1.83836e-10	2.72952e-09	4.18831e-09	4.18831e-09	1.09602e-08	3.60799e-13	2.84155e-15	2.84155e-15	1	0	0	0	0	0	0	0	0	0	0	0	0	0	0	0	0	0	0	0
OG0000806	1	7.05961e-07	1	9.39701e-06	0.000474135	0	1.97847e-07	1.40132e-09	2.17102e-09	2.17102e-09	5.4326e-09	7.18711e-10	7.18711e-10	1.09788e-08	1.0325e-11	1.0325e-11	6.19577e-09	4.55868e-13	2.49596e-10	2.49596e-10	1.83836e-10	1.83836e-10	2.72952e-09	4.18831e-09	4.18831e-09	1.09602e-08	3.60799e-13	2.84155e-15	2.84155e-15	1	0	0	0	0	0	0	0	0	0	0	0	0	0	0	0	0	0	0	0
OG0000807	1	7.05961e-07	1	9.39701e-06	0.000474135	0	1.97847e-07	1.40132e-09	2.17102e-09	2.17102e-09	5.4326e-09	7.18711e-10	7.18711e-10	1.09788e-08	1.0325e-11	1.0325e-11	6.19577e-09	4.55868e-13	2.49596e-10	2.49596e-10	1.83836e-10	1.83836e-10	2.72952e-09	4.18831e-09	4.18831e-09	1.09602e-08	3.60799e-13	2.84155e-15	2.84155e-15	1	0	0	0	0	0	0	0	0	0	0	0	0	0	0	0	0	0	0	0
OG0000808	1	7.05961e-07	1	9.39701e-06	0.000474135	0	1.97847e-07	1.40132e-09	2.17102e-09	2.17102e-09	5.4326e-09	7.18711e-10	7.18711e-10	1.09788e-08	1.0325e-11	1.0325e-11	6.19577e-09	4.55868e-13	2.49596e-10	2.49596e-10	1.83836e-10	1.83836e-10	2.72952e-09	4.18831e-09	4.18831e-09	1.09602e-08	3.60799e-13	2.84155e-15	2.84155e-15	1	0	0	0	0	0	0	0	0	0	0	0	0	0	0	0	0	0	0	0
OG0000809	1	7.05961e-07	1	9.39701e-06	0.000474135	0	1.97847e-07	1.40132e-09	2.17102e-09	2.17102e-09	5.4326e-09	7.18711e-10	7.18711e-10	1.09788e-08	1.0325e-11	1.0325e-11	6.19577e-09	4.55868e-13	2.49596e-10	2.49596e-10	1.83836e-10	1.83836e-10	2.72952e-09	4.18831e-09	4.18831e-09	1.09602e-08	3.60799e-13	2.84155e-15	2.84155e-15	1	0	0	0	0	0	0	0	0	0	0	0	0	0	0	0	0	0	0	0
OG0000810	1	7.05961e-07	1	9.39701e-06	0.000474135	0	1.97847e-07	1.40132e-09	2.17102e-09	2.17102e-09	5.4326e-09	7.18711e-10	7.18711e-10	1.09788e-08	1.0325e-11	1.0325e-11	6.19577e-09	4.55868e-13	2.49596e-10	2.49596e-10	1.83836e-10	1.83836e-10	2.72952e-09	4.18831e-09	4.18831e-09	1.09602e-08	3.60799e-13	2.84155e-15	2.84155e-15	1	0	0	0	0	0	0	0	0	0	0	0	0	0	0	0	0	0	0	0
OG0000811	1	7.05961e-07	1	9.39701e-06	0.000474135	0	1.97847e-07	1.40132e-09	2.17102e-09	2.17102e-09	5.4326e-09	7.18711e-10	7.18711e-10	1.09788e-08	1.0325e-11	1.0325e-11	6.19577e-09	4.55868e-13	2.49596e-10	2.49596e-10	1.83836e-10	1.83836e-10	2.72952e-09	4.18831e-09	4.18831e-09	1.09602e-08	3.60799e-13	2.84155e-15	2.84155e-15	1	0	0	0	0	0	0	0	0	0	0	0	0	0	0	0	0	0	0	0
OG0000812	1	7.05961e-07	1	9.39701e-06	0.000474135	0	1.97847e-07	1.40132e-09	2.17102e-09	2.17102e-09	5.4326e-09	7.18711e-10	7.18711e-10	1.09788e-08	1.0325e-11	1.0325e-11	6.19577e-09	4.55868e-13	2.49596e-10	2.49596e-10	1.83836e-10	1.83836e-10	2.72952e-09	4.18831e-09	4.18831e-09	1.09602e-08	3.60799e-13	2.84155e-15	2.84155e-15	1	0	0	0	0	0	0	0	0	0	0	0	0	0	0	0	0	0	0	0
OG0000813	1	7.05961e-07	1	9.39701e-06	0.000474135	0	1.97847e-07	1.40132e-09	2.17102e-09	2.17102e-09	5.4326e-09	7.18711e-10	7.18711e-10	1.09788e-08	1.0325e-11	1.0325e-11	6.19577e-09	4.55868e-13	2.49596e-10	2.49596e-10	1.83836e-10	1.83836e-10	2.72952e-09	4.18831e-09	4.18831e-09	1.09602e-08	3.60799e-13	2.84155e-15	2.84155e-15	1	0	0	0	0	0	0	0	0	0	0	0	0	0	0	0	0	0	0	0
OG0000814	1	7.05961e-07	1	9.39701e-06	0.000474135	0	1.97847e-07	1.40132e-09	2.17102e-09	2.17102e-09	5.4326e-09	7.18711e-10	7.18711e-10	1.09788e-08	1.0325e-11	1.0325e-11	6.19577e-09	4.55868e-13	2.49596e-10	2.49596e-10	1.83836e-10	1.83836e-10	2.72952e-09	4.18831e-09	4.18831e-09	1.09602e-08	3.60799e-13	2.84155e-15	2.84155e-15	1	0	0	0	0	0	0	0	0	0	0	0	0	0	0	0	0	0	0	0
OG0000815	1	7.05961e-07	1	9.39701e-06	0.000474135	0	1.97847e-07	1.40132e-09	2.17102e-09	2.17102e-09	5.4326e-09	7.18711e-10	7.18711e-10	1.09788e-08	1.0325e-11	1.0325e-11	6.19577e-09	4.55868e-13	2.49596e-10	2.49596e-10	1.83836e-10	1.83836e-10	2.72952e-09	4.18831e-09	4.18831e-09	1.09602e-08	3.60799e-13	2.84155e-15	2.84155e-15	1	0	0	0	0	0	0	0	0	0	0	0	0	0	0	0	0	0	0	0
OG0000816	1.00008	0.000151457	1.99985	1.00014	0.00622804	0	0	2.03907e-08	3.43144e-08	3.43144e-08	8.94176e-08	1.13767e-08	1.13767e-08	1.91939e-07	1.61923e-10	1.61923e-10	1.1495e-07	8.38158e-12	3.32709e-09	3.32709e-09	1.16419e-09	1.16419e-09	4.19103e-08	6.78369e-08	6.78369e-08	3.08409e-07	9.62767e-12	5.96017e-14	5.96017e-14	0.999925	0.999925	0	0	0	0	0	0	0	0	0	0	0	0	0	0	0	0	0	0
OG0000817	1	7.05961e-07	1	9.39701e-06	0.000474135	0	1.97847e-07	1.40132e-09	2.17102e-09	2.17102e-09	5.4326e-09	7.18711e-10	7.18711e-10	1.09788e-08	1.0325e-11	1.0325e-11	6.19577e-09	4.55868e-13	2.49596e-10	2.49596e-10	1.83836e-10	1.83836e-10	2.72952e-09	4.18831e-09	4.18831e-09	1.09602e-08	3.60799e-13	2.84155e-15	2.84155e-15	1	0	0	0	0	0	0	0	0	0	0	0	0	0	0	0	0	0	0	0
OG0000818	1	7.05961e-07	1	9.39701e-06	0.000474135	0	1.97847e-07	1.40132e-09	2.17102e-09	2.17102e-09	5.4326e-09	7.18711e-10	7.18711e-10	1.09788e-08	1.0325e-11	1.0325e-11	6.19577e-09	4.55868e-13	2.49596e-10	2.49596e-10	1.83836e-10	1.83836e-10	2.72952e-09	4.18831e-09	4.18831e-09	1.09602e-08	3.60799e-13	2.84155e-15	2.84155e-15	1	0	0	0	0	0	0	0	0	0	0	0	0	0	0	0	0	0	0	0
OG0000819	1	7.05961e-07	1	9.39701e-06	0.000474135	0	1.97847e-07	1.40132e-09	2.17102e-09	2.17102e-09	5.4326e-09	7.18711e-10	7.18711e-10	1.09788e-08	1.0325e-11	1.0325e-11	6.19577e-09	4.55868e-13	2.49596e-10	2.49596e-10	1.83836e-10	1.83836e-10	2.72952e-09	4.18831e-09	4.18831e-09	1.09602e-08	3.60799e-13	2.84155e-15	2.84155e-15	1	0	0	0	0	0	0	0	0	0	0	0	0	0	0	0	0	0	0	0
OG0000820	1	7.05961e-07	1	9.39701e-06	0.000474135	0	1.97847e-07	1.40132e-09	2.17102e-09	2.17102e-09	5.4326e-09	7.18711e-10	7.18711e-10	1.09788e-08	1.0325e-11	1.0325e-11	6.19577e-09	4.55868e-13	2.49596e-10	2.49596e-10	1.83836e-10	1.83836e-10	2.72952e-09	4.18831e-09	4.18831e-09	1.09602e-08	3.60799e-13	2.84155e-15	2.84155e-15	1	0	0	0	0	0	0	0	0	0	0	0	0	0	0	0	0	0	0	0
OG0000821	1	7.05961e-07	1	9.39701e-06	0.000474135	0	1.97847e-07	1.40132e-09	2.17102e-09	2.17102e-09	5.4326e-09	7.18711e-10	7.18711e-10	1.09788e-08	1.0325e-11	1.0325e-11	6.19577e-09	4.55868e-13	2.49596e-10	2.49596e-10	1.83836e-10	1.83836e-10	2.72952e-09	4.18831e-09	4.18831e-09	1.09602e-08	3.60799e-13	2.84155e-15	2.84155e-15	1	0	0	0	0	0	0	0	0	0	0	0	0	0	0	0	0	0	0	0
OG0000822	1	7.05961e-07	1	9.39701e-06	0.000474135	0	1.97847e-07	1.40132e-09	2.17102e-09	2.17102e-09	5.4326e-09	7.18711e-10	7.18711e-10	1.09788e-08	1.0325e-11	1.0325e-11	6.19577e-09	4.55868e-13	2.49596e-10	2.49596e-10	1.83836e-10	1.83836e-10	2.72952e-09	4.18831e-09	4.18831e-09	1.09602e-08	3.60799e-13	2.84155e-15	2.84155e-15	1	0	0	0	0	0	0	0	0	0	0	0	0	0	0	0	0	0	0	0
OG0000823	1	7.05961e-07	1	9.39701e-06	0.000474135	0	1.97847e-07	1.40132e-09	2.17102e-09	2.17102e-09	5.4326e-09	7.18711e-10	7.18711e-10	1.09788e-08	1.0325e-11	1.0325e-11	6.19577e-09	4.55868e-13	2.49596e-10	2.49596e-10	1.83836e-10	1.83836e-10	2.72952e-09	4.18831e-09	4.18831e-09	1.09602e-08	3.60799e-13	2.84155e-15	2.84155e-15	1	0	0	0	0	0	0	0	0	0	0	0	0	0	0	0	0	0	0	0
OG0000824	1	7.05961e-07	1	9.39701e-06	0.000474135	0	1.97847e-07	1.40132e-09	2.17102e-09	2.17102e-09	5.4326e-09	7.18711e-10	7.18711e-10	1.09788e-08	1.0325e-11	1.0325e-11	6.19577e-09	4.55868e-13	2.49596e-10	2.49596e-10	1.83836e-10	1.83836e-10	2.72952e-09	4.18831e-09	4.18831e-09	1.09602e-08	3.60799e-13	2.84155e-15	2.84155e-15	1	0	0	0	0	0	0	0	0	0	0	0	0	0	0	0	0	0	0	0
OG0000825	1	7.05961e-07	1	9.39701e-06	0.000474135	0	1.97847e-07	1.40132e-09	2.17102e-09	2.17102e-09	5.4326e-09	7.18711e-10	7.18711e-10	1.09788e-08	1.0325e-11	1.0325e-11	6.19577e-09	4.55868e-13	2.49596e-10	2.49596e-10	1.83836e-10	1.83836e-10	2.72952e-09	4.18831e-09	4.18831e-09	1.09602e-08	3.60799e-13	2.84155e-15	2.84155e-15	1	0	0	0	0	0	0	0	0	0	0	0	0	0	0	0	0	0	0	0
OG0000826	1	7.05961e-07	1	9.39701e-06	0.000474135	0	1.97847e-07	1.40132e-09	2.17102e-09	2.17102e-09	5.4326e-09	7.18711e-10	7.18711e-10	1.09788e-08	1.0325e-11	1.0325e-11	6.19577e-09	4.55868e-13	2.49596e-10	2.49596e-10	1.83836e-10	1.83836e-10	2.72952e-09	4.18831e-09	4.18831e-09	1.09602e-08	3.60799e-13	2.84155e-15	2.84155e-15	1	0	0	0	0	0	0	0	0	0	0	0	0	0	0	0	0	0	0	0
OG0000827	1	7.05961e-07	1	9.39701e-06	0.000474135	0	1.97847e-07	1.40132e-09	2.17102e-09	2.17102e-09	5.4326e-09	7.18711e-10	7.18711e-10	1.09788e-08	1.0325e-11	1.0325e-11	6.19577e-09	4.55868e-13	2.49596e-10	2.49596e-10	1.83836e-10	1.83836e-10	2.72952e-09	4.18831e-09	4.18831e-09	1.09602e-08	3.60799e-13	2.84155e-15	2.84155e-15	1	0	0	0	0	0	0	0	0	0	0	0	0	0	0	0	0	0	0	0
OG0000828	1	7.05961e-07	1	9.39701e-06	0.000474135	0	1.97847e-07	1.40132e-09	2.17102e-09	2.17102e-09	5.4326e-09	7.18711e-10	7.18711e-10	1.09788e-08	1.0325e-11	1.0325e-11	6.19577e-09	4.55868e-13	2.49596e-10	2.49596e-10	1.83836e-10	1.83836e-10	2.72952e-09	4.18831e-09	4.18831e-09	1.09602e-08	3.60799e-13	2.84155e-15	2.84155e-15	1	0	0	0	0	0	0	0	0	0	0	0	0	0	0	0	0	0	0	0
OG0000829	1	7.05961e-07	1	9.39701e-06	0.000474135	0	1.97847e-07	1.40132e-09	2.17102e-09	2.17102e-09	5.4326e-09	7.18711e-10	7.18711e-10	1.09788e-08	1.0325e-11	1.0325e-11	6.19577e-09	4.55868e-13	2.49596e-10	2.49596e-10	1.83836e-10	1.83836e-10	2.72952e-09	4.18831e-09	4.18831e-09	1.09602e-08	3.60799e-13	2.84155e-15	2.84155e-15	1	0	0	0	0	0	0	0	0	0	0	0	0	0	0	0	0	0	0	0
OG0000830	1	7.05961e-07	1	9.39701e-06	0.000474135	0	1.97847e-07	1.40132e-09	2.17102e-09	2.17102e-09	5.4326e-09	7.18711e-10	7.18711e-10	1.09788e-08	1.0325e-11	1.0325e-11	6.19577e-09	4.55868e-13	2.49596e-10	2.49596e-10	1.83836e-10	1.83836e-10	2.72952e-09	4.18831e-09	4.18831e-09	1.09602e-08	3.60799e-13	2.84155e-15	2.84155e-15	1	0	0	0	0	0	0	0	0	0	0	0	0	0	0	0	0	0	0	0
OG0000831	1	7.05961e-07	1	9.39701e-06	0.000474135	0	1.97847e-07	1.40132e-09	2.17102e-09	2.17102e-09	5.4326e-09	7.18711e-10	7.18711e-10	1.09788e-08	1.0325e-11	1.0325e-11	6.19577e-09	4.55868e-13	2.49596e-10	2.49596e-10	1.83836e-10	1.83836e-10	2.72952e-09	4.18831e-09	4.18831e-09	1.09602e-08	3.60799e-13	2.84155e-15	2.84155e-15	1	0	0	0	0	0	0	0	0	0	0	0	0	0	0	0	0	0	0	0
OG0000832	1.0003	0.00030132	2	0.987156	0.0263699	0	9.08738e-07	1.1434e-08	1.78335e-08	1.78335e-08	4.6554e-08	5.92994e-09	5.92994e-09	0	8.96513e-11	8.96513e-11	1.15411e-06	4.67979e-12	1.99614e-09	1.99614e-09	1.48014e-09	1.48014e-09	2.27711e-08	3.48972e-08	3.48972e-08	1.00612e-07	3.46399e-12	2.50058e-14	2.50058e-14	0.999999	0	0	0	0	0	0	0	0.999703	0	0	0	0	0	0	0	0	0	0	0
OG0000833	1	7.05961e-07	1	9.39701e-06	0.000474135	0	1.97847e-07	1.40132e-09	2.17102e-09	2.17102e-09	5.4326e-09	7.18711e-10	7.18711e-10	1.09788e-08	1.0325e-11	1.0325e-11	6.19577e-09	4.55868e-13	2.49596e-10	2.49596e-10	1.83836e-10	1.83836e-10	2.72952e-09	4.18831e-09	4.18831e-09	1.09602e-08	3.60799e-13	2.84155e-15	2.84155e-15	1	0	0	0	0	0	0	0	0	0	0	0	0	0	0	0	0	0	0	0
OG0000834	1	7.05961e-07	1	9.39701e-06	0.000474135	0	1.97847e-07	1.40132e-09	2.17102e-09	2.17102e-09	5.4326e-09	7.18711e-10	7.18711e-10	1.09788e-08	1.0325e-11	1.0325e-11	6.19577e-09	4.55868e-13	2.49596e-10	2.49596e-10	1.83836e-10	1.83836e-10	2.72952e-09	4.18831e-09	4.18831e-09	1.09602e-08	3.60799e-13	2.84155e-15	2.84155e-15	1	0	0	0	0	0	0	0	0	0	0	0	0	0	0	0	0	0	0	0
OG0000835	1	7.05961e-07	1	9.39701e-06	0.000474135	0	1.97847e-07	1.40132e-09	2.17102e-09	2.17102e-09	5.4326e-09	7.18711e-10	7.18711e-10	1.09788e-08	1.0325e-11	1.0325e-11	6.19577e-09	4.55868e-13	2.49596e-10	2.49596e-10	1.83836e-10	1.83836e-10	2.72952e-09	4.18831e-09	4.18831e-09	1.09602e-08	3.60799e-13	2.84155e-15	2.84155e-15	1	0	0	0	0	0	0	0	0	0	0	0	0	0	0	0	0	0	0	0
OG0000836	1	7.05961e-07	1	9.39701e-06	0.000474135	0	1.97847e-07	1.40132e-09	2.17102e-09	2.17102e-09	5.4326e-09	7.18711e-10	7.18711e-10	1.09788e-08	1.0325e-11	1.0325e-11	6.19577e-09	4.55868e-13	2.49596e-10	2.49596e-10	1.83836e-10	1.83836e-10	2.72952e-09	4.18831e-09	4.18831e-09	1.09602e-08	3.60799e-13	2.84155e-15	2.84155e-15	1	0	0	0	0	0	0	0	0	0	0	0	0	0	0	0	0	0	0	0
OG0000837	1	7.05961e-07	1	9.39701e-06	0.000474135	0	1.97847e-07	1.40132e-09	2.17102e-09	2.17102e-09	5.4326e-09	7.18711e-10	7.18711e-10	1.09788e-08	1.0325e-11	1.0325e-11	6.19577e-09	4.55868e-13	2.49596e-10	2.49596e-10	1.83836e-10	1.83836e-10	2.72952e-09	4.18831e-09	4.18831e-09	1.09602e-08	3.60799e-13	2.84155e-15	2.84155e-15	1	0	0	0	0	0	0	0	0	0	0	0	0	0	0	0	0	0	0	0
OG0000838	1	7.05961e-07	1	9.39701e-06	0.000474135	0	1.97847e-07	1.40132e-09	2.17102e-09	2.17102e-09	5.4326e-09	7.18711e-10	7.18711e-10	1.09788e-08	1.0325e-11	1.0325e-11	6.19577e-09	4.55868e-13	2.49596e-10	2.49596e-10	1.83836e-10	1.83836e-10	2.72952e-09	4.18831e-09	4.18831e-09	1.09602e-08	3.60799e-13	2.84155e-15	2.84155e-15	1	0	0	0	0	0	0	0	0	0	0	0	0	0	0	0	0	0	0	0
OG0000839	1	7.05961e-07	1	9.39701e-06	0.000474135	0	1.97847e-07	1.40132e-09	2.17102e-09	2.17102e-09	5.4326e-09	7.18711e-10	7.18711e-10	1.09788e-08	1.0325e-11	1.0325e-11	6.19577e-09	4.55868e-13	2.49596e-10	2.49596e-10	1.83836e-10	1.83836e-10	2.72952e-09	4.18831e-09	4.18831e-09	1.09602e-08	3.60799e-13	2.84155e-15	2.84155e-15	1	0	0	0	0	0	0	0	0	0	0	0	0	0	0	0	0	0	0	0
OG0000840	1	7.05961e-07	1	9.39701e-06	0.000474135	0	1.97847e-07	1.40132e-09	2.17102e-09	2.17102e-09	5.4326e-09	7.18711e-10	7.18711e-10	1.09788e-08	1.0325e-11	1.0325e-11	6.19577e-09	4.55868e-13	2.49596e-10	2.49596e-10	1.83836e-10	1.83836e-10	2.72952e-09	4.18831e-09	4.18831e-09	1.09602e-08	3.60799e-13	2.84155e-15	2.84155e-15	1	0	0	0	0	0	0	0	0	0	0	0	0	0	0	0	0	0	0	0
OG0000841	1	7.05961e-07	1	9.39701e-06	0.000474135	0	1.97847e-07	1.40132e-09	2.17102e-09	2.17102e-09	5.4326e-09	7.18711e-10	7.18711e-10	1.09788e-08	1.0325e-11	1.0325e-11	6.19577e-09	4.55868e-13	2.49596e-10	2.49596e-10	1.83836e-10	1.83836e-10	2.72952e-09	4.18831e-09	4.18831e-09	1.09602e-08	3.60799e-13	2.84155e-15	2.84155e-15	1	0	0	0	0	0	0	0	0	0	0	0	0	0	0	0	0	0	0	0
OG0000842	1	7.05961e-07	1	9.39701e-06	0.000474135	0	1.97847e-07	1.40132e-09	2.17102e-09	2.17102e-09	5.4326e-09	7.18711e-10	7.18711e-10	1.09788e-08	1.0325e-11	1.0325e-11	6.19577e-09	4.55868e-13	2.49596e-10	2.49596e-10	1.83836e-10	1.83836e-10	2.72952e-09	4.18831e-09	4.18831e-09	1.09602e-08	3.60799e-13	2.84155e-15	2.84155e-15	1	0	0	0	0	0	0	0	0	0	0	0	0	0	0	0	0	0	0	0
OG0000843	1	7.05961e-07	1	9.39701e-06	0.000474135	0	1.97847e-07	1.40132e-09	2.17102e-09	2.17102e-09	5.4326e-09	7.18711e-10	7.18711e-10	1.09788e-08	1.0325e-11	1.0325e-11	6.19577e-09	4.55868e-13	2.49596e-10	2.49596e-10	1.83836e-10	1.83836e-10	2.72952e-09	4.18831e-09	4.18831e-09	1.09602e-08	3.60799e-13	2.84155e-15	2.84155e-15	1	0	0	0	0	0	0	0	0	0	0	0	0	0	0	0	0	0	0	0
OG0000844	1	7.05961e-07	1	9.39701e-06	0.000474135	0	1.97847e-07	1.40132e-09	2.17102e-09	2.17102e-09	5.4326e-09	7.18711e-10	7.18711e-10	1.09788e-08	1.0325e-11	1.0325e-11	6.19577e-09	4.55868e-13	2.49596e-10	2.49596e-10	1.83836e-10	1.83836e-10	2.72952e-09	4.18831e-09	4.18831e-09	1.09602e-08	3.60799e-13	2.84155e-15	2.84155e-15	1	0	0	0	0	0	0	0	0	0	0	0	0	0	0	0	0	0	0	0
OG0000845	1	7.05961e-07	1	9.39701e-06	0.000474135	0	1.97847e-07	1.40132e-09	2.17102e-09	2.17102e-09	5.4326e-09	7.18711e-10	7.18711e-10	1.09788e-08	1.0325e-11	1.0325e-11	6.19577e-09	4.55868e-13	2.49596e-10	2.49596e-10	1.83836e-10	1.83836e-10	2.72952e-09	4.18831e-09	4.18831e-09	1.09602e-08	3.60799e-13	2.84155e-15	2.84155e-15	1	0	0	0	0	0	0	0	0	0	0	0	0	0	0	0	0	0	0	0
OG0000846	1	7.05961e-07	1	9.39701e-06	0.000474135	0	1.97847e-07	1.40132e-09	2.17102e-09	2.17102e-09	5.4326e-09	7.18711e-10	7.18711e-10	1.09788e-08	1.0325e-11	1.0325e-11	6.19577e-09	4.55868e-13	2.49596e-10	2.49596e-10	1.83836e-10	1.83836e-10	2.72952e-09	4.18831e-09	4.18831e-09	1.09602e-08	3.60799e-13	2.84155e-15	2.84155e-15	1	0	0	0	0	0	0	0	0	0	0	0	0	0	0	0	0	0	0	0
OG0000847	1	7.05961e-07	1	9.39701e-06	0.000474135	0	1.97847e-07	1.40132e-09	2.17102e-09	2.17102e-09	5.4326e-09	7.18711e-10	7.18711e-10	1.09788e-08	1.0325e-11	1.0325e-11	6.19577e-09	4.55868e-13	2.49596e-10	2.49596e-10	1.83836e-10	1.83836e-10	2.72952e-09	4.18831e-09	4.18831e-09	1.09602e-08	3.60799e-13	2.84155e-15	2.84155e-15	1	0	0	0	0	0	0	0	0	0	0	0	0	0	0	0	0	0	0	0
OG0000848	1	7.05961e-07	1	9.39701e-06	0.000474135	0	1.97847e-07	1.40132e-09	2.17102e-09	2.17102e-09	5.4326e-09	7.18711e-10	7.18711e-10	1.09788e-08	1.0325e-11	1.0325e-11	6.19577e-09	4.55868e-13	2.49596e-10	2.49596e-10	1.83836e-10	1.83836e-10	2.72952e-09	4.18831e-09	4.18831e-09	1.09602e-08	3.60799e-13	2.84155e-15	2.84155e-15	1	0	0	0	0	0	0	0	0	0	0	0	0	0	0	0	0	0	0	0
OG0000849	1	7.05961e-07	1	9.39701e-06	0.000474135	0	1.97847e-07	1.40132e-09	2.17102e-09	2.17102e-09	5.4326e-09	7.18711e-10	7.18711e-10	1.09788e-08	1.0325e-11	1.0325e-11	6.19577e-09	4.55868e-13	2.49596e-10	2.49596e-10	1.83836e-10	1.83836e-10	2.72952e-09	4.18831e-09	4.18831e-09	1.09602e-08	3.60799e-13	2.84155e-15	2.84155e-15	1	0	0	0	0	0	0	0	0	0	0	0	0	0	0	0	0	0	0	0
OG0000850	1	7.05961e-07	1	9.39701e-06	0.000474135	0	1.97847e-07	1.40132e-09	2.17102e-09	2.17102e-09	5.4326e-09	7.18711e-10	7.18711e-10	1.09788e-08	1.0325e-11	1.0325e-11	6.19577e-09	4.55868e-13	2.49596e-10	2.49596e-10	1.83836e-10	1.83836e-10	2.72952e-09	4.18831e-09	4.18831e-09	1.09602e-08	3.60799e-13	2.84155e-15	2.84155e-15	1	0	0	0	0	0	0	0	0	0	0	0	0	0	0	0	0	0	0	0
OG0000851	1	7.05961e-07	1	9.39701e-06	0.000474135	0	1.97847e-07	1.40132e-09	2.17102e-09	2.17102e-09	5.4326e-09	7.18711e-10	7.18711e-10	1.09788e-08	1.0325e-11	1.0325e-11	6.19577e-09	4.55868e-13	2.49596e-10	2.49596e-10	1.83836e-10	1.83836e-10	2.72952e-09	4.18831e-09	4.18831e-09	1.09602e-08	3.60799e-13	2.84155e-15	2.84155e-15	1	0	0	0	0	0	0	0	0	0	0	0	0	0	0	0	0	0	0	0
OG0000852	1	7.05961e-07	1	9.39701e-06	0.000474135	0	1.97847e-07	1.40132e-09	2.17102e-09	2.17102e-09	5.4326e-09	7.18711e-10	7.18711e-10	1.09788e-08	1.0325e-11	1.0325e-11	6.19577e-09	4.55868e-13	2.49596e-10	2.49596e-10	1.83836e-10	1.83836e-10	2.72952e-09	4.18831e-09	4.18831e-09	1.09602e-08	3.60799e-13	2.84155e-15	2.84155e-15	1	0	0	0	0	0	0	0	0	0	0	0	0	0	0	0	0	0	0	0
OG0000853	1.00001	9.8228e-06	2	0.987133	0.0265062	0	8.55417e-07	1.10512e-08	1.7227e-08	1.7227e-08	4.45672e-08	5.72353e-09	5.72353e-09	9.08209e-08	0	6.36219e-06	6.39527e-08	3.8729e-12	1.93881e-09	1.93881e-09	1.43555e-09	1.43555e-09	2.19076e-08	3.36074e-08	3.36074e-08	9.48901e-08	3.24109e-12	2.37965e-14	2.37965e-14	0.999999	0	0	0	0	0	0	0	0	0.999994	0	0	0	0	0	0	0	0	0	0
OG0000854	1	7.05961e-07	1	9.39701e-06	0.000474135	0	1.97847e-07	1.40132e-09	2.17102e-09	2.17102e-09	5.4326e-09	7.18711e-10	7.18711e-10	1.09788e-08	1.0325e-11	1.0325e-11	6.19577e-09	4.55868e-13	2.49596e-10	2.49596e-10	1.83836e-10	1.83836e-10	2.72952e-09	4.18831e-09	4.18831e-09	1.09602e-08	3.60799e-13	2.84155e-15	2.84155e-15	1	0	0	0	0	0	0	0	0	0	0	0	0	0	0	0	0	0	0	0
OG0000855	1	7.05961e-07	1	9.39701e-06	0.000474135	0	1.97847e-07	1.40132e-09	2.17102e-09	2.17102e-09	5.4326e-09	7.18711e-10	7.18711e-10	1.09788e-08	1.0325e-11	1.0325e-11	6.19577e-09	4.55868e-13	2.49596e-10	2.49596e-10	1.83836e-10	1.83836e-10	2.72952e-09	4.18831e-09	4.18831e-09	1.09602e-08	3.60799e-13	2.84155e-15	2.84155e-15	1	0	0	0	0	0	0	0	0	0	0	0	0	0	0	0	0	0	0	0
OG0000856	1	7.05961e-07	1	9.39701e-06	0.000474135	0	1.97847e-07	1.40132e-09	2.17102e-09	2.17102e-09	5.4326e-09	7.18711e-10	7.18711e-10	1.09788e-08	1.0325e-11	1.0325e-11	6.19577e-09	4.55868e-13	2.49596e-10	2.49596e-10	1.83836e-10	1.83836e-10	2.72952e-09	4.18831e-09	4.18831e-09	1.09602e-08	3.60799e-13	2.84155e-15	2.84155e-15	1	0	0	0	0	0	0	0	0	0	0	0	0	0	0	0	0	0	0	0
OG0000857	1	7.05961e-07	1	9.39701e-06	0.000474135	0	1.97847e-07	1.40132e-09	2.17102e-09	2.17102e-09	5.4326e-09	7.18711e-10	7.18711e-10	1.09788e-08	1.0325e-11	1.0325e-11	6.19577e-09	4.55868e-13	2.49596e-10	2.49596e-10	1.83836e-10	1.83836e-10	2.72952e-09	4.18831e-09	4.18831e-09	1.09602e-08	3.60799e-13	2.84155e-15	2.84155e-15	1	0	0	0	0	0	0	0	0	0	0	0	0	0	0	0	0	0	0	0
OG0000858	1	7.05961e-07	1	9.39701e-06	0.000474135	0	1.97847e-07	1.40132e-09	2.17102e-09	2.17102e-09	5.4326e-09	7.18711e-10	7.18711e-10	1.09788e-08	1.0325e-11	1.0325e-11	6.19577e-09	4.55868e-13	2.49596e-10	2.49596e-10	1.83836e-10	1.83836e-10	2.72952e-09	4.18831e-09	4.18831e-09	1.09602e-08	3.60799e-13	2.84155e-15	2.84155e-15	1	0	0	0	0	0	0	0	0	0	0	0	0	0	0	0	0	0	0	0
OG0000859	1	7.05961e-07	1	9.39701e-06	0.000474135	0	1.97847e-07	1.40132e-09	2.17102e-09	2.17102e-09	5.4326e-09	7.18711e-10	7.18711e-10	1.09788e-08	1.0325e-11	1.0325e-11	6.19577e-09	4.55868e-13	2.49596e-10	2.49596e-10	1.83836e-10	1.83836e-10	2.72952e-09	4.18831e-09	4.18831e-09	1.09602e-08	3.60799e-13	2.84155e-15	2.84155e-15	1	0	0	0	0	0	0	0	0	0	0	0	0	0	0	0	0	0	0	0
OG0000860	1	7.05961e-07	1	9.39701e-06	0.000474135	0	1.97847e-07	1.40132e-09	2.17102e-09	2.17102e-09	5.4326e-09	7.18711e-10	7.18711e-10	1.09788e-08	1.0325e-11	1.0325e-11	6.19577e-09	4.55868e-13	2.49596e-10	2.49596e-10	1.83836e-10	1.83836e-10	2.72952e-09	4.18831e-09	4.18831e-09	1.09602e-08	3.60799e-13	2.84155e-15	2.84155e-15	1	0	0	0	0	0	0	0	0	0	0	0	0	0	0	0	0	0	0	0
OG0000861	1	7.05961e-07	1	9.39701e-06	0.000474135	0	1.97847e-07	1.40132e-09	2.17102e-09	2.17102e-09	5.4326e-09	7.18711e-10	7.18711e-10	1.09788e-08	1.0325e-11	1.0325e-11	6.19577e-09	4.55868e-13	2.49596e-10	2.49596e-10	1.83836e-10	1.83836e-10	2.72952e-09	4.18831e-09	4.18831e-09	1.09602e-08	3.60799e-13	2.84155e-15	2.84155e-15	1	0	0	0	0	0	0	0	0	0	0	0	0	0	0	0	0	0	0	0
OG0000862	1	7.05961e-07	1	9.39701e-06	0.000474135	0	1.97847e-07	1.40132e-09	2.17102e-09	2.17102e-09	5.4326e-09	7.18711e-10	7.18711e-10	1.09788e-08	1.0325e-11	1.0325e-11	6.19577e-09	4.55868e-13	2.49596e-10	2.49596e-10	1.83836e-10	1.83836e-10	2.72952e-09	4.18831e-09	4.18831e-09	1.09602e-08	3.60799e-13	2.84155e-15	2.84155e-15	1	0	0	0	0	0	0	0	0	0	0	0	0	0	0	0	0	0	0	0
OG0000863	1	7.05961e-07	1	9.39701e-06	0.000474135	0	1.97847e-07	1.40132e-09	2.17102e-09	2.17102e-09	5.4326e-09	7.18711e-10	7.18711e-10	1.09788e-08	1.0325e-11	1.0325e-11	6.19577e-09	4.55868e-13	2.49596e-10	2.49596e-10	1.83836e-10	1.83836e-10	2.72952e-09	4.18831e-09	4.18831e-09	1.09602e-08	3.60799e-13	2.84155e-15	2.84155e-15	1	0	0	0	0	0	0	0	0	0	0	0	0	0	0	0	0	0	0	0
OG0000864	1	7.05961e-07	1	9.39701e-06	0.000474135	0	1.97847e-07	1.40132e-09	2.17102e-09	2.17102e-09	5.4326e-09	7.18711e-10	7.18711e-10	1.09788e-08	1.0325e-11	1.0325e-11	6.19577e-09	4.55868e-13	2.49596e-10	2.49596e-10	1.83836e-10	1.83836e-10	2.72952e-09	4.18831e-09	4.18831e-09	1.09602e-08	3.60799e-13	2.84155e-15	2.84155e-15	1	0	0	0	0	0	0	0	0	0	0	0	0	0	0	0	0	0	0	0
OG0000865	1	7.05961e-07	1	9.39701e-06	0.000474135	0	1.97847e-07	1.40132e-09	2.17102e-09	2.17102e-09	5.4326e-09	7.18711e-10	7.18711e-10	1.09788e-08	1.0325e-11	1.0325e-11	6.19577e-09	4.55868e-13	2.49596e-10	2.49596e-10	1.83836e-10	1.83836e-10	2.72952e-09	4.18831e-09	4.18831e-09	1.09602e-08	3.60799e-13	2.84155e-15	2.84155e-15	1	0	0	0	0	0	0	0	0	0	0	0	0	0	0	0	0	0	0	0
OG0000866	1	7.05961e-07	1	9.39701e-06	0.000474135	0	1.97847e-07	1.40132e-09	2.17102e-09	2.17102e-09	5.4326e-09	7.18711e-10	7.18711e-10	1.09788e-08	1.0325e-11	1.0325e-11	6.19577e-09	4.55868e-13	2.49596e-10	2.49596e-10	1.83836e-10	1.83836e-10	2.72952e-09	4.18831e-09	4.18831e-09	1.09602e-08	3.60799e-13	2.84155e-15	2.84155e-15	1	0	0	0	0	0	0	0	0	0	0	0	0	0	0	0	0	0	0	0
OG0000867	1	7.05961e-07	1	9.39701e-06	0.000474135	0	1.97847e-07	1.40132e-09	2.17102e-09	2.17102e-09	5.4326e-09	7.18711e-10	7.18711e-10	1.09788e-08	1.0325e-11	1.0325e-11	6.19577e-09	4.55868e-13	2.49596e-10	2.49596e-10	1.83836e-10	1.83836e-10	2.72952e-09	4.18831e-09	4.18831e-09	1.09602e-08	3.60799e-13	2.84155e-15	2.84155e-15	1	0	0	0	0	0	0	0	0	0	0	0	0	0	0	0	0	0	0	0
OG0000868	1	7.05961e-07	1	9.39701e-06	0.000474135	0	1.97847e-07	1.40132e-09	2.17102e-09	2.17102e-09	5.4326e-09	7.18711e-10	7.18711e-10	1.09788e-08	1.0325e-11	1.0325e-11	6.19577e-09	4.55868e-13	2.49596e-10	2.49596e-10	1.83836e-10	1.83836e-10	2.72952e-09	4.18831e-09	4.18831e-09	1.09602e-08	3.60799e-13	2.84155e-15	2.84155e-15	1	0	0	0	0	0	0	0	0	0	0	0	0	0	0	0	0	0	0	0
OG0000869	1	7.05961e-07	1	9.39701e-06	0.000474135	0	1.97847e-07	1.40132e-09	2.17102e-09	2.17102e-09	5.4326e-09	7.18711e-10	7.18711e-10	1.09788e-08	1.0325e-11	1.0325e-11	6.19577e-09	4.55868e-13	2.49596e-10	2.49596e-10	1.83836e-10	1.83836e-10	2.72952e-09	4.18831e-09	4.18831e-09	1.09602e-08	3.60799e-13	2.84155e-15	2.84155e-15	1	0	0	0	0	0	0	0	0	0	0	0	0	0	0	0	0	0	0	0
OG0000870	1	7.05961e-07	1	9.39701e-06	0.000474135	0	1.97847e-07	1.40132e-09	2.17102e-09	2.17102e-09	5.4326e-09	7.18711e-10	7.18711e-10	1.09788e-08	1.0325e-11	1.0325e-11	6.19577e-09	4.55868e-13	2.49596e-10	2.49596e-10	1.83836e-10	1.83836e-10	2.72952e-09	4.18831e-09	4.18831e-09	1.09602e-08	3.60799e-13	2.84155e-15	2.84155e-15	1	0	0	0	0	0	0	0	0	0	0	0	0	0	0	0	0	0	0	0
OG0000871	1	7.05961e-07	1	9.39701e-06	0.000474135	0	1.97847e-07	1.40132e-09	2.17102e-09	2.17102e-09	5.4326e-09	7.18711e-10	7.18711e-10	1.09788e-08	1.0325e-11	1.0325e-11	6.19577e-09	4.55868e-13	2.49596e-10	2.49596e-10	1.83836e-10	1.83836e-10	2.72952e-09	4.18831e-09	4.18831e-09	1.09602e-08	3.60799e-13	2.84155e-15	2.84155e-15	1	0	0	0	0	0	0	0	0	0	0	0	0	0	0	0	0	0	0	0
OG0000872	1	7.05961e-07	1	9.39701e-06	0.000474135	0	1.97847e-07	1.40132e-09	2.17102e-09	2.17102e-09	5.4326e-09	7.18711e-10	7.18711e-10	1.09788e-08	1.0325e-11	1.0325e-11	6.19577e-09	4.55868e-13	2.49596e-10	2.49596e-10	1.83836e-10	1.83836e-10	2.72952e-09	4.18831e-09	4.18831e-09	1.09602e-08	3.60799e-13	2.84155e-15	2.84155e-15	1	0	0	0	0	0	0	0	0	0	0	0	0	0	0	0	0	0	0	0
OG0000873	1	7.05961e-07	1	9.39701e-06	0.000474135	0	1.97847e-07	1.40132e-09	2.17102e-09	2.17102e-09	5.4326e-09	7.18711e-10	7.18711e-10	1.09788e-08	1.0325e-11	1.0325e-11	6.19577e-09	4.55868e-13	2.49596e-10	2.49596e-10	1.83836e-10	1.83836e-10	2.72952e-09	4.18831e-09	4.18831e-09	1.09602e-08	3.60799e-13	2.84155e-15	2.84155e-15	1	0	0	0	0	0	0	0	0	0	0	0	0	0	0	0	0	0	0	0
OG0000874	1	7.05961e-07	1	9.39701e-06	0.000474135	0	1.97847e-07	1.40132e-09	2.17102e-09	2.17102e-09	5.4326e-09	7.18711e-10	7.18711e-10	1.09788e-08	1.0325e-11	1.0325e-11	6.19577e-09	4.55868e-13	2.49596e-10	2.49596e-10	1.83836e-10	1.83836e-10	2.72952e-09	4.18831e-09	4.18831e-09	1.09602e-08	3.60799e-13	2.84155e-15	2.84155e-15	1	0	0	0	0	0	0	0	0	0	0	0	0	0	0	0	0	0	0	0
OG0000875	1	7.05961e-07	1	9.39701e-06	0.000474135	0	1.97847e-07	1.40132e-09	2.17102e-09	2.17102e-09	5.4326e-09	7.18711e-10	7.18711e-10	1.09788e-08	1.0325e-11	1.0325e-11	6.19577e-09	4.55868e-13	2.49596e-10	2.49596e-10	1.83836e-10	1.83836e-10	2.72952e-09	4.18831e-09	4.18831e-09	1.09602e-08	3.60799e-13	2.84155e-15	2.84155e-15	1	0	0	0	0	0	0	0	0	0	0	0	0	0	0	0	0	0	0	0
OG0000876	1	7.05961e-07	1	9.39701e-06	0.000474135	0	1.97847e-07	1.40132e-09	2.17102e-09	2.17102e-09	5.4326e-09	7.18711e-10	7.18711e-10	1.09788e-08	1.0325e-11	1.0325e-11	6.19577e-09	4.55868e-13	2.49596e-10	2.49596e-10	1.83836e-10	1.83836e-10	2.72952e-09	4.18831e-09	4.18831e-09	1.09602e-08	3.60799e-13	2.84155e-15	2.84155e-15	1	0	0	0	0	0	0	0	0	0	0	0	0	0	0	0	0	0	0	0
OG0000877	1	7.05961e-07	1	9.39701e-06	0.000474135	0	1.97847e-07	1.40132e-09	2.17102e-09	2.17102e-09	5.4326e-09	7.18711e-10	7.18711e-10	1.09788e-08	1.0325e-11	1.0325e-11	6.19577e-09	4.55868e-13	2.49596e-10	2.49596e-10	1.83836e-10	1.83836e-10	2.72952e-09	4.18831e-09	4.18831e-09	1.09602e-08	3.60799e-13	2.84155e-15	2.84155e-15	1	0	0	0	0	0	0	0	0	0	0	0	0	0	0	0	0	0	0	0
OG0000878	1	7.05961e-07	1	9.39701e-06	0.000474135	0	1.97847e-07	1.40132e-09	2.17102e-09	2.17102e-09	5.4326e-09	7.18711e-10	7.18711e-10	1.09788e-08	1.0325e-11	1.0325e-11	6.19577e-09	4.55868e-13	2.49596e-10	2.49596e-10	1.83836e-10	1.83836e-10	2.72952e-09	4.18831e-09	4.18831e-09	1.09602e-08	3.60799e-13	2.84155e-15	2.84155e-15	1	0	0	0	0	0	0	0	0	0	0	0	0	0	0	0	0	0	0	0
OG0000879	1	7.05961e-07	1	9.39701e-06	0.000474135	0	1.97847e-07	1.40132e-09	2.17102e-09	2.17102e-09	5.4326e-09	7.18711e-10	7.18711e-10	1.09788e-08	1.0325e-11	1.0325e-11	6.19577e-09	4.55868e-13	2.49596e-10	2.49596e-10	1.83836e-10	1.83836e-10	2.72952e-09	4.18831e-09	4.18831e-09	1.09602e-08	3.60799e-13	2.84155e-15	2.84155e-15	1	0	0	0	0	0	0	0	0	0	0	0	0	0	0	0	0	0	0	0
OG0000880	1	7.05961e-07	1	9.39701e-06	0.000474135	0	1.97847e-07	1.40132e-09	2.17102e-09	2.17102e-09	5.4326e-09	7.18711e-10	7.18711e-10	1.09788e-08	1.0325e-11	1.0325e-11	6.19577e-09	4.55868e-13	2.49596e-10	2.49596e-10	1.83836e-10	1.83836e-10	2.72952e-09	4.18831e-09	4.18831e-09	1.09602e-08	3.60799e-13	2.84155e-15	2.84155e-15	1	0	0	0	0	0	0	0	0	0	0	0	0	0	0	0	0	0	0	0
OG0000881	1	7.05961e-07	1	9.39701e-06	0.000474135	0	1.97847e-07	1.40132e-09	2.17102e-09	2.17102e-09	5.4326e-09	7.18711e-10	7.18711e-10	1.09788e-08	1.0325e-11	1.0325e-11	6.19577e-09	4.55868e-13	2.49596e-10	2.49596e-10	1.83836e-10	1.83836e-10	2.72952e-09	4.18831e-09	4.18831e-09	1.09602e-08	3.60799e-13	2.84155e-15	2.84155e-15	1	0	0	0	0	0	0	0	0	0	0	0	0	0	0	0	0	0	0	0
OG0000882	1	7.05961e-07	1	9.39701e-06	0.000474135	0	1.97847e-07	1.40132e-09	2.17102e-09	2.17102e-09	5.4326e-09	7.18711e-10	7.18711e-10	1.09788e-08	1.0325e-11	1.0325e-11	6.19577e-09	4.55868e-13	2.49596e-10	2.49596e-10	1.83836e-10	1.83836e-10	2.72952e-09	4.18831e-09	4.18831e-09	1.09602e-08	3.60799e-13	2.84155e-15	2.84155e-15	1	0	0	0	0	0	0	0	0	0	0	0	0	0	0	0	0	0	0	0
OG0000883	1	7.05961e-07	1	9.39701e-06	0.000474135	0	1.97847e-07	1.40132e-09	2.17102e-09	2.17102e-09	5.4326e-09	7.18711e-10	7.18711e-10	1.09788e-08	1.0325e-11	1.0325e-11	6.19577e-09	4.55868e-13	2.49596e-10	2.49596e-10	1.83836e-10	1.83836e-10	2.72952e-09	4.18831e-09	4.18831e-09	1.09602e-08	3.60799e-13	2.84155e-15	2.84155e-15	1	0	0	0	0	0	0	0	0	0	0	0	0	0	0	0	0	0	0	0
OG0000884	1	7.05961e-07	1	9.39701e-06	0.000474135	0	1.97847e-07	1.40132e-09	2.17102e-09	2.17102e-09	5.4326e-09	7.18711e-10	7.18711e-10	1.09788e-08	1.0325e-11	1.0325e-11	6.19577e-09	4.55868e-13	2.49596e-10	2.49596e-10	1.83836e-10	1.83836e-10	2.72952e-09	4.18831e-09	4.18831e-09	1.09602e-08	3.60799e-13	2.84155e-15	2.84155e-15	1	0	0	0	0	0	0	0	0	0	0	0	0	0	0	0	0	0	0	0
OG0000885	1	7.05961e-07	1	9.39701e-06	0.000474135	0	1.97847e-07	1.40132e-09	2.17102e-09	2.17102e-09	5.4326e-09	7.18711e-10	7.18711e-10	1.09788e-08	1.0325e-11	1.0325e-11	6.19577e-09	4.55868e-13	2.49596e-10	2.49596e-10	1.83836e-10	1.83836e-10	2.72952e-09	4.18831e-09	4.18831e-09	1.09602e-08	3.60799e-13	2.84155e-15	2.84155e-15	1	0	0	0	0	0	0	0	0	0	0	0	0	0	0	0	0	0	0	0
OG0000886	1	7.05961e-07	1	9.39701e-06	0.000474135	0	1.97847e-07	1.40132e-09	2.17102e-09	2.17102e-09	5.4326e-09	7.18711e-10	7.18711e-10	1.09788e-08	1.0325e-11	1.0325e-11	6.19577e-09	4.55868e-13	2.49596e-10	2.49596e-10	1.83836e-10	1.83836e-10	2.72952e-09	4.18831e-09	4.18831e-09	1.09602e-08	3.60799e-13	2.84155e-15	2.84155e-15	1	0	0	0	0	0	0	0	0	0	0	0	0	0	0	0	0	0	0	0
OG0000887	1	7.05961e-07	1	9.39701e-06	0.000474135	0	1.97847e-07	1.40132e-09	2.17102e-09	2.17102e-09	5.4326e-09	7.18711e-10	7.18711e-10	1.09788e-08	1.0325e-11	1.0325e-11	6.19577e-09	4.55868e-13	2.49596e-10	2.49596e-10	1.83836e-10	1.83836e-10	2.72952e-09	4.18831e-09	4.18831e-09	1.09602e-08	3.60799e-13	2.84155e-15	2.84155e-15	1	0	0	0	0	0	0	0	0	0	0	0	0	0	0	0	0	0	0	0
OG0000888	1	7.05961e-07	1	9.39701e-06	0.000474135	0	1.97847e-07	1.40132e-09	2.17102e-09	2.17102e-09	5.4326e-09	7.18711e-10	7.18711e-10	1.09788e-08	1.0325e-11	1.0325e-11	6.19577e-09	4.55868e-13	2.49596e-10	2.49596e-10	1.83836e-10	1.83836e-10	2.72952e-09	4.18831e-09	4.18831e-09	1.09602e-08	3.60799e-13	2.84155e-15	2.84155e-15	1	0	0	0	0	0	0	0	0	0	0	0	0	0	0	0	0	0	0	0
OG0000889	1	7.05961e-07	1	9.39701e-06	0.000474135	0	1.97847e-07	1.40132e-09	2.17102e-09	2.17102e-09	5.4326e-09	7.18711e-10	7.18711e-10	1.09788e-08	1.0325e-11	1.0325e-11	6.19577e-09	4.55868e-13	2.49596e-10	2.49596e-10	1.83836e-10	1.83836e-10	2.72952e-09	4.18831e-09	4.18831e-09	1.09602e-08	3.60799e-13	2.84155e-15	2.84155e-15	1	0	0	0	0	0	0	0	0	0	0	0	0	0	0	0	0	0	0	0
OG0000890	1	7.05961e-07	1	9.39701e-06	0.000474135	0	1.97847e-07	1.40132e-09	2.17102e-09	2.17102e-09	5.4326e-09	7.18711e-10	7.18711e-10	1.09788e-08	1.0325e-11	1.0325e-11	6.19577e-09	4.55868e-13	2.49596e-10	2.49596e-10	1.83836e-10	1.83836e-10	2.72952e-09	4.18831e-09	4.18831e-09	1.09602e-08	3.60799e-13	2.84155e-15	2.84155e-15	1	0	0	0	0	0	0	0	0	0	0	0	0	0	0	0	0	0	0	0
OG0000891	1	7.05961e-07	1	9.39701e-06	0.000474135	0	1.97847e-07	1.40132e-09	2.17102e-09	2.17102e-09	5.4326e-09	7.18711e-10	7.18711e-10	1.09788e-08	1.0325e-11	1.0325e-11	6.19577e-09	4.55868e-13	2.49596e-10	2.49596e-10	1.83836e-10	1.83836e-10	2.72952e-09	4.18831e-09	4.18831e-09	1.09602e-08	3.60799e-13	2.84155e-15	2.84155e-15	1	0	0	0	0	0	0	0	0	0	0	0	0	0	0	0	0	0	0	0
OG0000892	1	7.05961e-07	1	9.39701e-06	0.000474135	0	1.97847e-07	1.40132e-09	2.17102e-09	2.17102e-09	5.4326e-09	7.18711e-10	7.18711e-10	1.09788e-08	1.0325e-11	1.0325e-11	6.19577e-09	4.55868e-13	2.49596e-10	2.49596e-10	1.83836e-10	1.83836e-10	2.72952e-09	4.18831e-09	4.18831e-09	1.09602e-08	3.60799e-13	2.84155e-15	2.84155e-15	1	0	0	0	0	0	0	0	0	0	0	0	0	0	0	0	0	0	0	0
OG0000893	1	7.05961e-07	1	9.39701e-06	0.000474135	0	1.97847e-07	1.40132e-09	2.17102e-09	2.17102e-09	5.4326e-09	7.18711e-10	7.18711e-10	1.09788e-08	1.0325e-11	1.0325e-11	6.19577e-09	4.55868e-13	2.49596e-10	2.49596e-10	1.83836e-10	1.83836e-10	2.72952e-09	4.18831e-09	4.18831e-09	1.09602e-08	3.60799e-13	2.84155e-15	2.84155e-15	1	0	0	0	0	0	0	0	0	0	0	0	0	0	0	0	0	0	0	0
OG0000894	1	7.05961e-07	1	9.39701e-06	0.000474135	0	1.97847e-07	1.40132e-09	2.17102e-09	2.17102e-09	5.4326e-09	7.18711e-10	7.18711e-10	1.09788e-08	1.0325e-11	1.0325e-11	6.19577e-09	4.55868e-13	2.49596e-10	2.49596e-10	1.83836e-10	1.83836e-10	2.72952e-09	4.18831e-09	4.18831e-09	1.09602e-08	3.60799e-13	2.84155e-15	2.84155e-15	1	0	0	0	0	0	0	0	0	0	0	0	0	0	0	0	0	0	0	0
OG0000895	1	7.05961e-07	1	9.39701e-06	0.000474135	0	1.97847e-07	1.40132e-09	2.17102e-09	2.17102e-09	5.4326e-09	7.18711e-10	7.18711e-10	1.09788e-08	1.0325e-11	1.0325e-11	6.19577e-09	4.55868e-13	2.49596e-10	2.49596e-10	1.83836e-10	1.83836e-10	2.72952e-09	4.18831e-09	4.18831e-09	1.09602e-08	3.60799e-13	2.84155e-15	2.84155e-15	1	0	0	0	0	0	0	0	0	0	0	0	0	0	0	0	0	0	0	0
OG0000896	1	7.05961e-07	1	9.39701e-06	0.000474135	0	1.97847e-07	1.40132e-09	2.17102e-09	2.17102e-09	5.4326e-09	7.18711e-10	7.18711e-10	1.09788e-08	1.0325e-11	1.0325e-11	6.19577e-09	4.55868e-13	2.49596e-10	2.49596e-10	1.83836e-10	1.83836e-10	2.72952e-09	4.18831e-09	4.18831e-09	1.09602e-08	3.60799e-13	2.84155e-15	2.84155e-15	1	0	0	0	0	0	0	0	0	0	0	0	0	0	0	0	0	0	0	0
OG0000897	1.00009	9.24308e-05	2	0.987134	0.0265017	0	8.58257e-07	1.10719e-08	1.72586e-08	1.72586e-08	4.46751e-08	5.73434e-09	5.73434e-09	9.09254e-08	8.14124e-11	8.14124e-11	5.13229e-08	4.06427e-12	2.50447e-09	2.50447e-09	8.8787e-05	0	2.19546e-08	3.36753e-08	3.36753e-08	9.51837e-08	3.25235e-12	2.38576e-14	2.38576e-14	0.999999	0	0	0	0	0	0	0	0	0	0	0	0	0	0	0	0.999911	0	0	0
OG0000898	1	7.05961e-07	1	9.39701e-06	0.000474135	0	1.97847e-07	1.40132e-09	2.17102e-09	2.17102e-09	5.4326e-09	7.18711e-10	7.18711e-10	1.09788e-08	1.0325e-11	1.0325e-11	6.19577e-09	4.55868e-13	2.49596e-10	2.49596e-10	1.83836e-10	1.83836e-10	2.72952e-09	4.18831e-09	4.18831e-09	1.09602e-08	3.60799e-13	2.84155e-15	2.84155e-15	1	0	0	0	0	0	0	0	0	0	0	0	0	0	0	0	0	0	0	0
OG0000899	1	7.05961e-07	1	9.39701e-06	0.000474135	0	1.97847e-07	1.40132e-09	2.17102e-09	2.17102e-09	5.4326e-09	7.18711e-10	7.18711e-10	1.09788e-08	1.0325e-11	1.0325e-11	6.19577e-09	4.55868e-13	2.49596e-10	2.49596e-10	1.83836e-10	1.83836e-10	2.72952e-09	4.18831e-09	4.18831e-09	1.09602e-08	3.60799e-13	2.84155e-15	2.84155e-15	1	0	0	0	0	0	0	0	0	0	0	0	0	0	0	0	0	0	0	0
OG0000900	1	7.05961e-07	1	9.39701e-06	0.000474135	0	1.97847e-07	1.40132e-09	2.17102e-09	2.17102e-09	5.4326e-09	7.18711e-10	7.18711e-10	1.09788e-08	1.0325e-11	1.0325e-11	6.19577e-09	4.55868e-13	2.49596e-10	2.49596e-10	1.83836e-10	1.83836e-10	2.72952e-09	4.18831e-09	4.18831e-09	1.09602e-08	3.60799e-13	2.84155e-15	2.84155e-15	1	0	0	0	0	0	0	0	0	0	0	0	0	0	0	0	0	0	0	0
OG0000901	1	7.05961e-07	1	9.39701e-06	0.000474135	0	1.97847e-07	1.40132e-09	2.17102e-09	2.17102e-09	5.4326e-09	7.18711e-10	7.18711e-10	1.09788e-08	1.0325e-11	1.0325e-11	6.19577e-09	4.55868e-13	2.49596e-10	2.49596e-10	1.83836e-10	1.83836e-10	2.72952e-09	4.18831e-09	4.18831e-09	1.09602e-08	3.60799e-13	2.84155e-15	2.84155e-15	1	0	0	0	0	0	0	0	0	0	0	0	0	0	0	0	0	0	0	0
OG0000902	1	7.05961e-07	1	9.39701e-06	0.000474135	0	1.97847e-07	1.40132e-09	2.17102e-09	2.17102e-09	5.4326e-09	7.18711e-10	7.18711e-10	1.09788e-08	1.0325e-11	1.0325e-11	6.19577e-09	4.55868e-13	2.49596e-10	2.49596e-10	1.83836e-10	1.83836e-10	2.72952e-09	4.18831e-09	4.18831e-09	1.09602e-08	3.60799e-13	2.84155e-15	2.84155e-15	1	0	0	0	0	0	0	0	0	0	0	0	0	0	0	0	0	0	0	0
OG0000903	1	7.05961e-07	1	9.39701e-06	0.000474135	0	1.97847e-07	1.40132e-09	2.17102e-09	2.17102e-09	5.4326e-09	7.18711e-10	7.18711e-10	1.09788e-08	1.0325e-11	1.0325e-11	6.19577e-09	4.55868e-13	2.49596e-10	2.49596e-10	1.83836e-10	1.83836e-10	2.72952e-09	4.18831e-09	4.18831e-09	1.09602e-08	3.60799e-13	2.84155e-15	2.84155e-15	1	0	0	0	0	0	0	0	0	0	0	0	0	0	0	0	0	0	0	0
OG0000904	1	7.05961e-07	1	9.39701e-06	0.000474135	0	1.97847e-07	1.40132e-09	2.17102e-09	2.17102e-09	5.4326e-09	7.18711e-10	7.18711e-10	1.09788e-08	1.0325e-11	1.0325e-11	6.19577e-09	4.55868e-13	2.49596e-10	2.49596e-10	1.83836e-10	1.83836e-10	2.72952e-09	4.18831e-09	4.18831e-09	1.09602e-08	3.60799e-13	2.84155e-15	2.84155e-15	1	0	0	0	0	0	0	0	0	0	0	0	0	0	0	0	0	0	0	0
OG0000905	1	7.05961e-07	1	9.39701e-06	0.000474135	0	1.97847e-07	1.40132e-09	2.17102e-09	2.17102e-09	5.4326e-09	7.18711e-10	7.18711e-10	1.09788e-08	1.0325e-11	1.0325e-11	6.19577e-09	4.55868e-13	2.49596e-10	2.49596e-10	1.83836e-10	1.83836e-10	2.72952e-09	4.18831e-09	4.18831e-09	1.09602e-08	3.60799e-13	2.84155e-15	2.84155e-15	1	0	0	0	0	0	0	0	0	0	0	0	0	0	0	0	0	0	0	0
OG0000906	1	7.05961e-07	1	9.39701e-06	0.000474135	0	1.97847e-07	1.40132e-09	2.17102e-09	2.17102e-09	5.4326e-09	7.18711e-10	7.18711e-10	1.09788e-08	1.0325e-11	1.0325e-11	6.19577e-09	4.55868e-13	2.49596e-10	2.49596e-10	1.83836e-10	1.83836e-10	2.72952e-09	4.18831e-09	4.18831e-09	1.09602e-08	3.60799e-13	2.84155e-15	2.84155e-15	1	0	0	0	0	0	0	0	0	0	0	0	0	0	0	0	0	0	0	0
OG0000907	1	7.05961e-07	1	9.39701e-06	0.000474135	0	1.97847e-07	1.40132e-09	2.17102e-09	2.17102e-09	5.4326e-09	7.18711e-10	7.18711e-10	1.09788e-08	1.0325e-11	1.0325e-11	6.19577e-09	4.55868e-13	2.49596e-10	2.49596e-10	1.83836e-10	1.83836e-10	2.72952e-09	4.18831e-09	4.18831e-09	1.09602e-08	3.60799e-13	2.84155e-15	2.84155e-15	1	0	0	0	0	0	0	0	0	0	0	0	0	0	0	0	0	0	0	0
OG0000908	1	7.05961e-07	1	9.39701e-06	0.000474135	0	1.97847e-07	1.40132e-09	2.17102e-09	2.17102e-09	5.4326e-09	7.18711e-10	7.18711e-10	1.09788e-08	1.0325e-11	1.0325e-11	6.19577e-09	4.55868e-13	2.49596e-10	2.49596e-10	1.83836e-10	1.83836e-10	2.72952e-09	4.18831e-09	4.18831e-09	1.09602e-08	3.60799e-13	2.84155e-15	2.84155e-15	1	0	0	0	0	0	0	0	0	0	0	0	0	0	0	0	0	0	0	0
OG0000909	1	7.05961e-07	1	9.39701e-06	0.000474135	0	1.97847e-07	1.40132e-09	2.17102e-09	2.17102e-09	5.4326e-09	7.18711e-10	7.18711e-10	1.09788e-08	1.0325e-11	1.0325e-11	6.19577e-09	4.55868e-13	2.49596e-10	2.49596e-10	1.83836e-10	1.83836e-10	2.72952e-09	4.18831e-09	4.18831e-09	1.09602e-08	3.60799e-13	2.84155e-15	2.84155e-15	1	0	0	0	0	0	0	0	0	0	0	0	0	0	0	0	0	0	0	0
OG0000910	1	7.05961e-07	1	9.39701e-06	0.000474135	0	1.97847e-07	1.40132e-09	2.17102e-09	2.17102e-09	5.4326e-09	7.18711e-10	7.18711e-10	1.09788e-08	1.0325e-11	1.0325e-11	6.19577e-09	4.55868e-13	2.49596e-10	2.49596e-10	1.83836e-10	1.83836e-10	2.72952e-09	4.18831e-09	4.18831e-09	1.09602e-08	3.60799e-13	2.84155e-15	2.84155e-15	1	0	0	0	0	0	0	0	0	0	0	0	0	0	0	0	0	0	0	0
OG0000911	1	7.05961e-07	1	9.39701e-06	0.000474135	0	1.97847e-07	1.40132e-09	2.17102e-09	2.17102e-09	5.4326e-09	7.18711e-10	7.18711e-10	1.09788e-08	1.0325e-11	1.0325e-11	6.19577e-09	4.55868e-13	2.49596e-10	2.49596e-10	1.83836e-10	1.83836e-10	2.72952e-09	4.18831e-09	4.18831e-09	1.09602e-08	3.60799e-13	2.84155e-15	2.84155e-15	1	0	0	0	0	0	0	0	0	0	0	0	0	0	0	0	0	0	0	0
OG0000912	1	7.05961e-07	1	9.39701e-06	0.000474135	0	1.97847e-07	1.40132e-09	2.17102e-09	2.17102e-09	5.4326e-09	7.18711e-10	7.18711e-10	1.09788e-08	1.0325e-11	1.0325e-11	6.19577e-09	4.55868e-13	2.49596e-10	2.49596e-10	1.83836e-10	1.83836e-10	2.72952e-09	4.18831e-09	4.18831e-09	1.09602e-08	3.60799e-13	2.84155e-15	2.84155e-15	1	0	0	0	0	0	0	0	0	0	0	0	0	0	0	0	0	0	0	0
OG0000913	1	7.05961e-07	1	9.39701e-06	0.000474135	0	1.97847e-07	1.40132e-09	2.17102e-09	2.17102e-09	5.4326e-09	7.18711e-10	7.18711e-10	1.09788e-08	1.0325e-11	1.0325e-11	6.19577e-09	4.55868e-13	2.49596e-10	2.49596e-10	1.83836e-10	1.83836e-10	2.72952e-09	4.18831e-09	4.18831e-09	1.09602e-08	3.60799e-13	2.84155e-15	2.84155e-15	1	0	0	0	0	0	0	0	0	0	0	0	0	0	0	0	0	0	0	0
OG0000914	1	7.05961e-07	1	9.39701e-06	0.000474135	0	1.97847e-07	1.40132e-09	2.17102e-09	2.17102e-09	5.4326e-09	7.18711e-10	7.18711e-10	1.09788e-08	1.0325e-11	1.0325e-11	6.19577e-09	4.55868e-13	2.49596e-10	2.49596e-10	1.83836e-10	1.83836e-10	2.72952e-09	4.18831e-09	4.18831e-09	1.09602e-08	3.60799e-13	2.84155e-15	2.84155e-15	1	0	0	0	0	0	0	0	0	0	0	0	0	0	0	0	0	0	0	0
OG0000915	1	7.05961e-07	1	9.39701e-06	0.000474135	0	1.97847e-07	1.40132e-09	2.17102e-09	2.17102e-09	5.4326e-09	7.18711e-10	7.18711e-10	1.09788e-08	1.0325e-11	1.0325e-11	6.19577e-09	4.55868e-13	2.49596e-10	2.49596e-10	1.83836e-10	1.83836e-10	2.72952e-09	4.18831e-09	4.18831e-09	1.09602e-08	3.60799e-13	2.84155e-15	2.84155e-15	1	0	0	0	0	0	0	0	0	0	0	0	0	0	0	0	0	0	0	0
OG0000916	1	7.05961e-07	1	9.39701e-06	0.000474135	0	1.97847e-07	1.40132e-09	2.17102e-09	2.17102e-09	5.4326e-09	7.18711e-10	7.18711e-10	1.09788e-08	1.0325e-11	1.0325e-11	6.19577e-09	4.55868e-13	2.49596e-10	2.49596e-10	1.83836e-10	1.83836e-10	2.72952e-09	4.18831e-09	4.18831e-09	1.09602e-08	3.60799e-13	2.84155e-15	2.84155e-15	1	0	0	0	0	0	0	0	0	0	0	0	0	0	0	0	0	0	0	0
OG0000917	1	7.05961e-07	1	9.39701e-06	0.000474135	0	1.97847e-07	1.40132e-09	2.17102e-09	2.17102e-09	5.4326e-09	7.18711e-10	7.18711e-10	1.09788e-08	1.0325e-11	1.0325e-11	6.19577e-09	4.55868e-13	2.49596e-10	2.49596e-10	1.83836e-10	1.83836e-10	2.72952e-09	4.18831e-09	4.18831e-09	1.09602e-08	3.60799e-13	2.84155e-15	2.84155e-15	1	0	0	0	0	0	0	0	0	0	0	0	0	0	0	0	0	0	0	0
OG0000918	1.00008	0.000150831	1.99985	1.00016	0.00151	0	0	1.86329e-08	2.95772e-08	2.95772e-08	8.33349e-08	9.90114e-09	9.90114e-09	1.73368e-07	6.81856e-11	6.81856e-11	9.85265e-08	8.04174e-12	3.12572e-09	3.12572e-09	2.35629e-09	2.35629e-09	3.884e-08	5.95482e-08	5.95482e-08	2.68656e-07	7.85391e-12	4.87252e-14	4.87252e-14	0.999925	0.999925	0	0	0	0	0	0	0	0	0	0	0	0	0	0	0	0	0	0
OG0000919	1.01806	0.0216301	3.98371	1.93806	0.431765	0	0	2.50424e-05	4.44798e-05	4.44798e-05	0.000123129	1.47796e-05	1.47796e-05	0	6.96863e-11	6.96863e-11	0	3.08164e-08	4.4429e-06	4.4429e-06	3.42673e-06	3.42673e-06	4.40323e-05	3.38802e-05	3.38802e-05	0.000414164	1.66111e-08	9.22201e-11	9.22201e-11	0.996435	0.996435	0	0	0	0	0	0	0.988439	0	0	0.988614	0	0	0	0	0	0	0	0
OG0000920	1	7.05961e-07	1	9.39701e-06	0.000474135	0	1.97847e-07	1.40132e-09	2.17102e-09	2.17102e-09	5.4326e-09	7.18711e-10	7.18711e-10	1.09788e-08	1.0325e-11	1.0325e-11	6.19577e-09	4.55868e-13	2.49596e-10	2.49596e-10	1.83836e-10	1.83836e-10	2.72952e-09	4.18831e-09	4.18831e-09	1.09602e-08	3.60799e-13	2.84155e-15	2.84155e-15	1	0	0	0	0	0	0	0	0	0	0	0	0	0	0	0	0	0	0	0
OG0000921	1	7.05961e-07	1	9.39701e-06	0.000474135	0	1.97847e-07	1.40132e-09	2.17102e-09	2.17102e-09	5.4326e-09	7.18711e-10	7.18711e-10	1.09788e-08	1.0325e-11	1.0325e-11	6.19577e-09	4.55868e-13	2.49596e-10	2.49596e-10	1.83836e-10	1.83836e-10	2.72952e-09	4.18831e-09	4.18831e-09	1.09602e-08	3.60799e-13	2.84155e-15	2.84155e-15	1	0	0	0	0	0	0	0	0	0	0	0	0	0	0	0	0	0	0	0
OG0000922	1	7.05961e-07	1	9.39701e-06	0.000474135	0	1.97847e-07	1.40132e-09	2.17102e-09	2.17102e-09	5.4326e-09	7.18711e-10	7.18711e-10	1.09788e-08	1.0325e-11	1.0325e-11	6.19577e-09	4.55868e-13	2.49596e-10	2.49596e-10	1.83836e-10	1.83836e-10	2.72952e-09	4.18831e-09	4.18831e-09	1.09602e-08	3.60799e-13	2.84155e-15	2.84155e-15	1	0	0	0	0	0	0	0	0	0	0	0	0	0	0	0	0	0	0	0
OG0000923	1	7.05961e-07	1	9.39701e-06	0.000474135	0	1.97847e-07	1.40132e-09	2.17102e-09	2.17102e-09	5.4326e-09	7.18711e-10	7.18711e-10	1.09788e-08	1.0325e-11	1.0325e-11	6.19577e-09	4.55868e-13	2.49596e-10	2.49596e-10	1.83836e-10	1.83836e-10	2.72952e-09	4.18831e-09	4.18831e-09	1.09602e-08	3.60799e-13	2.84155e-15	2.84155e-15	1	0	0	0	0	0	0	0	0	0	0	0	0	0	0	0	0	0	0	0
OG0000924	1	7.05961e-07	1	9.39701e-06	0.000474135	0	1.97847e-07	1.40132e-09	2.17102e-09	2.17102e-09	5.4326e-09	7.18711e-10	7.18711e-10	1.09788e-08	1.0325e-11	1.0325e-11	6.19577e-09	4.55868e-13	2.49596e-10	2.49596e-10	1.83836e-10	1.83836e-10	2.72952e-09	4.18831e-09	4.18831e-09	1.09602e-08	3.60799e-13	2.84155e-15	2.84155e-15	1	0	0	0	0	0	0	0	0	0	0	0	0	0	0	0	0	0	0	0
OG0000925	1	7.05961e-07	1	9.39701e-06	0.000474135	0	1.97847e-07	1.40132e-09	2.17102e-09	2.17102e-09	5.4326e-09	7.18711e-10	7.18711e-10	1.09788e-08	1.0325e-11	1.0325e-11	6.19577e-09	4.55868e-13	2.49596e-10	2.49596e-10	1.83836e-10	1.83836e-10	2.72952e-09	4.18831e-09	4.18831e-09	1.09602e-08	3.60799e-13	2.84155e-15	2.84155e-15	1	0	0	0	0	0	0	0	0	0	0	0	0	0	0	0	0	0	0	0
OG0000926	1	7.05961e-07	1	9.39701e-06	0.000474135	0	1.97847e-07	1.40132e-09	2.17102e-09	2.17102e-09	5.4326e-09	7.18711e-10	7.18711e-10	1.09788e-08	1.0325e-11	1.0325e-11	6.19577e-09	4.55868e-13	2.49596e-10	2.49596e-10	1.83836e-10	1.83836e-10	2.72952e-09	4.18831e-09	4.18831e-09	1.09602e-08	3.60799e-13	2.84155e-15	2.84155e-15	1	0	0	0	0	0	0	0	0	0	0	0	0	0	0	0	0	0	0	0
OG0000927	1	7.05961e-07	1	9.39701e-06	0.000474135	0	1.97847e-07	1.40132e-09	2.17102e-09	2.17102e-09	5.4326e-09	7.18711e-10	7.18711e-10	1.09788e-08	1.0325e-11	1.0325e-11	6.19577e-09	4.55868e-13	2.49596e-10	2.49596e-10	1.83836e-10	1.83836e-10	2.72952e-09	4.18831e-09	4.18831e-09	1.09602e-08	3.60799e-13	2.84155e-15	2.84155e-15	1	0	0	0	0	0	0	0	0	0	0	0	0	0	0	0	0	0	0	0
OG0000928	1	7.05961e-07	1	9.39701e-06	0.000474135	0	1.97847e-07	1.40132e-09	2.17102e-09	2.17102e-09	5.4326e-09	7.18711e-10	7.18711e-10	1.09788e-08	1.0325e-11	1.0325e-11	6.19577e-09	4.55868e-13	2.49596e-10	2.49596e-10	1.83836e-10	1.83836e-10	2.72952e-09	4.18831e-09	4.18831e-09	1.09602e-08	3.60799e-13	2.84155e-15	2.84155e-15	1	0	0	0	0	0	0	0	0	0	0	0	0	0	0	0	0	0	0	0
OG0000929	1	7.05961e-07	1	9.39701e-06	0.000474135	0	1.97847e-07	1.40132e-09	2.17102e-09	2.17102e-09	5.4326e-09	7.18711e-10	7.18711e-10	1.09788e-08	1.0325e-11	1.0325e-11	6.19577e-09	4.55868e-13	2.49596e-10	2.49596e-10	1.83836e-10	1.83836e-10	2.72952e-09	4.18831e-09	4.18831e-09	1.09602e-08	3.60799e-13	2.84155e-15	2.84155e-15	1	0	0	0	0	0	0	0	0	0	0	0	0	0	0	0	0	0	0	0
OG0000930	1	7.05961e-07	1	9.39701e-06	0.000474135	0	1.97847e-07	1.40132e-09	2.17102e-09	2.17102e-09	5.4326e-09	7.18711e-10	7.18711e-10	1.09788e-08	1.0325e-11	1.0325e-11	6.19577e-09	4.55868e-13	2.49596e-10	2.49596e-10	1.83836e-10	1.83836e-10	2.72952e-09	4.18831e-09	4.18831e-09	1.09602e-08	3.60799e-13	2.84155e-15	2.84155e-15	1	0	0	0	0	0	0	0	0	0	0	0	0	0	0	0	0	0	0	0
OG0000931	1	7.05961e-07	1	9.39701e-06	0.000474135	0	1.97847e-07	1.40132e-09	2.17102e-09	2.17102e-09	5.4326e-09	7.18711e-10	7.18711e-10	1.09788e-08	1.0325e-11	1.0325e-11	6.19577e-09	4.55868e-13	2.49596e-10	2.49596e-10	1.83836e-10	1.83836e-10	2.72952e-09	4.18831e-09	4.18831e-09	1.09602e-08	3.60799e-13	2.84155e-15	2.84155e-15	1	0	0	0	0	0	0	0	0	0	0	0	0	0	0	0	0	0	0	0
OG0000932	1	7.05961e-07	1	9.39701e-06	0.000474135	0	1.97847e-07	1.40132e-09	2.17102e-09	2.17102e-09	5.4326e-09	7.18711e-10	7.18711e-10	1.09788e-08	1.0325e-11	1.0325e-11	6.19577e-09	4.55868e-13	2.49596e-10	2.49596e-10	1.83836e-10	1.83836e-10	2.72952e-09	4.18831e-09	4.18831e-09	1.09602e-08	3.60799e-13	2.84155e-15	2.84155e-15	1	0	0	0	0	0	0	0	0	0	0	0	0	0	0	0	0	0	0	0
OG0000933	1	7.05961e-07	1	9.39701e-06	0.000474135	0	1.97847e-07	1.40132e-09	2.17102e-09	2.17102e-09	5.4326e-09	7.18711e-10	7.18711e-10	1.09788e-08	1.0325e-11	1.0325e-11	6.19577e-09	4.55868e-13	2.49596e-10	2.49596e-10	1.83836e-10	1.83836e-10	2.72952e-09	4.18831e-09	4.18831e-09	1.09602e-08	3.60799e-13	2.84155e-15	2.84155e-15	1	0	0	0	0	0	0	0	0	0	0	0	0	0	0	0	0	0	0	0
OG0000934	1	7.05961e-07	1	9.39701e-06	0.000474135	0	1.97847e-07	1.40132e-09	2.17102e-09	2.17102e-09	5.4326e-09	7.18711e-10	7.18711e-10	1.09788e-08	1.0325e-11	1.0325e-11	6.19577e-09	4.55868e-13	2.49596e-10	2.49596e-10	1.83836e-10	1.83836e-10	2.72952e-09	4.18831e-09	4.18831e-09	1.09602e-08	3.60799e-13	2.84155e-15	2.84155e-15	1	0	0	0	0	0	0	0	0	0	0	0	0	0	0	0	0	0	0	0
OG0000935	1	7.05961e-07	1	9.39701e-06	0.000474135	0	1.97847e-07	1.40132e-09	2.17102e-09	2.17102e-09	5.4326e-09	7.18711e-10	7.18711e-10	1.09788e-08	1.0325e-11	1.0325e-11	6.19577e-09	4.55868e-13	2.49596e-10	2.49596e-10	1.83836e-10	1.83836e-10	2.72952e-09	4.18831e-09	4.18831e-09	1.09602e-08	3.60799e-13	2.84155e-15	2.84155e-15	1	0	0	0	0	0	0	0	0	0	0	0	0	0	0	0	0	0	0	0
OG0000936	1	7.05961e-07	1	9.39701e-06	0.000474135	0	1.97847e-07	1.40132e-09	2.17102e-09	2.17102e-09	5.4326e-09	7.18711e-10	7.18711e-10	1.09788e-08	1.0325e-11	1.0325e-11	6.19577e-09	4.55868e-13	2.49596e-10	2.49596e-10	1.83836e-10	1.83836e-10	2.72952e-09	4.18831e-09	4.18831e-09	1.09602e-08	3.60799e-13	2.84155e-15	2.84155e-15	1	0	0	0	0	0	0	0	0	0	0	0	0	0	0	0	0	0	0	0
OG0000937	1	7.05961e-07	1	9.39701e-06	0.000474135	0	1.97847e-07	1.40132e-09	2.17102e-09	2.17102e-09	5.4326e-09	7.18711e-10	7.18711e-10	1.09788e-08	1.0325e-11	1.0325e-11	6.19577e-09	4.55868e-13	2.49596e-10	2.49596e-10	1.83836e-10	1.83836e-10	2.72952e-09	4.18831e-09	4.18831e-09	1.09602e-08	3.60799e-13	2.84155e-15	2.84155e-15	1	0	0	0	0	0	0	0	0	0	0	0	0	0	0	0	0	0	0	0
OG0000938	1	7.05961e-07	1	9.39701e-06	0.000474135	0	1.97847e-07	1.40132e-09	2.17102e-09	2.17102e-09	5.4326e-09	7.18711e-10	7.18711e-10	1.09788e-08	1.0325e-11	1.0325e-11	6.19577e-09	4.55868e-13	2.49596e-10	2.49596e-10	1.83836e-10	1.83836e-10	2.72952e-09	4.18831e-09	4.18831e-09	1.09602e-08	3.60799e-13	2.84155e-15	2.84155e-15	1	0	0	0	0	0	0	0	0	0	0	0	0	0	0	0	0	0	0	0
OG0000939	1	7.05961e-07	1	9.39701e-06	0.000474135	0	1.97847e-07	1.40132e-09	2.17102e-09	2.17102e-09	5.4326e-09	7.18711e-10	7.18711e-10	1.09788e-08	1.0325e-11	1.0325e-11	6.19577e-09	4.55868e-13	2.49596e-10	2.49596e-10	1.83836e-10	1.83836e-10	2.72952e-09	4.18831e-09	4.18831e-09	1.09602e-08	3.60799e-13	2.84155e-15	2.84155e-15	1	0	0	0	0	0	0	0	0	0	0	0	0	0	0	0	0	0	0	0
OG0000940	1	7.05961e-07	1	9.39701e-06	0.000474135	0	1.97847e-07	1.40132e-09	2.17102e-09	2.17102e-09	5.4326e-09	7.18711e-10	7.18711e-10	1.09788e-08	1.0325e-11	1.0325e-11	6.19577e-09	4.55868e-13	2.49596e-10	2.49596e-10	1.83836e-10	1.83836e-10	2.72952e-09	4.18831e-09	4.18831e-09	1.09602e-08	3.60799e-13	2.84155e-15	2.84155e-15	1	0	0	0	0	0	0	0	0	0	0	0	0	0	0	0	0	0	0	0
OG0000941	1	7.05961e-07	1	9.39701e-06	0.000474135	0	1.97847e-07	1.40132e-09	2.17102e-09	2.17102e-09	5.4326e-09	7.18711e-10	7.18711e-10	1.09788e-08	1.0325e-11	1.0325e-11	6.19577e-09	4.55868e-13	2.49596e-10	2.49596e-10	1.83836e-10	1.83836e-10	2.72952e-09	4.18831e-09	4.18831e-09	1.09602e-08	3.60799e-13	2.84155e-15	2.84155e-15	1	0	0	0	0	0	0	0	0	0	0	0	0	0	0	0	0	0	0	0
OG0000942	1	7.05961e-07	1	9.39701e-06	0.000474135	0	1.97847e-07	1.40132e-09	2.17102e-09	2.17102e-09	5.4326e-09	7.18711e-10	7.18711e-10	1.09788e-08	1.0325e-11	1.0325e-11	6.19577e-09	4.55868e-13	2.49596e-10	2.49596e-10	1.83836e-10	1.83836e-10	2.72952e-09	4.18831e-09	4.18831e-09	1.09602e-08	3.60799e-13	2.84155e-15	2.84155e-15	1	0	0	0	0	0	0	0	0	0	0	0	0	0	0	0	0	0	0	0
OG0000943	1	7.05961e-07	1	9.39701e-06	0.000474135	0	1.97847e-07	1.40132e-09	2.17102e-09	2.17102e-09	5.4326e-09	7.18711e-10	7.18711e-10	1.09788e-08	1.0325e-11	1.0325e-11	6.19577e-09	4.55868e-13	2.49596e-10	2.49596e-10	1.83836e-10	1.83836e-10	2.72952e-09	4.18831e-09	4.18831e-09	1.09602e-08	3.60799e-13	2.84155e-15	2.84155e-15	1	0	0	0	0	0	0	0	0	0	0	0	0	0	0	0	0	0	0	0
OG0000944	1	7.05961e-07	1	9.39701e-06	0.000474135	0	1.97847e-07	1.40132e-09	2.17102e-09	2.17102e-09	5.4326e-09	7.18711e-10	7.18711e-10	1.09788e-08	1.0325e-11	1.0325e-11	6.19577e-09	4.55868e-13	2.49596e-10	2.49596e-10	1.83836e-10	1.83836e-10	2.72952e-09	4.18831e-09	4.18831e-09	1.09602e-08	3.60799e-13	2.84155e-15	2.84155e-15	1	0	0	0	0	0	0	0	0	0	0	0	0	0	0	0	0	0	0	0
OG0000945	1	7.05961e-07	1	9.39701e-06	0.000474135	0	1.97847e-07	1.40132e-09	2.17102e-09	2.17102e-09	5.4326e-09	7.18711e-10	7.18711e-10	1.09788e-08	1.0325e-11	1.0325e-11	6.19577e-09	4.55868e-13	2.49596e-10	2.49596e-10	1.83836e-10	1.83836e-10	2.72952e-09	4.18831e-09	4.18831e-09	1.09602e-08	3.60799e-13	2.84155e-15	2.84155e-15	1	0	0	0	0	0	0	0	0	0	0	0	0	0	0	0	0	0	0	0
OG0000946	1	7.05961e-07	1	9.39701e-06	0.000474135	0	1.97847e-07	1.40132e-09	2.17102e-09	2.17102e-09	5.4326e-09	7.18711e-10	7.18711e-10	1.09788e-08	1.0325e-11	1.0325e-11	6.19577e-09	4.55868e-13	2.49596e-10	2.49596e-10	1.83836e-10	1.83836e-10	2.72952e-09	4.18831e-09	4.18831e-09	1.09602e-08	3.60799e-13	2.84155e-15	2.84155e-15	1	0	0	0	0	0	0	0	0	0	0	0	0	0	0	0	0	0	0	0
OG0000947	1	7.05961e-07	1	9.39701e-06	0.000474135	0	1.97847e-07	1.40132e-09	2.17102e-09	2.17102e-09	5.4326e-09	7.18711e-10	7.18711e-10	1.09788e-08	1.0325e-11	1.0325e-11	6.19577e-09	4.55868e-13	2.49596e-10	2.49596e-10	1.83836e-10	1.83836e-10	2.72952e-09	4.18831e-09	4.18831e-09	1.09602e-08	3.60799e-13	2.84155e-15	2.84155e-15	1	0	0	0	0	0	0	0	0	0	0	0	0	0	0	0	0	0	0	0
OG0000948	1	7.05961e-07	1	9.39701e-06	0.000474135	0	1.97847e-07	1.40132e-09	2.17102e-09	2.17102e-09	5.4326e-09	7.18711e-10	7.18711e-10	1.09788e-08	1.0325e-11	1.0325e-11	6.19577e-09	4.55868e-13	2.49596e-10	2.49596e-10	1.83836e-10	1.83836e-10	2.72952e-09	4.18831e-09	4.18831e-09	1.09602e-08	3.60799e-13	2.84155e-15	2.84155e-15	1	0	0	0	0	0	0	0	0	0	0	0	0	0	0	0	0	0	0	0
OG0000949	1	7.05961e-07	1	9.39701e-06	0.000474135	0	1.97847e-07	1.40132e-09	2.17102e-09	2.17102e-09	5.4326e-09	7.18711e-10	7.18711e-10	1.09788e-08	1.0325e-11	1.0325e-11	6.19577e-09	4.55868e-13	2.49596e-10	2.49596e-10	1.83836e-10	1.83836e-10	2.72952e-09	4.18831e-09	4.18831e-09	1.09602e-08	3.60799e-13	2.84155e-15	2.84155e-15	1	0	0	0	0	0	0	0	0	0	0	0	0	0	0	0	0	0	0	0
OG0000950	1	7.05961e-07	1	9.39701e-06	0.000474135	0	1.97847e-07	1.40132e-09	2.17102e-09	2.17102e-09	5.4326e-09	7.18711e-10	7.18711e-10	1.09788e-08	1.0325e-11	1.0325e-11	6.19577e-09	4.55868e-13	2.49596e-10	2.49596e-10	1.83836e-10	1.83836e-10	2.72952e-09	4.18831e-09	4.18831e-09	1.09602e-08	3.60799e-13	2.84155e-15	2.84155e-15	1	0	0	0	0	0	0	0	0	0	0	0	0	0	0	0	0	0	0	0
OG0000951	1	7.05961e-07	1	9.39701e-06	0.000474135	0	1.97847e-07	1.40132e-09	2.17102e-09	2.17102e-09	5.4326e-09	7.18711e-10	7.18711e-10	1.09788e-08	1.0325e-11	1.0325e-11	6.19577e-09	4.55868e-13	2.49596e-10	2.49596e-10	1.83836e-10	1.83836e-10	2.72952e-09	4.18831e-09	4.18831e-09	1.09602e-08	3.60799e-13	2.84155e-15	2.84155e-15	1	0	0	0	0	0	0	0	0	0	0	0	0	0	0	0	0	0	0	0
OG0000952	1	7.05961e-07	1	9.39701e-06	0.000474135	0	1.97847e-07	1.40132e-09	2.17102e-09	2.17102e-09	5.4326e-09	7.18711e-10	7.18711e-10	1.09788e-08	1.0325e-11	1.0325e-11	6.19577e-09	4.55868e-13	2.49596e-10	2.49596e-10	1.83836e-10	1.83836e-10	2.72952e-09	4.18831e-09	4.18831e-09	1.09602e-08	3.60799e-13	2.84155e-15	2.84155e-15	1	0	0	0	0	0	0	0	0	0	0	0	0	0	0	0	0	0	0	0
OG0000953	1	7.05961e-07	1	9.39701e-06	0.000474135	0	1.97847e-07	1.40132e-09	2.17102e-09	2.17102e-09	5.4326e-09	7.18711e-10	7.18711e-10	1.09788e-08	1.0325e-11	1.0325e-11	6.19577e-09	4.55868e-13	2.49596e-10	2.49596e-10	1.83836e-10	1.83836e-10	2.72952e-09	4.18831e-09	4.18831e-09	1.09602e-08	3.60799e-13	2.84155e-15	2.84155e-15	1	0	0	0	0	0	0	0	0	0	0	0	0	0	0	0	0	0	0	0
OG0000954	1	7.05961e-07	1	9.39701e-06	0.000474135	0	1.97847e-07	1.40132e-09	2.17102e-09	2.17102e-09	5.4326e-09	7.18711e-10	7.18711e-10	1.09788e-08	1.0325e-11	1.0325e-11	6.19577e-09	4.55868e-13	2.49596e-10	2.49596e-10	1.83836e-10	1.83836e-10	2.72952e-09	4.18831e-09	4.18831e-09	1.09602e-08	3.60799e-13	2.84155e-15	2.84155e-15	1	0	0	0	0	0	0	0	0	0	0	0	0	0	0	0	0	0	0	0
OG0000955	1	7.05961e-07	1	9.39701e-06	0.000474135	0	1.97847e-07	1.40132e-09	2.17102e-09	2.17102e-09	5.4326e-09	7.18711e-10	7.18711e-10	1.09788e-08	1.0325e-11	1.0325e-11	6.19577e-09	4.55868e-13	2.49596e-10	2.49596e-10	1.83836e-10	1.83836e-10	2.72952e-09	4.18831e-09	4.18831e-09	1.09602e-08	3.60799e-13	2.84155e-15	2.84155e-15	1	0	0	0	0	0	0	0	0	0	0	0	0	0	0	0	0	0	0	0
OG0000956	1	7.05961e-07	1	9.39701e-06	0.000474135	0	1.97847e-07	1.40132e-09	2.17102e-09	2.17102e-09	5.4326e-09	7.18711e-10	7.18711e-10	1.09788e-08	1.0325e-11	1.0325e-11	6.19577e-09	4.55868e-13	2.49596e-10	2.49596e-10	1.83836e-10	1.83836e-10	2.72952e-09	4.18831e-09	4.18831e-09	1.09602e-08	3.60799e-13	2.84155e-15	2.84155e-15	1	0	0	0	0	0	0	0	0	0	0	0	0	0	0	0	0	0	0	0
OG0000957	1	7.05961e-07	1	9.39701e-06	0.000474135	0	1.97847e-07	1.40132e-09	2.17102e-09	2.17102e-09	5.4326e-09	7.18711e-10	7.18711e-10	1.09788e-08	1.0325e-11	1.0325e-11	6.19577e-09	4.55868e-13	2.49596e-10	2.49596e-10	1.83836e-10	1.83836e-10	2.72952e-09	4.18831e-09	4.18831e-09	1.09602e-08	3.60799e-13	2.84155e-15	2.84155e-15	1	0	0	0	0	0	0	0	0	0	0	0	0	0	0	0	0	0	0	0
OG0000958	1	7.05961e-07	1	9.39701e-06	0.000474135	0	1.97847e-07	1.40132e-09	2.17102e-09	2.17102e-09	5.4326e-09	7.18711e-10	7.18711e-10	1.09788e-08	1.0325e-11	1.0325e-11	6.19577e-09	4.55868e-13	2.49596e-10	2.49596e-10	1.83836e-10	1.83836e-10	2.72952e-09	4.18831e-09	4.18831e-09	1.09602e-08	3.60799e-13	2.84155e-15	2.84155e-15	1	0	0	0	0	0	0	0	0	0	0	0	0	0	0	0	0	0	0	0
OG0000959	1	7.05961e-07	1	9.39701e-06	0.000474135	0	1.97847e-07	1.40132e-09	2.17102e-09	2.17102e-09	5.4326e-09	7.18711e-10	7.18711e-10	1.09788e-08	1.0325e-11	1.0325e-11	6.19577e-09	4.55868e-13	2.49596e-10	2.49596e-10	1.83836e-10	1.83836e-10	2.72952e-09	4.18831e-09	4.18831e-09	1.09602e-08	3.60799e-13	2.84155e-15	2.84155e-15	1	0	0	0	0	0	0	0	0	0	0	0	0	0	0	0	0	0	0	0
OG0000960	1	7.05961e-07	1	9.39701e-06	0.000474135	0	1.97847e-07	1.40132e-09	2.17102e-09	2.17102e-09	5.4326e-09	7.18711e-10	7.18711e-10	1.09788e-08	1.0325e-11	1.0325e-11	6.19577e-09	4.55868e-13	2.49596e-10	2.49596e-10	1.83836e-10	1.83836e-10	2.72952e-09	4.18831e-09	4.18831e-09	1.09602e-08	3.60799e-13	2.84155e-15	2.84155e-15	1	0	0	0	0	0	0	0	0	0	0	0	0	0	0	0	0	0	0	0
OG0000961	1	7.05961e-07	1	9.39701e-06	0.000474135	0	1.97847e-07	1.40132e-09	2.17102e-09	2.17102e-09	5.4326e-09	7.18711e-10	7.18711e-10	1.09788e-08	1.0325e-11	1.0325e-11	6.19577e-09	4.55868e-13	2.49596e-10	2.49596e-10	1.83836e-10	1.83836e-10	2.72952e-09	4.18831e-09	4.18831e-09	1.09602e-08	3.60799e-13	2.84155e-15	2.84155e-15	1	0	0	0	0	0	0	0	0	0	0	0	0	0	0	0	0	0	0	0
OG0000962	1	7.05961e-07	1	9.39701e-06	0.000474135	0	1.97847e-07	1.40132e-09	2.17102e-09	2.17102e-09	5.4326e-09	7.18711e-10	7.18711e-10	1.09788e-08	1.0325e-11	1.0325e-11	6.19577e-09	4.55868e-13	2.49596e-10	2.49596e-10	1.83836e-10	1.83836e-10	2.72952e-09	4.18831e-09	4.18831e-09	1.09602e-08	3.60799e-13	2.84155e-15	2.84155e-15	1	0	0	0	0	0	0	0	0	0	0	0	0	0	0	0	0	0	0	0
OG0000963	1	7.05961e-07	1	9.39701e-06	0.000474135	0	1.97847e-07	1.40132e-09	2.17102e-09	2.17102e-09	5.4326e-09	7.18711e-10	7.18711e-10	1.09788e-08	1.0325e-11	1.0325e-11	6.19577e-09	4.55868e-13	2.49596e-10	2.49596e-10	1.83836e-10	1.83836e-10	2.72952e-09	4.18831e-09	4.18831e-09	1.09602e-08	3.60799e-13	2.84155e-15	2.84155e-15	1	0	0	0	0	0	0	0	0	0	0	0	0	0	0	0	0	0	0	0
OG0000964	1	7.05961e-07	1	9.39701e-06	0.000474135	0	1.97847e-07	1.40132e-09	2.17102e-09	2.17102e-09	5.4326e-09	7.18711e-10	7.18711e-10	1.09788e-08	1.0325e-11	1.0325e-11	6.19577e-09	4.55868e-13	2.49596e-10	2.49596e-10	1.83836e-10	1.83836e-10	2.72952e-09	4.18831e-09	4.18831e-09	1.09602e-08	3.60799e-13	2.84155e-15	2.84155e-15	1	0	0	0	0	0	0	0	0	0	0	0	0	0	0	0	0	0	0	0
OG0000965	1	7.05961e-07	1	9.39701e-06	0.000474135	0	1.97847e-07	1.40132e-09	2.17102e-09	2.17102e-09	5.4326e-09	7.18711e-10	7.18711e-10	1.09788e-08	1.0325e-11	1.0325e-11	6.19577e-09	4.55868e-13	2.49596e-10	2.49596e-10	1.83836e-10	1.83836e-10	2.72952e-09	4.18831e-09	4.18831e-09	1.09602e-08	3.60799e-13	2.84155e-15	2.84155e-15	1	0	0	0	0	0	0	0	0	0	0	0	0	0	0	0	0	0	0	0
OG0000966	1	7.05961e-07	1	9.39701e-06	0.000474135	0	1.97847e-07	1.40132e-09	2.17102e-09	2.17102e-09	5.4326e-09	7.18711e-10	7.18711e-10	1.09788e-08	1.0325e-11	1.0325e-11	6.19577e-09	4.55868e-13	2.49596e-10	2.49596e-10	1.83836e-10	1.83836e-10	2.72952e-09	4.18831e-09	4.18831e-09	1.09602e-08	3.60799e-13	2.84155e-15	2.84155e-15	1	0	0	0	0	0	0	0	0	0	0	0	0	0	0	0	0	0	0	0
OG0000967	1	7.05961e-07	1	9.39701e-06	0.000474135	0	1.97847e-07	1.40132e-09	2.17102e-09	2.17102e-09	5.4326e-09	7.18711e-10	7.18711e-10	1.09788e-08	1.0325e-11	1.0325e-11	6.19577e-09	4.55868e-13	2.49596e-10	2.49596e-10	1.83836e-10	1.83836e-10	2.72952e-09	4.18831e-09	4.18831e-09	1.09602e-08	3.60799e-13	2.84155e-15	2.84155e-15	1	0	0	0	0	0	0	0	0	0	0	0	0	0	0	0	0	0	0	0
OG0000968	1	7.05961e-07	1	9.39701e-06	0.000474135	0	1.97847e-07	1.40132e-09	2.17102e-09	2.17102e-09	5.4326e-09	7.18711e-10	7.18711e-10	1.09788e-08	1.0325e-11	1.0325e-11	6.19577e-09	4.55868e-13	2.49596e-10	2.49596e-10	1.83836e-10	1.83836e-10	2.72952e-09	4.18831e-09	4.18831e-09	1.09602e-08	3.60799e-13	2.84155e-15	2.84155e-15	1	0	0	0	0	0	0	0	0	0	0	0	0	0	0	0	0	0	0	0
OG0000969	1.00008	0.000153478	1.99985	1.00011	0.05858	0	0	2.00274e-08	1.39051e-08	1.39051e-08	1.18357e-07	1.54284e-08	1.54284e-08	2.62783e-07	2.22564e-10	2.22564e-10	1.6129e-07	1.15915e-11	4.99695e-09	4.99695e-09	3.78475e-09	3.78475e-09	5.5734e-08	9.26354e-08	9.26354e-08	4.21244e-07	1.4286e-11	8.63621e-14	8.63621e-14	0.999924	0.999924	0	0	0	0	0	0	0	0	0	0	0	0	0	0	0	0	0	0
OG0000970	1	7.05961e-07	1	9.39701e-06	0.000474135	0	1.97847e-07	1.40132e-09	2.17102e-09	2.17102e-09	5.4326e-09	7.18711e-10	7.18711e-10	1.09788e-08	1.0325e-11	1.0325e-11	6.19577e-09	4.55868e-13	2.49596e-10	2.49596e-10	1.83836e-10	1.83836e-10	2.72952e-09	4.18831e-09	4.18831e-09	1.09602e-08	3.60799e-13	2.84155e-15	2.84155e-15	1	0	0	0	0	0	0	0	0	0	0	0	0	0	0	0	0	0	0	0
OG0000971	1	7.05961e-07	1	9.39701e-06	0.000474135	0	1.97847e-07	1.40132e-09	2.17102e-09	2.17102e-09	5.4326e-09	7.18711e-10	7.18711e-10	1.09788e-08	1.0325e-11	1.0325e-11	6.19577e-09	4.55868e-13	2.49596e-10	2.49596e-10	1.83836e-10	1.83836e-10	2.72952e-09	4.18831e-09	4.18831e-09	1.09602e-08	3.60799e-13	2.84155e-15	2.84155e-15	1	0	0	0	0	0	0	0	0	0	0	0	0	0	0	0	0	0	0	0
OG0000972	1	7.05961e-07	1	9.39701e-06	0.000474135	0	1.97847e-07	1.40132e-09	2.17102e-09	2.17102e-09	5.4326e-09	7.18711e-10	7.18711e-10	1.09788e-08	1.0325e-11	1.0325e-11	6.19577e-09	4.55868e-13	2.49596e-10	2.49596e-10	1.83836e-10	1.83836e-10	2.72952e-09	4.18831e-09	4.18831e-09	1.09602e-08	3.60799e-13	2.84155e-15	2.84155e-15	1	0	0	0	0	0	0	0	0	0	0	0	0	0	0	0	0	0	0	0
OG0000973	1	7.05961e-07	1	9.39701e-06	0.000474135	0	1.97847e-07	1.40132e-09	2.17102e-09	2.17102e-09	5.4326e-09	7.18711e-10	7.18711e-10	1.09788e-08	1.0325e-11	1.0325e-11	6.19577e-09	4.55868e-13	2.49596e-10	2.49596e-10	1.83836e-10	1.83836e-10	2.72952e-09	4.18831e-09	4.18831e-09	1.09602e-08	3.60799e-13	2.84155e-15	2.84155e-15	1	0	0	0	0	0	0	0	0	0	0	0	0	0	0	0	0	0	0	0
OG0000974	1	7.05961e-07	1	9.39701e-06	0.000474135	0	1.97847e-07	1.40132e-09	2.17102e-09	2.17102e-09	5.4326e-09	7.18711e-10	7.18711e-10	1.09788e-08	1.0325e-11	1.0325e-11	6.19577e-09	4.55868e-13	2.49596e-10	2.49596e-10	1.83836e-10	1.83836e-10	2.72952e-09	4.18831e-09	4.18831e-09	1.09602e-08	3.60799e-13	2.84155e-15	2.84155e-15	1	0	0	0	0	0	0	0	0	0	0	0	0	0	0	0	0	0	0	0
OG0000975	1	7.05961e-07	1	9.39701e-06	0.000474135	0	1.97847e-07	1.40132e-09	2.17102e-09	2.17102e-09	5.4326e-09	7.18711e-10	7.18711e-10	1.09788e-08	1.0325e-11	1.0325e-11	6.19577e-09	4.55868e-13	2.49596e-10	2.49596e-10	1.83836e-10	1.83836e-10	2.72952e-09	4.18831e-09	4.18831e-09	1.09602e-08	3.60799e-13	2.84155e-15	2.84155e-15	1	0	0	0	0	0	0	0	0	0	0	0	0	0	0	0	0	0	0	0
OG0000976	1	7.05961e-07	1	9.39701e-06	0.000474135	0	1.97847e-07	1.40132e-09	2.17102e-09	2.17102e-09	5.4326e-09	7.18711e-10	7.18711e-10	1.09788e-08	1.0325e-11	1.0325e-11	6.19577e-09	4.55868e-13	2.49596e-10	2.49596e-10	1.83836e-10	1.83836e-10	2.72952e-09	4.18831e-09	4.18831e-09	1.09602e-08	3.60799e-13	2.84155e-15	2.84155e-15	1	0	0	0	0	0	0	0	0	0	0	0	0	0	0	0	0	0	0	0
OG0000977	1	7.05961e-07	1	9.39701e-06	0.000474135	0	1.97847e-07	1.40132e-09	2.17102e-09	2.17102e-09	5.4326e-09	7.18711e-10	7.18711e-10	1.09788e-08	1.0325e-11	1.0325e-11	6.19577e-09	4.55868e-13	2.49596e-10	2.49596e-10	1.83836e-10	1.83836e-10	2.72952e-09	4.18831e-09	4.18831e-09	1.09602e-08	3.60799e-13	2.84155e-15	2.84155e-15	1	0	0	0	0	0	0	0	0	0	0	0	0	0	0	0	0	0	0	0
OG0000978	1	7.05961e-07	1	9.39701e-06	0.000474135	0	1.97847e-07	1.40132e-09	2.17102e-09	2.17102e-09	5.4326e-09	7.18711e-10	7.18711e-10	1.09788e-08	1.0325e-11	1.0325e-11	6.19577e-09	4.55868e-13	2.49596e-10	2.49596e-10	1.83836e-10	1.83836e-10	2.72952e-09	4.18831e-09	4.18831e-09	1.09602e-08	3.60799e-13	2.84155e-15	2.84155e-15	1	0	0	0	0	0	0	0	0	0	0	0	0	0	0	0	0	0	0	0
OG0000979	1	7.05961e-07	1	9.39701e-06	0.000474135	0	1.97847e-07	1.40132e-09	2.17102e-09	2.17102e-09	5.4326e-09	7.18711e-10	7.18711e-10	1.09788e-08	1.0325e-11	1.0325e-11	6.19577e-09	4.55868e-13	2.49596e-10	2.49596e-10	1.83836e-10	1.83836e-10	2.72952e-09	4.18831e-09	4.18831e-09	1.09602e-08	3.60799e-13	2.84155e-15	2.84155e-15	1	0	0	0	0	0	0	0	0	0	0	0	0	0	0	0	0	0	0	0
OG0000980	1	7.05961e-07	1	9.39701e-06	0.000474135	0	1.97847e-07	1.40132e-09	2.17102e-09	2.17102e-09	5.4326e-09	7.18711e-10	7.18711e-10	1.09788e-08	1.0325e-11	1.0325e-11	6.19577e-09	4.55868e-13	2.49596e-10	2.49596e-10	1.83836e-10	1.83836e-10	2.72952e-09	4.18831e-09	4.18831e-09	1.09602e-08	3.60799e-13	2.84155e-15	2.84155e-15	1	0	0	0	0	0	0	0	0	0	0	0	0	0	0	0	0	0	0	0
OG0000981	1	7.05961e-07	1	9.39701e-06	0.000474135	0	1.97847e-07	1.40132e-09	2.17102e-09	2.17102e-09	5.4326e-09	7.18711e-10	7.18711e-10	1.09788e-08	1.0325e-11	1.0325e-11	6.19577e-09	4.55868e-13	2.49596e-10	2.49596e-10	1.83836e-10	1.83836e-10	2.72952e-09	4.18831e-09	4.18831e-09	1.09602e-08	3.60799e-13	2.84155e-15	2.84155e-15	1	0	0	0	0	0	0	0	0	0	0	0	0	0	0	0	0	0	0	0
OG0000982	1	7.05961e-07	1	9.39701e-06	0.000474135	0	1.97847e-07	1.40132e-09	2.17102e-09	2.17102e-09	5.4326e-09	7.18711e-10	7.18711e-10	1.09788e-08	1.0325e-11	1.0325e-11	6.19577e-09	4.55868e-13	2.49596e-10	2.49596e-10	1.83836e-10	1.83836e-10	2.72952e-09	4.18831e-09	4.18831e-09	1.09602e-08	3.60799e-13	2.84155e-15	2.84155e-15	1	0	0	0	0	0	0	0	0	0	0	0	0	0	0	0	0	0	0	0
OG0000983	1	7.05961e-07	1	9.39701e-06	0.000474135	0	1.97847e-07	1.40132e-09	2.17102e-09	2.17102e-09	5.4326e-09	7.18711e-10	7.18711e-10	1.09788e-08	1.0325e-11	1.0325e-11	6.19577e-09	4.55868e-13	2.49596e-10	2.49596e-10	1.83836e-10	1.83836e-10	2.72952e-09	4.18831e-09	4.18831e-09	1.09602e-08	3.60799e-13	2.84155e-15	2.84155e-15	1	0	0	0	0	0	0	0	0	0	0	0	0	0	0	0	0	0	0	0
OG0000984	1	7.05961e-07	1	9.39701e-06	0.000474135	0	1.97847e-07	1.40132e-09	2.17102e-09	2.17102e-09	5.4326e-09	7.18711e-10	7.18711e-10	1.09788e-08	1.0325e-11	1.0325e-11	6.19577e-09	4.55868e-13	2.49596e-10	2.49596e-10	1.83836e-10	1.83836e-10	2.72952e-09	4.18831e-09	4.18831e-09	1.09602e-08	3.60799e-13	2.84155e-15	2.84155e-15	1	0	0	0	0	0	0	0	0	0	0	0	0	0	0	0	0	0	0	0
OG0000985	1	7.05961e-07	1	9.39701e-06	0.000474135	0	1.97847e-07	1.40132e-09	2.17102e-09	2.17102e-09	5.4326e-09	7.18711e-10	7.18711e-10	1.09788e-08	1.0325e-11	1.0325e-11	6.19577e-09	4.55868e-13	2.49596e-10	2.49596e-10	1.83836e-10	1.83836e-10	2.72952e-09	4.18831e-09	4.18831e-09	1.09602e-08	3.60799e-13	2.84155e-15	2.84155e-15	1	0	0	0	0	0	0	0	0	0	0	0	0	0	0	0	0	0	0	0
OG0000986	1	7.05961e-07	1	9.39701e-06	0.000474135	0	1.97847e-07	1.40132e-09	2.17102e-09	2.17102e-09	5.4326e-09	7.18711e-10	7.18711e-10	1.09788e-08	1.0325e-11	1.0325e-11	6.19577e-09	4.55868e-13	2.49596e-10	2.49596e-10	1.83836e-10	1.83836e-10	2.72952e-09	4.18831e-09	4.18831e-09	1.09602e-08	3.60799e-13	2.84155e-15	2.84155e-15	1	0	0	0	0	0	0	0	0	0	0	0	0	0	0	0	0	0	0	0
OG0000987	1	7.05961e-07	1	9.39701e-06	0.000474135	0	1.97847e-07	1.40132e-09	2.17102e-09	2.17102e-09	5.4326e-09	7.18711e-10	7.18711e-10	1.09788e-08	1.0325e-11	1.0325e-11	6.19577e-09	4.55868e-13	2.49596e-10	2.49596e-10	1.83836e-10	1.83836e-10	2.72952e-09	4.18831e-09	4.18831e-09	1.09602e-08	3.60799e-13	2.84155e-15	2.84155e-15	1	0	0	0	0	0	0	0	0	0	0	0	0	0	0	0	0	0	0	0
OG0000988	1	7.05961e-07	1	9.39701e-06	0.000474135	0	1.97847e-07	1.40132e-09	2.17102e-09	2.17102e-09	5.4326e-09	7.18711e-10	7.18711e-10	1.09788e-08	1.0325e-11	1.0325e-11	6.19577e-09	4.55868e-13	2.49596e-10	2.49596e-10	1.83836e-10	1.83836e-10	2.72952e-09	4.18831e-09	4.18831e-09	1.09602e-08	3.60799e-13	2.84155e-15	2.84155e-15	1	0	0	0	0	0	0	0	0	0	0	0	0	0	0	0	0	0	0	0
OG0000989	1	7.05961e-07	1	9.39701e-06	0.000474135	0	1.97847e-07	1.40132e-09	2.17102e-09	2.17102e-09	5.4326e-09	7.18711e-10	7.18711e-10	1.09788e-08	1.0325e-11	1.0325e-11	6.19577e-09	4.55868e-13	2.49596e-10	2.49596e-10	1.83836e-10	1.83836e-10	2.72952e-09	4.18831e-09	4.18831e-09	1.09602e-08	3.60799e-13	2.84155e-15	2.84155e-15	1	0	0	0	0	0	0	0	0	0	0	0	0	0	0	0	0	0	0	0
OG0000990	1	7.05961e-07	1	9.39701e-06	0.000474135	0	1.97847e-07	1.40132e-09	2.17102e-09	2.17102e-09	5.4326e-09	7.18711e-10	7.18711e-10	1.09788e-08	1.0325e-11	1.0325e-11	6.19577e-09	4.55868e-13	2.49596e-10	2.49596e-10	1.83836e-10	1.83836e-10	2.72952e-09	4.18831e-09	4.18831e-09	1.09602e-08	3.60799e-13	2.84155e-15	2.84155e-15	1	0	0	0	0	0	0	0	0	0	0	0	0	0	0	0	0	0	0	0
OG0000991	1	7.05961e-07	1	9.39701e-06	0.000474135	0	1.97847e-07	1.40132e-09	2.17102e-09	2.17102e-09	5.4326e-09	7.18711e-10	7.18711e-10	1.09788e-08	1.0325e-11	1.0325e-11	6.19577e-09	4.55868e-13	2.49596e-10	2.49596e-10	1.83836e-10	1.83836e-10	2.72952e-09	4.18831e-09	4.18831e-09	1.09602e-08	3.60799e-13	2.84155e-15	2.84155e-15	1	0	0	0	0	0	0	0	0	0	0	0	0	0	0	0	0	0	0	0
OG0000992	1	7.05961e-07	1	9.39701e-06	0.000474135	0	1.97847e-07	1.40132e-09	2.17102e-09	2.17102e-09	5.4326e-09	7.18711e-10	7.18711e-10	1.09788e-08	1.0325e-11	1.0325e-11	6.19577e-09	4.55868e-13	2.49596e-10	2.49596e-10	1.83836e-10	1.83836e-10	2.72952e-09	4.18831e-09	4.18831e-09	1.09602e-08	3.60799e-13	2.84155e-15	2.84155e-15	1	0	0	0	0	0	0	0	0	0	0	0	0	0	0	0	0	0	0	0
OG0000993	1	7.05961e-07	1	9.39701e-06	0.000474135	0	1.97847e-07	1.40132e-09	2.17102e-09	2.17102e-09	5.4326e-09	7.18711e-10	7.18711e-10	1.09788e-08	1.0325e-11	1.0325e-11	6.19577e-09	4.55868e-13	2.49596e-10	2.49596e-10	1.83836e-10	1.83836e-10	2.72952e-09	4.18831e-09	4.18831e-09	1.09602e-08	3.60799e-13	2.84155e-15	2.84155e-15	1	0	0	0	0	0	0	0	0	0	0	0	0	0	0	0	0	0	0	0
OG0000994	1	7.05961e-07	1	9.39701e-06	0.000474135	0	1.97847e-07	1.40132e-09	2.17102e-09	2.17102e-09	5.4326e-09	7.18711e-10	7.18711e-10	1.09788e-08	1.0325e-11	1.0325e-11	6.19577e-09	4.55868e-13	2.49596e-10	2.49596e-10	1.83836e-10	1.83836e-10	2.72952e-09	4.18831e-09	4.18831e-09	1.09602e-08	3.60799e-13	2.84155e-15	2.84155e-15	1	0	0	0	0	0	0	0	0	0	0	0	0	0	0	0	0	0	0	0
OG0000995	1	7.05961e-07	1	9.39701e-06	0.000474135	0	1.97847e-07	1.40132e-09	2.17102e-09	2.17102e-09	5.4326e-09	7.18711e-10	7.18711e-10	1.09788e-08	1.0325e-11	1.0325e-11	6.19577e-09	4.55868e-13	2.49596e-10	2.49596e-10	1.83836e-10	1.83836e-10	2.72952e-09	4.18831e-09	4.18831e-09	1.09602e-08	3.60799e-13	2.84155e-15	2.84155e-15	1	0	0	0	0	0	0	0	0	0	0	0	0	0	0	0	0	0	0	0
OG0000996	1	7.05961e-07	1	9.39701e-06	0.000474135	0	1.97847e-07	1.40132e-09	2.17102e-09	2.17102e-09	5.4326e-09	7.18711e-10	7.18711e-10	1.09788e-08	1.0325e-11	1.0325e-11	6.19577e-09	4.55868e-13	2.49596e-10	2.49596e-10	1.83836e-10	1.83836e-10	2.72952e-09	4.18831e-09	4.18831e-09	1.09602e-08	3.60799e-13	2.84155e-15	2.84155e-15	1	0	0	0	0	0	0	0	0	0	0	0	0	0	0	0	0	0	0	0
OG0000997	1	7.05961e-07	1	9.39701e-06	0.000474135	0	1.97847e-07	1.40132e-09	2.17102e-09	2.17102e-09	5.4326e-09	7.18711e-10	7.18711e-10	1.09788e-08	1.0325e-11	1.0325e-11	6.19577e-09	4.55868e-13	2.49596e-10	2.49596e-10	1.83836e-10	1.83836e-10	2.72952e-09	4.18831e-09	4.18831e-09	1.09602e-08	3.60799e-13	2.84155e-15	2.84155e-15	1	0	0	0	0	0	0	0	0	0	0	0	0	0	0	0	0	0	0	0
OG0000998	1	7.05961e-07	1	9.39701e-06	0.000474135	0	1.97847e-07	1.40132e-09	2.17102e-09	2.17102e-09	5.4326e-09	7.18711e-10	7.18711e-10	1.09788e-08	1.0325e-11	1.0325e-11	6.19577e-09	4.55868e-13	2.49596e-10	2.49596e-10	1.83836e-10	1.83836e-10	2.72952e-09	4.18831e-09	4.18831e-09	1.09602e-08	3.60799e-13	2.84155e-15	2.84155e-15	1	0	0	0	0	0	0	0	0	0	0	0	0	0	0	0	0	0	0	0
OG0000999	1	7.05961e-07	1	9.39701e-06	0.000474135	0	1.97847e-07	1.40132e-09	2.17102e-09	2.17102e-09	5.4326e-09	7.18711e-10	7.18711e-10	1.09788e-08	1.0325e-11	1.0325e-11	6.19577e-09	4.55868e-13	2.49596e-10	2.49596e-10	1.83836e-10	1.83836e-10	2.72952e-09	4.18831e-09	4.18831e-09	1.09602e-08	3.60799e-13	2.84155e-15	2.84155e-15	1	0	0	0	0	0	0	0	0	0	0	0	0	0	0	0	0	0	0	0
OG0001000	1	7.05961e-07	1	9.39701e-06	0.000474135	0	1.97847e-07	1.40132e-09	2.17102e-09	2.17102e-09	5.4326e-09	7.18711e-10	7.18711e-10	1.09788e-08	1.0325e-11	1.0325e-11	6.19577e-09	4.55868e-13	2.49596e-10	2.49596e-10	1.83836e-10	1.83836e-10	2.72952e-09	4.18831e-09	4.18831e-09	1.09602e-08	3.60799e-13	2.84155e-15	2.84155e-15	1	0	0	0	0	0	0	0	0	0	0	0	0	0	0	0	0	0	0	0
OG0001001	1	7.05961e-07	1	9.39701e-06	0.000474135	0	1.97847e-07	1.40132e-09	2.17102e-09	2.17102e-09	5.4326e-09	7.18711e-10	7.18711e-10	1.09788e-08	1.0325e-11	1.0325e-11	6.19577e-09	4.55868e-13	2.49596e-10	2.49596e-10	1.83836e-10	1.83836e-10	2.72952e-09	4.18831e-09	4.18831e-09	1.09602e-08	3.60799e-13	2.84155e-15	2.84155e-15	1	0	0	0	0	0	0	0	0	0	0	0	0	0	0	0	0	0	0	0
OG0001002	1	7.05961e-07	1	9.39701e-06	0.000474135	0	1.97847e-07	1.40132e-09	2.17102e-09	2.17102e-09	5.4326e-09	7.18711e-10	7.18711e-10	1.09788e-08	1.0325e-11	1.0325e-11	6.19577e-09	4.55868e-13	2.49596e-10	2.49596e-10	1.83836e-10	1.83836e-10	2.72952e-09	4.18831e-09	4.18831e-09	1.09602e-08	3.60799e-13	2.84155e-15	2.84155e-15	1	0	0	0	0	0	0	0	0	0	0	0	0	0	0	0	0	0	0	0
OG0001003	1	7.05961e-07	1	9.39701e-06	0.000474135	0	1.97847e-07	1.40132e-09	2.17102e-09	2.17102e-09	5.4326e-09	7.18711e-10	7.18711e-10	1.09788e-08	1.0325e-11	1.0325e-11	6.19577e-09	4.55868e-13	2.49596e-10	2.49596e-10	1.83836e-10	1.83836e-10	2.72952e-09	4.18831e-09	4.18831e-09	1.09602e-08	3.60799e-13	2.84155e-15	2.84155e-15	1	0	0	0	0	0	0	0	0	0	0	0	0	0	0	0	0	0	0	0
OG0001004	1	7.05961e-07	1	9.39701e-06	0.000474135	0	1.97847e-07	1.40132e-09	2.17102e-09	2.17102e-09	5.4326e-09	7.18711e-10	7.18711e-10	1.09788e-08	1.0325e-11	1.0325e-11	6.19577e-09	4.55868e-13	2.49596e-10	2.49596e-10	1.83836e-10	1.83836e-10	2.72952e-09	4.18831e-09	4.18831e-09	1.09602e-08	3.60799e-13	2.84155e-15	2.84155e-15	1	0	0	0	0	0	0	0	0	0	0	0	0	0	0	0	0	0	0	0
OG0001005	1	7.05961e-07	1	9.39701e-06	0.000474135	0	1.97847e-07	1.40132e-09	2.17102e-09	2.17102e-09	5.4326e-09	7.18711e-10	7.18711e-10	1.09788e-08	1.0325e-11	1.0325e-11	6.19577e-09	4.55868e-13	2.49596e-10	2.49596e-10	1.83836e-10	1.83836e-10	2.72952e-09	4.18831e-09	4.18831e-09	1.09602e-08	3.60799e-13	2.84155e-15	2.84155e-15	1	0	0	0	0	0	0	0	0	0	0	0	0	0	0	0	0	0	0	0
OG0001006	1	7.05961e-07	1	9.39701e-06	0.000474135	0	1.97847e-07	1.40132e-09	2.17102e-09	2.17102e-09	5.4326e-09	7.18711e-10	7.18711e-10	1.09788e-08	1.0325e-11	1.0325e-11	6.19577e-09	4.55868e-13	2.49596e-10	2.49596e-10	1.83836e-10	1.83836e-10	2.72952e-09	4.18831e-09	4.18831e-09	1.09602e-08	3.60799e-13	2.84155e-15	2.84155e-15	1	0	0	0	0	0	0	0	0	0	0	0	0	0	0	0	0	0	0	0
OG0001007	1	7.05961e-07	1	9.39701e-06	0.000474135	0	1.97847e-07	1.40132e-09	2.17102e-09	2.17102e-09	5.4326e-09	7.18711e-10	7.18711e-10	1.09788e-08	1.0325e-11	1.0325e-11	6.19577e-09	4.55868e-13	2.49596e-10	2.49596e-10	1.83836e-10	1.83836e-10	2.72952e-09	4.18831e-09	4.18831e-09	1.09602e-08	3.60799e-13	2.84155e-15	2.84155e-15	1	0	0	0	0	0	0	0	0	0	0	0	0	0	0	0	0	0	0	0
OG0001008	1	7.05961e-07	1	9.39701e-06	0.000474135	0	1.97847e-07	1.40132e-09	2.17102e-09	2.17102e-09	5.4326e-09	7.18711e-10	7.18711e-10	1.09788e-08	1.0325e-11	1.0325e-11	6.19577e-09	4.55868e-13	2.49596e-10	2.49596e-10	1.83836e-10	1.83836e-10	2.72952e-09	4.18831e-09	4.18831e-09	1.09602e-08	3.60799e-13	2.84155e-15	2.84155e-15	1	0	0	0	0	0	0	0	0	0	0	0	0	0	0	0	0	0	0	0
OG0001009	1	7.05961e-07	1	9.39701e-06	0.000474135	0	1.97847e-07	1.40132e-09	2.17102e-09	2.17102e-09	5.4326e-09	7.18711e-10	7.18711e-10	1.09788e-08	1.0325e-11	1.0325e-11	6.19577e-09	4.55868e-13	2.49596e-10	2.49596e-10	1.83836e-10	1.83836e-10	2.72952e-09	4.18831e-09	4.18831e-09	1.09602e-08	3.60799e-13	2.84155e-15	2.84155e-15	1	0	0	0	0	0	0	0	0	0	0	0	0	0	0	0	0	0	0	0
OG0001010	1	7.05961e-07	1	9.39701e-06	0.000474135	0	1.97847e-07	1.40132e-09	2.17102e-09	2.17102e-09	5.4326e-09	7.18711e-10	7.18711e-10	1.09788e-08	1.0325e-11	1.0325e-11	6.19577e-09	4.55868e-13	2.49596e-10	2.49596e-10	1.83836e-10	1.83836e-10	2.72952e-09	4.18831e-09	4.18831e-09	1.09602e-08	3.60799e-13	2.84155e-15	2.84155e-15	1	0	0	0	0	0	0	0	0	0	0	0	0	0	0	0	0	0	0	0
OG0001011	1	7.05961e-07	1	9.39701e-06	0.000474135	0	1.97847e-07	1.40132e-09	2.17102e-09	2.17102e-09	5.4326e-09	7.18711e-10	7.18711e-10	1.09788e-08	1.0325e-11	1.0325e-11	6.19577e-09	4.55868e-13	2.49596e-10	2.49596e-10	1.83836e-10	1.83836e-10	2.72952e-09	4.18831e-09	4.18831e-09	1.09602e-08	3.60799e-13	2.84155e-15	2.84155e-15	1	0	0	0	0	0	0	0	0	0	0	0	0	0	0	0	0	0	0	0
OG0001012	1	7.05961e-07	1	9.39701e-06	0.000474135	0	1.97847e-07	1.40132e-09	2.17102e-09	2.17102e-09	5.4326e-09	7.18711e-10	7.18711e-10	1.09788e-08	1.0325e-11	1.0325e-11	6.19577e-09	4.55868e-13	2.49596e-10	2.49596e-10	1.83836e-10	1.83836e-10	2.72952e-09	4.18831e-09	4.18831e-09	1.09602e-08	3.60799e-13	2.84155e-15	2.84155e-15	1	0	0	0	0	0	0	0	0	0	0	0	0	0	0	0	0	0	0	0
OG0001013	1	7.05961e-07	1	9.39701e-06	0.000474135	0	1.97847e-07	1.40132e-09	2.17102e-09	2.17102e-09	5.4326e-09	7.18711e-10	7.18711e-10	1.09788e-08	1.0325e-11	1.0325e-11	6.19577e-09	4.55868e-13	2.49596e-10	2.49596e-10	1.83836e-10	1.83836e-10	2.72952e-09	4.18831e-09	4.18831e-09	1.09602e-08	3.60799e-13	2.84155e-15	2.84155e-15	1	0	0	0	0	0	0	0	0	0	0	0	0	0	0	0	0	0	0	0
OG0001014	1	7.05961e-07	1	9.39701e-06	0.000474135	0	1.97847e-07	1.40132e-09	2.17102e-09	2.17102e-09	5.4326e-09	7.18711e-10	7.18711e-10	1.09788e-08	1.0325e-11	1.0325e-11	6.19577e-09	4.55868e-13	2.49596e-10	2.49596e-10	1.83836e-10	1.83836e-10	2.72952e-09	4.18831e-09	4.18831e-09	1.09602e-08	3.60799e-13	2.84155e-15	2.84155e-15	1	0	0	0	0	0	0	0	0	0	0	0	0	0	0	0	0	0	0	0
OG0001015	1	7.05961e-07	1	9.39701e-06	0.000474135	0	1.97847e-07	1.40132e-09	2.17102e-09	2.17102e-09	5.4326e-09	7.18711e-10	7.18711e-10	1.09788e-08	1.0325e-11	1.0325e-11	6.19577e-09	4.55868e-13	2.49596e-10	2.49596e-10	1.83836e-10	1.83836e-10	2.72952e-09	4.18831e-09	4.18831e-09	1.09602e-08	3.60799e-13	2.84155e-15	2.84155e-15	1	0	0	0	0	0	0	0	0	0	0	0	0	0	0	0	0	0	0	0
OG0001016	1	7.05961e-07	1	9.39701e-06	0.000474135	0	1.97847e-07	1.40132e-09	2.17102e-09	2.17102e-09	5.4326e-09	7.18711e-10	7.18711e-10	1.09788e-08	1.0325e-11	1.0325e-11	6.19577e-09	4.55868e-13	2.49596e-10	2.49596e-10	1.83836e-10	1.83836e-10	2.72952e-09	4.18831e-09	4.18831e-09	1.09602e-08	3.60799e-13	2.84155e-15	2.84155e-15	1	0	0	0	0	0	0	0	0	0	0	0	0	0	0	0	0	0	0	0
OG0001017	1	7.05961e-07	1	9.39701e-06	0.000474135	0	1.97847e-07	1.40132e-09	2.17102e-09	2.17102e-09	5.4326e-09	7.18711e-10	7.18711e-10	1.09788e-08	1.0325e-11	1.0325e-11	6.19577e-09	4.55868e-13	2.49596e-10	2.49596e-10	1.83836e-10	1.83836e-10	2.72952e-09	4.18831e-09	4.18831e-09	1.09602e-08	3.60799e-13	2.84155e-15	2.84155e-15	1	0	0	0	0	0	0	0	0	0	0	0	0	0	0	0	0	0	0	0
OG0001018	1	7.05961e-07	1	9.39701e-06	0.000474135	0	1.97847e-07	1.40132e-09	2.17102e-09	2.17102e-09	5.4326e-09	7.18711e-10	7.18711e-10	1.09788e-08	1.0325e-11	1.0325e-11	6.19577e-09	4.55868e-13	2.49596e-10	2.49596e-10	1.83836e-10	1.83836e-10	2.72952e-09	4.18831e-09	4.18831e-09	1.09602e-08	3.60799e-13	2.84155e-15	2.84155e-15	1	0	0	0	0	0	0	0	0	0	0	0	0	0	0	0	0	0	0	0
OG0001019	1	7.05961e-07	1	9.39701e-06	0.000474135	0	1.97847e-07	1.40132e-09	2.17102e-09	2.17102e-09	5.4326e-09	7.18711e-10	7.18711e-10	1.09788e-08	1.0325e-11	1.0325e-11	6.19577e-09	4.55868e-13	2.49596e-10	2.49596e-10	1.83836e-10	1.83836e-10	2.72952e-09	4.18831e-09	4.18831e-09	1.09602e-08	3.60799e-13	2.84155e-15	2.84155e-15	1	0	0	0	0	0	0	0	0	0	0	0	0	0	0	0	0	0	0	0
OG0001020	1	7.05961e-07	1	9.39701e-06	0.000474135	0	1.97847e-07	1.40132e-09	2.17102e-09	2.17102e-09	5.4326e-09	7.18711e-10	7.18711e-10	1.09788e-08	1.0325e-11	1.0325e-11	6.19577e-09	4.55868e-13	2.49596e-10	2.49596e-10	1.83836e-10	1.83836e-10	2.72952e-09	4.18831e-09	4.18831e-09	1.09602e-08	3.60799e-13	2.84155e-15	2.84155e-15	1	0	0	0	0	0	0	0	0	0	0	0	0	0	0	0	0	0	0	0
OG0001021	1	7.05961e-07	1	9.39701e-06	0.000474135	0	1.97847e-07	1.40132e-09	2.17102e-09	2.17102e-09	5.4326e-09	7.18711e-10	7.18711e-10	1.09788e-08	1.0325e-11	1.0325e-11	6.19577e-09	4.55868e-13	2.49596e-10	2.49596e-10	1.83836e-10	1.83836e-10	2.72952e-09	4.18831e-09	4.18831e-09	1.09602e-08	3.60799e-13	2.84155e-15	2.84155e-15	1	0	0	0	0	0	0	0	0	0	0	0	0	0	0	0	0	0	0	0
OG0001022	1	7.05961e-07	1	9.39701e-06	0.000474135	0	1.97847e-07	1.40132e-09	2.17102e-09	2.17102e-09	5.4326e-09	7.18711e-10	7.18711e-10	1.09788e-08	1.0325e-11	1.0325e-11	6.19577e-09	4.55868e-13	2.49596e-10	2.49596e-10	1.83836e-10	1.83836e-10	2.72952e-09	4.18831e-09	4.18831e-09	1.09602e-08	3.60799e-13	2.84155e-15	2.84155e-15	1	0	0	0	0	0	0	0	0	0	0	0	0	0	0	0	0	0	0	0
OG0001023	1	7.05961e-07	1	9.39701e-06	0.000474135	0	1.97847e-07	1.40132e-09	2.17102e-09	2.17102e-09	5.4326e-09	7.18711e-10	7.18711e-10	1.09788e-08	1.0325e-11	1.0325e-11	6.19577e-09	4.55868e-13	2.49596e-10	2.49596e-10	1.83836e-10	1.83836e-10	2.72952e-09	4.18831e-09	4.18831e-09	1.09602e-08	3.60799e-13	2.84155e-15	2.84155e-15	1	0	0	0	0	0	0	0	0	0	0	0	0	0	0	0	0	0	0	0
OG0001024	1	7.05961e-07	1	9.39701e-06	0.000474135	0	1.97847e-07	1.40132e-09	2.17102e-09	2.17102e-09	5.4326e-09	7.18711e-10	7.18711e-10	1.09788e-08	1.0325e-11	1.0325e-11	6.19577e-09	4.55868e-13	2.49596e-10	2.49596e-10	1.83836e-10	1.83836e-10	2.72952e-09	4.18831e-09	4.18831e-09	1.09602e-08	3.60799e-13	2.84155e-15	2.84155e-15	1	0	0	0	0	0	0	0	0	0	0	0	0	0	0	0	0	0	0	0
OG0001025	1	7.05961e-07	1	9.39701e-06	0.000474135	0	1.97847e-07	1.40132e-09	2.17102e-09	2.17102e-09	5.4326e-09	7.18711e-10	7.18711e-10	1.09788e-08	1.0325e-11	1.0325e-11	6.19577e-09	4.55868e-13	2.49596e-10	2.49596e-10	1.83836e-10	1.83836e-10	2.72952e-09	4.18831e-09	4.18831e-09	1.09602e-08	3.60799e-13	2.84155e-15	2.84155e-15	1	0	0	0	0	0	0	0	0	0	0	0	0	0	0	0	0	0	0	0
OG0001026	1	7.05961e-07	1	9.39701e-06	0.000474135	0	1.97847e-07	1.40132e-09	2.17102e-09	2.17102e-09	5.4326e-09	7.18711e-10	7.18711e-10	1.09788e-08	1.0325e-11	1.0325e-11	6.19577e-09	4.55868e-13	2.49596e-10	2.49596e-10	1.83836e-10	1.83836e-10	2.72952e-09	4.18831e-09	4.18831e-09	1.09602e-08	3.60799e-13	2.84155e-15	2.84155e-15	1	0	0	0	0	0	0	0	0	0	0	0	0	0	0	0	0	0	0	0
OG0001027	1	7.05961e-07	1	9.39701e-06	0.000474135	0	1.97847e-07	1.40132e-09	2.17102e-09	2.17102e-09	5.4326e-09	7.18711e-10	7.18711e-10	1.09788e-08	1.0325e-11	1.0325e-11	6.19577e-09	4.55868e-13	2.49596e-10	2.49596e-10	1.83836e-10	1.83836e-10	2.72952e-09	4.18831e-09	4.18831e-09	1.09602e-08	3.60799e-13	2.84155e-15	2.84155e-15	1	0	0	0	0	0	0	0	0	0	0	0	0	0	0	0	0	0	0	0
OG0001028	1	7.05961e-07	1	9.39701e-06	0.000474135	0	1.97847e-07	1.40132e-09	2.17102e-09	2.17102e-09	5.4326e-09	7.18711e-10	7.18711e-10	1.09788e-08	1.0325e-11	1.0325e-11	6.19577e-09	4.55868e-13	2.49596e-10	2.49596e-10	1.83836e-10	1.83836e-10	2.72952e-09	4.18831e-09	4.18831e-09	1.09602e-08	3.60799e-13	2.84155e-15	2.84155e-15	1	0	0	0	0	0	0	0	0	0	0	0	0	0	0	0	0	0	0	0
OG0001029	1	7.05961e-07	1	9.39701e-06	0.000474135	0	1.97847e-07	1.40132e-09	2.17102e-09	2.17102e-09	5.4326e-09	7.18711e-10	7.18711e-10	1.09788e-08	1.0325e-11	1.0325e-11	6.19577e-09	4.55868e-13	2.49596e-10	2.49596e-10	1.83836e-10	1.83836e-10	2.72952e-09	4.18831e-09	4.18831e-09	1.09602e-08	3.60799e-13	2.84155e-15	2.84155e-15	1	0	0	0	0	0	0	0	0	0	0	0	0	0	0	0	0	0	0	0
OG0001030	1	7.05961e-07	1	9.39701e-06	0.000474135	0	1.97847e-07	1.40132e-09	2.17102e-09	2.17102e-09	5.4326e-09	7.18711e-10	7.18711e-10	1.09788e-08	1.0325e-11	1.0325e-11	6.19577e-09	4.55868e-13	2.49596e-10	2.49596e-10	1.83836e-10	1.83836e-10	2.72952e-09	4.18831e-09	4.18831e-09	1.09602e-08	3.60799e-13	2.84155e-15	2.84155e-15	1	0	0	0	0	0	0	0	0	0	0	0	0	0	0	0	0	0	0	0
OG0001031	1	7.05961e-07	1	9.39701e-06	0.000474135	0	1.97847e-07	1.40132e-09	2.17102e-09	2.17102e-09	5.4326e-09	7.18711e-10	7.18711e-10	1.09788e-08	1.0325e-11	1.0325e-11	6.19577e-09	4.55868e-13	2.49596e-10	2.49596e-10	1.83836e-10	1.83836e-10	2.72952e-09	4.18831e-09	4.18831e-09	1.09602e-08	3.60799e-13	2.84155e-15	2.84155e-15	1	0	0	0	0	0	0	0	0	0	0	0	0	0	0	0	0	0	0	0
OG0001032	1	7.05961e-07	1	9.39701e-06	0.000474135	0	1.97847e-07	1.40132e-09	2.17102e-09	2.17102e-09	5.4326e-09	7.18711e-10	7.18711e-10	1.09788e-08	1.0325e-11	1.0325e-11	6.19577e-09	4.55868e-13	2.49596e-10	2.49596e-10	1.83836e-10	1.83836e-10	2.72952e-09	4.18831e-09	4.18831e-09	1.09602e-08	3.60799e-13	2.84155e-15	2.84155e-15	1	0	0	0	0	0	0	0	0	0	0	0	0	0	0	0	0	0	0	0
OG0001033	1	7.05961e-07	1	9.39701e-06	0.000474135	0	1.97847e-07	1.40132e-09	2.17102e-09	2.17102e-09	5.4326e-09	7.18711e-10	7.18711e-10	1.09788e-08	1.0325e-11	1.0325e-11	6.19577e-09	4.55868e-13	2.49596e-10	2.49596e-10	1.83836e-10	1.83836e-10	2.72952e-09	4.18831e-09	4.18831e-09	1.09602e-08	3.60799e-13	2.84155e-15	2.84155e-15	1	0	0	0	0	0	0	0	0	0	0	0	0	0	0	0	0	0	0	0
OG0001034	1	7.05961e-07	1	9.39701e-06	0.000474135	0	1.97847e-07	1.40132e-09	2.17102e-09	2.17102e-09	5.4326e-09	7.18711e-10	7.18711e-10	1.09788e-08	1.0325e-11	1.0325e-11	6.19577e-09	4.55868e-13	2.49596e-10	2.49596e-10	1.83836e-10	1.83836e-10	2.72952e-09	4.18831e-09	4.18831e-09	1.09602e-08	3.60799e-13	2.84155e-15	2.84155e-15	1	0	0	0	0	0	0	0	0	0	0	0	0	0	0	0	0	0	0	0
OG0001035	1	7.05961e-07	1	9.39701e-06	0.000474135	0	1.97847e-07	1.40132e-09	2.17102e-09	2.17102e-09	5.4326e-09	7.18711e-10	7.18711e-10	1.09788e-08	1.0325e-11	1.0325e-11	6.19577e-09	4.55868e-13	2.49596e-10	2.49596e-10	1.83836e-10	1.83836e-10	2.72952e-09	4.18831e-09	4.18831e-09	1.09602e-08	3.60799e-13	2.84155e-15	2.84155e-15	1	0	0	0	0	0	0	0	0	0	0	0	0	0	0	0	0	0	0	0
OG0001036	1	7.05961e-07	1	9.39701e-06	0.000474135	0	1.97847e-07	1.40132e-09	2.17102e-09	2.17102e-09	5.4326e-09	7.18711e-10	7.18711e-10	1.09788e-08	1.0325e-11	1.0325e-11	6.19577e-09	4.55868e-13	2.49596e-10	2.49596e-10	1.83836e-10	1.83836e-10	2.72952e-09	4.18831e-09	4.18831e-09	1.09602e-08	3.60799e-13	2.84155e-15	2.84155e-15	1	0	0	0	0	0	0	0	0	0	0	0	0	0	0	0	0	0	0	0
OG0001037	1	7.05961e-07	1	9.39701e-06	0.000474135	0	1.97847e-07	1.40132e-09	2.17102e-09	2.17102e-09	5.4326e-09	7.18711e-10	7.18711e-10	1.09788e-08	1.0325e-11	1.0325e-11	6.19577e-09	4.55868e-13	2.49596e-10	2.49596e-10	1.83836e-10	1.83836e-10	2.72952e-09	4.18831e-09	4.18831e-09	1.09602e-08	3.60799e-13	2.84155e-15	2.84155e-15	1	0	0	0	0	0	0	0	0	0	0	0	0	0	0	0	0	0	0	0
OG0001038	1	7.05961e-07	1	9.39701e-06	0.000474135	0	1.97847e-07	1.40132e-09	2.17102e-09	2.17102e-09	5.4326e-09	7.18711e-10	7.18711e-10	1.09788e-08	1.0325e-11	1.0325e-11	6.19577e-09	4.55868e-13	2.49596e-10	2.49596e-10	1.83836e-10	1.83836e-10	2.72952e-09	4.18831e-09	4.18831e-09	1.09602e-08	3.60799e-13	2.84155e-15	2.84155e-15	1	0	0	0	0	0	0	0	0	0	0	0	0	0	0	0	0	0	0	0
OG0001039	1	7.05961e-07	1	9.39701e-06	0.000474135	0	1.97847e-07	1.40132e-09	2.17102e-09	2.17102e-09	5.4326e-09	7.18711e-10	7.18711e-10	1.09788e-08	1.0325e-11	1.0325e-11	6.19577e-09	4.55868e-13	2.49596e-10	2.49596e-10	1.83836e-10	1.83836e-10	2.72952e-09	4.18831e-09	4.18831e-09	1.09602e-08	3.60799e-13	2.84155e-15	2.84155e-15	1	0	0	0	0	0	0	0	0	0	0	0	0	0	0	0	0	0	0	0
OG0001040	1	7.05961e-07	1	9.39701e-06	0.000474135	0	1.97847e-07	1.40132e-09	2.17102e-09	2.17102e-09	5.4326e-09	7.18711e-10	7.18711e-10	1.09788e-08	1.0325e-11	1.0325e-11	6.19577e-09	4.55868e-13	2.49596e-10	2.49596e-10	1.83836e-10	1.83836e-10	2.72952e-09	4.18831e-09	4.18831e-09	1.09602e-08	3.60799e-13	2.84155e-15	2.84155e-15	1	0	0	0	0	0	0	0	0	0	0	0	0	0	0	0	0	0	0	0
OG0001041	1	7.05961e-07	1	9.39701e-06	0.000474135	0	1.97847e-07	1.40132e-09	2.17102e-09	2.17102e-09	5.4326e-09	7.18711e-10	7.18711e-10	1.09788e-08	1.0325e-11	1.0325e-11	6.19577e-09	4.55868e-13	2.49596e-10	2.49596e-10	1.83836e-10	1.83836e-10	2.72952e-09	4.18831e-09	4.18831e-09	1.09602e-08	3.60799e-13	2.84155e-15	2.84155e-15	1	0	0	0	0	0	0	0	0	0	0	0	0	0	0	0	0	0	0	0
OG0001042	1	7.05961e-07	1	9.39701e-06	0.000474135	0	1.97847e-07	1.40132e-09	2.17102e-09	2.17102e-09	5.4326e-09	7.18711e-10	7.18711e-10	1.09788e-08	1.0325e-11	1.0325e-11	6.19577e-09	4.55868e-13	2.49596e-10	2.49596e-10	1.83836e-10	1.83836e-10	2.72952e-09	4.18831e-09	4.18831e-09	1.09602e-08	3.60799e-13	2.84155e-15	2.84155e-15	1	0	0	0	0	0	0	0	0	0	0	0	0	0	0	0	0	0	0	0
OG0001043	1	7.05961e-07	1	9.39701e-06	0.000474135	0	1.97847e-07	1.40132e-09	2.17102e-09	2.17102e-09	5.4326e-09	7.18711e-10	7.18711e-10	1.09788e-08	1.0325e-11	1.0325e-11	6.19577e-09	4.55868e-13	2.49596e-10	2.49596e-10	1.83836e-10	1.83836e-10	2.72952e-09	4.18831e-09	4.18831e-09	1.09602e-08	3.60799e-13	2.84155e-15	2.84155e-15	1	0	0	0	0	0	0	0	0	0	0	0	0	0	0	0	0	0	0	0
OG0001044	1	7.05961e-07	1	9.39701e-06	0.000474135	0	1.97847e-07	1.40132e-09	2.17102e-09	2.17102e-09	5.4326e-09	7.18711e-10	7.18711e-10	1.09788e-08	1.0325e-11	1.0325e-11	6.19577e-09	4.55868e-13	2.49596e-10	2.49596e-10	1.83836e-10	1.83836e-10	2.72952e-09	4.18831e-09	4.18831e-09	1.09602e-08	3.60799e-13	2.84155e-15	2.84155e-15	1	0	0	0	0	0	0	0	0	0	0	0	0	0	0	0	0	0	0	0
OG0001045	1	7.05961e-07	1	9.39701e-06	0.000474135	0	1.97847e-07	1.40132e-09	2.17102e-09	2.17102e-09	5.4326e-09	7.18711e-10	7.18711e-10	1.09788e-08	1.0325e-11	1.0325e-11	6.19577e-09	4.55868e-13	2.49596e-10	2.49596e-10	1.83836e-10	1.83836e-10	2.72952e-09	4.18831e-09	4.18831e-09	1.09602e-08	3.60799e-13	2.84155e-15	2.84155e-15	1	0	0	0	0	0	0	0	0	0	0	0	0	0	0	0	0	0	0	0
OG0001046	1	7.05961e-07	1	9.39701e-06	0.000474135	0	1.97847e-07	1.40132e-09	2.17102e-09	2.17102e-09	5.4326e-09	7.18711e-10	7.18711e-10	1.09788e-08	1.0325e-11	1.0325e-11	6.19577e-09	4.55868e-13	2.49596e-10	2.49596e-10	1.83836e-10	1.83836e-10	2.72952e-09	4.18831e-09	4.18831e-09	1.09602e-08	3.60799e-13	2.84155e-15	2.84155e-15	1	0	0	0	0	0	0	0	0	0	0	0	0	0	0	0	0	0	0	0
OG0001047	1	7.05961e-07	1	9.39701e-06	0.000474135	0	1.97847e-07	1.40132e-09	2.17102e-09	2.17102e-09	5.4326e-09	7.18711e-10	7.18711e-10	1.09788e-08	1.0325e-11	1.0325e-11	6.19577e-09	4.55868e-13	2.49596e-10	2.49596e-10	1.83836e-10	1.83836e-10	2.72952e-09	4.18831e-09	4.18831e-09	1.09602e-08	3.60799e-13	2.84155e-15	2.84155e-15	1	0	0	0	0	0	0	0	0	0	0	0	0	0	0	0	0	0	0	0
OG0001048	1	7.05961e-07	1	9.39701e-06	0.000474135	0	1.97847e-07	1.40132e-09	2.17102e-09	2.17102e-09	5.4326e-09	7.18711e-10	7.18711e-10	1.09788e-08	1.0325e-11	1.0325e-11	6.19577e-09	4.55868e-13	2.49596e-10	2.49596e-10	1.83836e-10	1.83836e-10	2.72952e-09	4.18831e-09	4.18831e-09	1.09602e-08	3.60799e-13	2.84155e-15	2.84155e-15	1	0	0	0	0	0	0	0	0	0	0	0	0	0	0	0	0	0	0	0
OG0001049	1	7.05961e-07	1	9.39701e-06	0.000474135	0	1.97847e-07	1.40132e-09	2.17102e-09	2.17102e-09	5.4326e-09	7.18711e-10	7.18711e-10	1.09788e-08	1.0325e-11	1.0325e-11	6.19577e-09	4.55868e-13	2.49596e-10	2.49596e-10	1.83836e-10	1.83836e-10	2.72952e-09	4.18831e-09	4.18831e-09	1.09602e-08	3.60799e-13	2.84155e-15	2.84155e-15	1	0	0	0	0	0	0	0	0	0	0	0	0	0	0	0	0	0	0	0
OG0001050	1	7.05961e-07	1	9.39701e-06	0.000474135	0	1.97847e-07	1.40132e-09	2.17102e-09	2.17102e-09	5.4326e-09	7.18711e-10	7.18711e-10	1.09788e-08	1.0325e-11	1.0325e-11	6.19577e-09	4.55868e-13	2.49596e-10	2.49596e-10	1.83836e-10	1.83836e-10	2.72952e-09	4.18831e-09	4.18831e-09	1.09602e-08	3.60799e-13	2.84155e-15	2.84155e-15	1	0	0	0	0	0	0	0	0	0	0	0	0	0	0	0	0	0	0	0
OG0001051	1	7.05961e-07	1	9.39701e-06	0.000474135	0	1.97847e-07	1.40132e-09	2.17102e-09	2.17102e-09	5.4326e-09	7.18711e-10	7.18711e-10	1.09788e-08	1.0325e-11	1.0325e-11	6.19577e-09	4.55868e-13	2.49596e-10	2.49596e-10	1.83836e-10	1.83836e-10	2.72952e-09	4.18831e-09	4.18831e-09	1.09602e-08	3.60799e-13	2.84155e-15	2.84155e-15	1	0	0	0	0	0	0	0	0	0	0	0	0	0	0	0	0	0	0	0
OG0001052	1	7.05961e-07	1	9.39701e-06	0.000474135	0	1.97847e-07	1.40132e-09	2.17102e-09	2.17102e-09	5.4326e-09	7.18711e-10	7.18711e-10	1.09788e-08	1.0325e-11	1.0325e-11	6.19577e-09	4.55868e-13	2.49596e-10	2.49596e-10	1.83836e-10	1.83836e-10	2.72952e-09	4.18831e-09	4.18831e-09	1.09602e-08	3.60799e-13	2.84155e-15	2.84155e-15	1	0	0	0	0	0	0	0	0	0	0	0	0	0	0	0	0	0	0	0
OG0001053	1	7.05961e-07	1	9.39701e-06	0.000474135	0	1.97847e-07	1.40132e-09	2.17102e-09	2.17102e-09	5.4326e-09	7.18711e-10	7.18711e-10	1.09788e-08	1.0325e-11	1.0325e-11	6.19577e-09	4.55868e-13	2.49596e-10	2.49596e-10	1.83836e-10	1.83836e-10	2.72952e-09	4.18831e-09	4.18831e-09	1.09602e-08	3.60799e-13	2.84155e-15	2.84155e-15	1	0	0	0	0	0	0	0	0	0	0	0	0	0	0	0	0	0	0	0
OG0001054	1	7.05961e-07	1	9.39701e-06	0.000474135	0	1.97847e-07	1.40132e-09	2.17102e-09	2.17102e-09	5.4326e-09	7.18711e-10	7.18711e-10	1.09788e-08	1.0325e-11	1.0325e-11	6.19577e-09	4.55868e-13	2.49596e-10	2.49596e-10	1.83836e-10	1.83836e-10	2.72952e-09	4.18831e-09	4.18831e-09	1.09602e-08	3.60799e-13	2.84155e-15	2.84155e-15	1	0	0	0	0	0	0	0	0	0	0	0	0	0	0	0	0	0	0	0
OG0001055	1	7.05961e-07	1	9.39701e-06	0.000474135	0	1.97847e-07	1.40132e-09	2.17102e-09	2.17102e-09	5.4326e-09	7.18711e-10	7.18711e-10	1.09788e-08	1.0325e-11	1.0325e-11	6.19577e-09	4.55868e-13	2.49596e-10	2.49596e-10	1.83836e-10	1.83836e-10	2.72952e-09	4.18831e-09	4.18831e-09	1.09602e-08	3.60799e-13	2.84155e-15	2.84155e-15	1	0	0	0	0	0	0	0	0	0	0	0	0	0	0	0	0	0	0	0
OG0001056	1	7.05961e-07	1	9.39701e-06	0.000474135	0	1.97847e-07	1.40132e-09	2.17102e-09	2.17102e-09	5.4326e-09	7.18711e-10	7.18711e-10	1.09788e-08	1.0325e-11	1.0325e-11	6.19577e-09	4.55868e-13	2.49596e-10	2.49596e-10	1.83836e-10	1.83836e-10	2.72952e-09	4.18831e-09	4.18831e-09	1.09602e-08	3.60799e-13	2.84155e-15	2.84155e-15	1	0	0	0	0	0	0	0	0	0	0	0	0	0	0	0	0	0	0	0
OG0001057	1	7.05961e-07	1	9.39701e-06	0.000474135	0	1.97847e-07	1.40132e-09	2.17102e-09	2.17102e-09	5.4326e-09	7.18711e-10	7.18711e-10	1.09788e-08	1.0325e-11	1.0325e-11	6.19577e-09	4.55868e-13	2.49596e-10	2.49596e-10	1.83836e-10	1.83836e-10	2.72952e-09	4.18831e-09	4.18831e-09	1.09602e-08	3.60799e-13	2.84155e-15	2.84155e-15	1	0	0	0	0	0	0	0	0	0	0	0	0	0	0	0	0	0	0	0
OG0001058	1.00008	0.000151044	1.99985	1.00013	0.0190349	0	0	1.92728e-08	3.14804e-08	3.14804e-08	8.52208e-08	1.04829e-08	1.04829e-08	1.80086e-07	1.47083e-10	1.47083e-10	1.05114e-07	8.08146e-12	3.35571e-09	3.35571e-09	2.52935e-09	2.52935e-09	3.58387e-08	2.72333e-08	2.72333e-08	2.84065e-07	8.55837e-12	5.31571e-14	5.31571e-14	0.999925	0.999925	0	0	0	0	0	0	0	0	0	0	0	0	0	0	0	0	0	0
OG0001059	1	7.05961e-07	1	9.39701e-06	0.000474135	0	1.97847e-07	1.40132e-09	2.17102e-09	2.17102e-09	5.4326e-09	7.18711e-10	7.18711e-10	1.09788e-08	1.0325e-11	1.0325e-11	6.19577e-09	4.55868e-13	2.49596e-10	2.49596e-10	1.83836e-10	1.83836e-10	2.72952e-09	4.18831e-09	4.18831e-09	1.09602e-08	3.60799e-13	2.84155e-15	2.84155e-15	1	0	0	0	0	0	0	0	0	0	0	0	0	0	0	0	0	0	0	0
OG0001060	1	7.05961e-07	1	9.39701e-06	0.000474135	0	1.97847e-07	1.40132e-09	2.17102e-09	2.17102e-09	5.4326e-09	7.18711e-10	7.18711e-10	1.09788e-08	1.0325e-11	1.0325e-11	6.19577e-09	4.55868e-13	2.49596e-10	2.49596e-10	1.83836e-10	1.83836e-10	2.72952e-09	4.18831e-09	4.18831e-09	1.09602e-08	3.60799e-13	2.84155e-15	2.84155e-15	1	0	0	0	0	0	0	0	0	0	0	0	0	0	0	0	0	0	0	0
OG0001061	1.00022	0.00022643	2	1.00012	0.062684	0	5.63324e-06	4.14977e-08	6.87495e-08	6.87495e-08	0	3.58476e-08	3.58476e-08	4.10275e-07	3.19149e-10	3.19149e-10	2.45088e-07	3.22905e-11	7.06327e-09	7.06327e-09	5.38904e-09	5.38904e-09	6.19002e-08	4.06842e-08	4.06842e-08	5.67066e-07	2.21629e-11	1.29656e-13	1.29656e-13	0.999994	0	0	0	0	0.999793	0	0	0	0	0	0	0	0	0	0	0	0	0	0
OG0001062	1	7.05961e-07	1	9.39701e-06	0.000474135	0	1.97847e-07	1.40132e-09	2.17102e-09	2.17102e-09	5.4326e-09	7.18711e-10	7.18711e-10	1.09788e-08	1.0325e-11	1.0325e-11	6.19577e-09	4.55868e-13	2.49596e-10	2.49596e-10	1.83836e-10	1.83836e-10	2.72952e-09	4.18831e-09	4.18831e-09	1.09602e-08	3.60799e-13	2.84155e-15	2.84155e-15	1	0	0	0	0	0	0	0	0	0	0	0	0	0	0	0	0	0	0	0
OG0001063	1	7.05961e-07	1	9.39701e-06	0.000474135	0	1.97847e-07	1.40132e-09	2.17102e-09	2.17102e-09	5.4326e-09	7.18711e-10	7.18711e-10	1.09788e-08	1.0325e-11	1.0325e-11	6.19577e-09	4.55868e-13	2.49596e-10	2.49596e-10	1.83836e-10	1.83836e-10	2.72952e-09	4.18831e-09	4.18831e-09	1.09602e-08	3.60799e-13	2.84155e-15	2.84155e-15	1	0	0	0	0	0	0	0	0	0	0	0	0	0	0	0	0	0	0	0
OG0001064	1	7.05961e-07	1	9.39701e-06	0.000474135	0	1.97847e-07	1.40132e-09	2.17102e-09	2.17102e-09	5.4326e-09	7.18711e-10	7.18711e-10	1.09788e-08	1.0325e-11	1.0325e-11	6.19577e-09	4.55868e-13	2.49596e-10	2.49596e-10	1.83836e-10	1.83836e-10	2.72952e-09	4.18831e-09	4.18831e-09	1.09602e-08	3.60799e-13	2.84155e-15	2.84155e-15	1	0	0	0	0	0	0	0	0	0	0	0	0	0	0	0	0	0	0	0
OG0001065	1	7.05961e-07	1	9.39701e-06	0.000474135	0	1.97847e-07	1.40132e-09	2.17102e-09	2.17102e-09	5.4326e-09	7.18711e-10	7.18711e-10	1.09788e-08	1.0325e-11	1.0325e-11	6.19577e-09	4.55868e-13	2.49596e-10	2.49596e-10	1.83836e-10	1.83836e-10	2.72952e-09	4.18831e-09	4.18831e-09	1.09602e-08	3.60799e-13	2.84155e-15	2.84155e-15	1	0	0	0	0	0	0	0	0	0	0	0	0	0	0	0	0	0	0	0
OG0001066	1	7.05961e-07	1	9.39701e-06	0.000474135	0	1.97847e-07	1.40132e-09	2.17102e-09	2.17102e-09	5.4326e-09	7.18711e-10	7.18711e-10	1.09788e-08	1.0325e-11	1.0325e-11	6.19577e-09	4.55868e-13	2.49596e-10	2.49596e-10	1.83836e-10	1.83836e-10	2.72952e-09	4.18831e-09	4.18831e-09	1.09602e-08	3.60799e-13	2.84155e-15	2.84155e-15	1	0	0	0	0	0	0	0	0	0	0	0	0	0	0	0	0	0	0	0
OG0001067	1	7.05961e-07	1	9.39701e-06	0.000474135	0	1.97847e-07	1.40132e-09	2.17102e-09	2.17102e-09	5.4326e-09	7.18711e-10	7.18711e-10	1.09788e-08	1.0325e-11	1.0325e-11	6.19577e-09	4.55868e-13	2.49596e-10	2.49596e-10	1.83836e-10	1.83836e-10	2.72952e-09	4.18831e-09	4.18831e-09	1.09602e-08	3.60799e-13	2.84155e-15	2.84155e-15	1	0	0	0	0	0	0	0	0	0	0	0	0	0	0	0	0	0	0	0
OG0001068	1	7.05961e-07	1	9.39701e-06	0.000474135	0	1.97847e-07	1.40132e-09	2.17102e-09	2.17102e-09	5.4326e-09	7.18711e-10	7.18711e-10	1.09788e-08	1.0325e-11	1.0325e-11	6.19577e-09	4.55868e-13	2.49596e-10	2.49596e-10	1.83836e-10	1.83836e-10	2.72952e-09	4.18831e-09	4.18831e-09	1.09602e-08	3.60799e-13	2.84155e-15	2.84155e-15	1	0	0	0	0	0	0	0	0	0	0	0	0	0	0	0	0	0	0	0
OG0001069	1	7.05961e-07	1	9.39701e-06	0.000474135	0	1.97847e-07	1.40132e-09	2.17102e-09	2.17102e-09	5.4326e-09	7.18711e-10	7.18711e-10	1.09788e-08	1.0325e-11	1.0325e-11	6.19577e-09	4.55868e-13	2.49596e-10	2.49596e-10	1.83836e-10	1.83836e-10	2.72952e-09	4.18831e-09	4.18831e-09	1.09602e-08	3.60799e-13	2.84155e-15	2.84155e-15	1	0	0	0	0	0	0	0	0	0	0	0	0	0	0	0	0	0	0	0
OG0001070	1	7.05961e-07	1	9.39701e-06	0.000474135	0	1.97847e-07	1.40132e-09	2.17102e-09	2.17102e-09	5.4326e-09	7.18711e-10	7.18711e-10	1.09788e-08	1.0325e-11	1.0325e-11	6.19577e-09	4.55868e-13	2.49596e-10	2.49596e-10	1.83836e-10	1.83836e-10	2.72952e-09	4.18831e-09	4.18831e-09	1.09602e-08	3.60799e-13	2.84155e-15	2.84155e-15	1	0	0	0	0	0	0	0	0	0	0	0	0	0	0	0	0	0	0	0
OG0001071	1	7.05961e-07	1	9.39701e-06	0.000474135	0	1.97847e-07	1.40132e-09	2.17102e-09	2.17102e-09	5.4326e-09	7.18711e-10	7.18711e-10	1.09788e-08	1.0325e-11	1.0325e-11	6.19577e-09	4.55868e-13	2.49596e-10	2.49596e-10	1.83836e-10	1.83836e-10	2.72952e-09	4.18831e-09	4.18831e-09	1.09602e-08	3.60799e-13	2.84155e-15	2.84155e-15	1	0	0	0	0	0	0	0	0	0	0	0	0	0	0	0	0	0	0	0
OG0001072	1	7.05961e-07	1	9.39701e-06	0.000474135	0	1.97847e-07	1.40132e-09	2.17102e-09	2.17102e-09	5.4326e-09	7.18711e-10	7.18711e-10	1.09788e-08	1.0325e-11	1.0325e-11	6.19577e-09	4.55868e-13	2.49596e-10	2.49596e-10	1.83836e-10	1.83836e-10	2.72952e-09	4.18831e-09	4.18831e-09	1.09602e-08	3.60799e-13	2.84155e-15	2.84155e-15	1	0	0	0	0	0	0	0	0	0	0	0	0	0	0	0	0	0	0	0
OG0001073	1	7.05961e-07	1	9.39701e-06	0.000474135	0	1.97847e-07	1.40132e-09	2.17102e-09	2.17102e-09	5.4326e-09	7.18711e-10	7.18711e-10	1.09788e-08	1.0325e-11	1.0325e-11	6.19577e-09	4.55868e-13	2.49596e-10	2.49596e-10	1.83836e-10	1.83836e-10	2.72952e-09	4.18831e-09	4.18831e-09	1.09602e-08	3.60799e-13	2.84155e-15	2.84155e-15	1	0	0	0	0	0	0	0	0	0	0	0	0	0	0	0	0	0	0	0
OG0001074	1	7.05961e-07	1	9.39701e-06	0.000474135	0	1.97847e-07	1.40132e-09	2.17102e-09	2.17102e-09	5.4326e-09	7.18711e-10	7.18711e-10	1.09788e-08	1.0325e-11	1.0325e-11	6.19577e-09	4.55868e-13	2.49596e-10	2.49596e-10	1.83836e-10	1.83836e-10	2.72952e-09	4.18831e-09	4.18831e-09	1.09602e-08	3.60799e-13	2.84155e-15	2.84155e-15	1	0	0	0	0	0	0	0	0	0	0	0	0	0	0	0	0	0	0	0
OG0001075	1	7.05961e-07	1	9.39701e-06	0.000474135	0	1.97847e-07	1.40132e-09	2.17102e-09	2.17102e-09	5.4326e-09	7.18711e-10	7.18711e-10	1.09788e-08	1.0325e-11	1.0325e-11	6.19577e-09	4.55868e-13	2.49596e-10	2.49596e-10	1.83836e-10	1.83836e-10	2.72952e-09	4.18831e-09	4.18831e-09	1.09602e-08	3.60799e-13	2.84155e-15	2.84155e-15	1	0	0	0	0	0	0	0	0	0	0	0	0	0	0	0	0	0	0	0
OG0001076	1	7.05961e-07	1	9.39701e-06	0.000474135	0	1.97847e-07	1.40132e-09	2.17102e-09	2.17102e-09	5.4326e-09	7.18711e-10	7.18711e-10	1.09788e-08	1.0325e-11	1.0325e-11	6.19577e-09	4.55868e-13	2.49596e-10	2.49596e-10	1.83836e-10	1.83836e-10	2.72952e-09	4.18831e-09	4.18831e-09	1.09602e-08	3.60799e-13	2.84155e-15	2.84155e-15	1	0	0	0	0	0	0	0	0	0	0	0	0	0	0	0	0	0	0	0
OG0001077	1	7.05961e-07	1	9.39701e-06	0.000474135	0	1.97847e-07	1.40132e-09	2.17102e-09	2.17102e-09	5.4326e-09	7.18711e-10	7.18711e-10	1.09788e-08	1.0325e-11	1.0325e-11	6.19577e-09	4.55868e-13	2.49596e-10	2.49596e-10	1.83836e-10	1.83836e-10	2.72952e-09	4.18831e-09	4.18831e-09	1.09602e-08	3.60799e-13	2.84155e-15	2.84155e-15	1	0	0	0	0	0	0	0	0	0	0	0	0	0	0	0	0	0	0	0
OG0001078	1	7.05961e-07	1	9.39701e-06	0.000474135	0	1.97847e-07	1.40132e-09	2.17102e-09	2.17102e-09	5.4326e-09	7.18711e-10	7.18711e-10	1.09788e-08	1.0325e-11	1.0325e-11	6.19577e-09	4.55868e-13	2.49596e-10	2.49596e-10	1.83836e-10	1.83836e-10	2.72952e-09	4.18831e-09	4.18831e-09	1.09602e-08	3.60799e-13	2.84155e-15	2.84155e-15	1	0	0	0	0	0	0	0	0	0	0	0	0	0	0	0	0	0	0	0
OG0001079	1	7.05961e-07	1	9.39701e-06	0.000474135	0	1.97847e-07	1.40132e-09	2.17102e-09	2.17102e-09	5.4326e-09	7.18711e-10	7.18711e-10	1.09788e-08	1.0325e-11	1.0325e-11	6.19577e-09	4.55868e-13	2.49596e-10	2.49596e-10	1.83836e-10	1.83836e-10	2.72952e-09	4.18831e-09	4.18831e-09	1.09602e-08	3.60799e-13	2.84155e-15	2.84155e-15	1	0	0	0	0	0	0	0	0	0	0	0	0	0	0	0	0	0	0	0
OG0001080	1	7.05961e-07	1	9.39701e-06	0.000474135	0	1.97847e-07	1.40132e-09	2.17102e-09	2.17102e-09	5.4326e-09	7.18711e-10	7.18711e-10	1.09788e-08	1.0325e-11	1.0325e-11	6.19577e-09	4.55868e-13	2.49596e-10	2.49596e-10	1.83836e-10	1.83836e-10	2.72952e-09	4.18831e-09	4.18831e-09	1.09602e-08	3.60799e-13	2.84155e-15	2.84155e-15	1	0	0	0	0	0	0	0	0	0	0	0	0	0	0	0	0	0	0	0
OG0001081	1	7.05961e-07	1	9.39701e-06	0.000474135	0	1.97847e-07	1.40132e-09	2.17102e-09	2.17102e-09	5.4326e-09	7.18711e-10	7.18711e-10	1.09788e-08	1.0325e-11	1.0325e-11	6.19577e-09	4.55868e-13	2.49596e-10	2.49596e-10	1.83836e-10	1.83836e-10	2.72952e-09	4.18831e-09	4.18831e-09	1.09602e-08	3.60799e-13	2.84155e-15	2.84155e-15	1	0	0	0	0	0	0	0	0	0	0	0	0	0	0	0	0	0	0	0
OG0001082	1	7.05961e-07	1	9.39701e-06	0.000474135	0	1.97847e-07	1.40132e-09	2.17102e-09	2.17102e-09	5.4326e-09	7.18711e-10	7.18711e-10	1.09788e-08	1.0325e-11	1.0325e-11	6.19577e-09	4.55868e-13	2.49596e-10	2.49596e-10	1.83836e-10	1.83836e-10	2.72952e-09	4.18831e-09	4.18831e-09	1.09602e-08	3.60799e-13	2.84155e-15	2.84155e-15	1	0	0	0	0	0	0	0	0	0	0	0	0	0	0	0	0	0	0	0
OG0001083	1	7.05961e-07	1	9.39701e-06	0.000474135	0	1.97847e-07	1.40132e-09	2.17102e-09	2.17102e-09	5.4326e-09	7.18711e-10	7.18711e-10	1.09788e-08	1.0325e-11	1.0325e-11	6.19577e-09	4.55868e-13	2.49596e-10	2.49596e-10	1.83836e-10	1.83836e-10	2.72952e-09	4.18831e-09	4.18831e-09	1.09602e-08	3.60799e-13	2.84155e-15	2.84155e-15	1	0	0	0	0	0	0	0	0	0	0	0	0	0	0	0	0	0	0	0
OG0001084	1	7.05961e-07	1	9.39701e-06	0.000474135	0	1.97847e-07	1.40132e-09	2.17102e-09	2.17102e-09	5.4326e-09	7.18711e-10	7.18711e-10	1.09788e-08	1.0325e-11	1.0325e-11	6.19577e-09	4.55868e-13	2.49596e-10	2.49596e-10	1.83836e-10	1.83836e-10	2.72952e-09	4.18831e-09	4.18831e-09	1.09602e-08	3.60799e-13	2.84155e-15	2.84155e-15	1	0	0	0	0	0	0	0	0	0	0	0	0	0	0	0	0	0	0	0
OG0001085	1	7.05961e-07	1	9.39701e-06	0.000474135	0	1.97847e-07	1.40132e-09	2.17102e-09	2.17102e-09	5.4326e-09	7.18711e-10	7.18711e-10	1.09788e-08	1.0325e-11	1.0325e-11	6.19577e-09	4.55868e-13	2.49596e-10	2.49596e-10	1.83836e-10	1.83836e-10	2.72952e-09	4.18831e-09	4.18831e-09	1.09602e-08	3.60799e-13	2.84155e-15	2.84155e-15	1	0	0	0	0	0	0	0	0	0	0	0	0	0	0	0	0	0	0	0
OG0001086	1	7.05961e-07	1	9.39701e-06	0.000474135	0	1.97847e-07	1.40132e-09	2.17102e-09	2.17102e-09	5.4326e-09	7.18711e-10	7.18711e-10	1.09788e-08	1.0325e-11	1.0325e-11	6.19577e-09	4.55868e-13	2.49596e-10	2.49596e-10	1.83836e-10	1.83836e-10	2.72952e-09	4.18831e-09	4.18831e-09	1.09602e-08	3.60799e-13	2.84155e-15	2.84155e-15	1	0	0	0	0	0	0	0	0	0	0	0	0	0	0	0	0	0	0	0
OG0001087	1	7.05961e-07	1	9.39701e-06	0.000474135	0	1.97847e-07	1.40132e-09	2.17102e-09	2.17102e-09	5.4326e-09	7.18711e-10	7.18711e-10	1.09788e-08	1.0325e-11	1.0325e-11	6.19577e-09	4.55868e-13	2.49596e-10	2.49596e-10	1.83836e-10	1.83836e-10	2.72952e-09	4.18831e-09	4.18831e-09	1.09602e-08	3.60799e-13	2.84155e-15	2.84155e-15	1	0	0	0	0	0	0	0	0	0	0	0	0	0	0	0	0	0	0	0
OG0001088	1	7.05961e-07	1	9.39701e-06	0.000474135	0	1.97847e-07	1.40132e-09	2.17102e-09	2.17102e-09	5.4326e-09	7.18711e-10	7.18711e-10	1.09788e-08	1.0325e-11	1.0325e-11	6.19577e-09	4.55868e-13	2.49596e-10	2.49596e-10	1.83836e-10	1.83836e-10	2.72952e-09	4.18831e-09	4.18831e-09	1.09602e-08	3.60799e-13	2.84155e-15	2.84155e-15	1	0	0	0	0	0	0	0	0	0	0	0	0	0	0	0	0	0	0	0
OG0001089	1	7.05961e-07	1	9.39701e-06	0.000474135	0	1.97847e-07	1.40132e-09	2.17102e-09	2.17102e-09	5.4326e-09	7.18711e-10	7.18711e-10	1.09788e-08	1.0325e-11	1.0325e-11	6.19577e-09	4.55868e-13	2.49596e-10	2.49596e-10	1.83836e-10	1.83836e-10	2.72952e-09	4.18831e-09	4.18831e-09	1.09602e-08	3.60799e-13	2.84155e-15	2.84155e-15	1	0	0	0	0	0	0	0	0	0	0	0	0	0	0	0	0	0	0	0
OG0001090	1	7.05961e-07	1	9.39701e-06	0.000474135	0	1.97847e-07	1.40132e-09	2.17102e-09	2.17102e-09	5.4326e-09	7.18711e-10	7.18711e-10	1.09788e-08	1.0325e-11	1.0325e-11	6.19577e-09	4.55868e-13	2.49596e-10	2.49596e-10	1.83836e-10	1.83836e-10	2.72952e-09	4.18831e-09	4.18831e-09	1.09602e-08	3.60799e-13	2.84155e-15	2.84155e-15	1	0	0	0	0	0	0	0	0	0	0	0	0	0	0	0	0	0	0	0
OG0001091	1	7.05961e-07	1	9.39701e-06	0.000474135	0	1.97847e-07	1.40132e-09	2.17102e-09	2.17102e-09	5.4326e-09	7.18711e-10	7.18711e-10	1.09788e-08	1.0325e-11	1.0325e-11	6.19577e-09	4.55868e-13	2.49596e-10	2.49596e-10	1.83836e-10	1.83836e-10	2.72952e-09	4.18831e-09	4.18831e-09	1.09602e-08	3.60799e-13	2.84155e-15	2.84155e-15	1	0	0	0	0	0	0	0	0	0	0	0	0	0	0	0	0	0	0	0
OG0001092	1	7.05961e-07	1	9.39701e-06	0.000474135	0	1.97847e-07	1.40132e-09	2.17102e-09	2.17102e-09	5.4326e-09	7.18711e-10	7.18711e-10	1.09788e-08	1.0325e-11	1.0325e-11	6.19577e-09	4.55868e-13	2.49596e-10	2.49596e-10	1.83836e-10	1.83836e-10	2.72952e-09	4.18831e-09	4.18831e-09	1.09602e-08	3.60799e-13	2.84155e-15	2.84155e-15	1	0	0	0	0	0	0	0	0	0	0	0	0	0	0	0	0	0	0	0
OG0001093	1	7.05961e-07	1	9.39701e-06	0.000474135	0	1.97847e-07	1.40132e-09	2.17102e-09	2.17102e-09	5.4326e-09	7.18711e-10	7.18711e-10	1.09788e-08	1.0325e-11	1.0325e-11	6.19577e-09	4.55868e-13	2.49596e-10	2.49596e-10	1.83836e-10	1.83836e-10	2.72952e-09	4.18831e-09	4.18831e-09	1.09602e-08	3.60799e-13	2.84155e-15	2.84155e-15	1	0	0	0	0	0	0	0	0	0	0	0	0	0	0	0	0	0	0	0
OG0001094	1	7.05961e-07	1	9.39701e-06	0.000474135	0	1.97847e-07	1.40132e-09	2.17102e-09	2.17102e-09	5.4326e-09	7.18711e-10	7.18711e-10	1.09788e-08	1.0325e-11	1.0325e-11	6.19577e-09	4.55868e-13	2.49596e-10	2.49596e-10	1.83836e-10	1.83836e-10	2.72952e-09	4.18831e-09	4.18831e-09	1.09602e-08	3.60799e-13	2.84155e-15	2.84155e-15	1	0	0	0	0	0	0	0	0	0	0	0	0	0	0	0	0	0	0	0
OG0001095	1	7.05961e-07	1	9.39701e-06	0.000474135	0	1.97847e-07	1.40132e-09	2.17102e-09	2.17102e-09	5.4326e-09	7.18711e-10	7.18711e-10	1.09788e-08	1.0325e-11	1.0325e-11	6.19577e-09	4.55868e-13	2.49596e-10	2.49596e-10	1.83836e-10	1.83836e-10	2.72952e-09	4.18831e-09	4.18831e-09	1.09602e-08	3.60799e-13	2.84155e-15	2.84155e-15	1	0	0	0	0	0	0	0	0	0	0	0	0	0	0	0	0	0	0	0
OG0001096	1	7.05961e-07	1	9.39701e-06	0.000474135	0	1.97847e-07	1.40132e-09	2.17102e-09	2.17102e-09	5.4326e-09	7.18711e-10	7.18711e-10	1.09788e-08	1.0325e-11	1.0325e-11	6.19577e-09	4.55868e-13	2.49596e-10	2.49596e-10	1.83836e-10	1.83836e-10	2.72952e-09	4.18831e-09	4.18831e-09	1.09602e-08	3.60799e-13	2.84155e-15	2.84155e-15	1	0	0	0	0	0	0	0	0	0	0	0	0	0	0	0	0	0	0	0
OG0001097	1	7.05961e-07	1	9.39701e-06	0.000474135	0	1.97847e-07	1.40132e-09	2.17102e-09	2.17102e-09	5.4326e-09	7.18711e-10	7.18711e-10	1.09788e-08	1.0325e-11	1.0325e-11	6.19577e-09	4.55868e-13	2.49596e-10	2.49596e-10	1.83836e-10	1.83836e-10	2.72952e-09	4.18831e-09	4.18831e-09	1.09602e-08	3.60799e-13	2.84155e-15	2.84155e-15	1	0	0	0	0	0	0	0	0	0	0	0	0	0	0	0	0	0	0	0
OG0001098	1	7.05961e-07	1	9.39701e-06	0.000474135	0	1.97847e-07	1.40132e-09	2.17102e-09	2.17102e-09	5.4326e-09	7.18711e-10	7.18711e-10	1.09788e-08	1.0325e-11	1.0325e-11	6.19577e-09	4.55868e-13	2.49596e-10	2.49596e-10	1.83836e-10	1.83836e-10	2.72952e-09	4.18831e-09	4.18831e-09	1.09602e-08	3.60799e-13	2.84155e-15	2.84155e-15	1	0	0	0	0	0	0	0	0	0	0	0	0	0	0	0	0	0	0	0
OG0001099	1	7.05961e-07	1	9.39701e-06	0.000474135	0	1.97847e-07	1.40132e-09	2.17102e-09	2.17102e-09	5.4326e-09	7.18711e-10	7.18711e-10	1.09788e-08	1.0325e-11	1.0325e-11	6.19577e-09	4.55868e-13	2.49596e-10	2.49596e-10	1.83836e-10	1.83836e-10	2.72952e-09	4.18831e-09	4.18831e-09	1.09602e-08	3.60799e-13	2.84155e-15	2.84155e-15	1	0	0	0	0	0	0	0	0	0	0	0	0	0	0	0	0	0	0	0
OG0001100	1	7.05961e-07	1	9.39701e-06	0.000474135	0	1.97847e-07	1.40132e-09	2.17102e-09	2.17102e-09	5.4326e-09	7.18711e-10	7.18711e-10	1.09788e-08	1.0325e-11	1.0325e-11	6.19577e-09	4.55868e-13	2.49596e-10	2.49596e-10	1.83836e-10	1.83836e-10	2.72952e-09	4.18831e-09	4.18831e-09	1.09602e-08	3.60799e-13	2.84155e-15	2.84155e-15	1	0	0	0	0	0	0	0	0	0	0	0	0	0	0	0	0	0	0	0
OG0001101	1	7.05961e-07	1	9.39701e-06	0.000474135	0	1.97847e-07	1.40132e-09	2.17102e-09	2.17102e-09	5.4326e-09	7.18711e-10	7.18711e-10	1.09788e-08	1.0325e-11	1.0325e-11	6.19577e-09	4.55868e-13	2.49596e-10	2.49596e-10	1.83836e-10	1.83836e-10	2.72952e-09	4.18831e-09	4.18831e-09	1.09602e-08	3.60799e-13	2.84155e-15	2.84155e-15	1	0	0	0	0	0	0	0	0	0	0	0	0	0	0	0	0	0	0	0
OG0001102	1	7.05961e-07	1	9.39701e-06	0.000474135	0	1.97847e-07	1.40132e-09	2.17102e-09	2.17102e-09	5.4326e-09	7.18711e-10	7.18711e-10	1.09788e-08	1.0325e-11	1.0325e-11	6.19577e-09	4.55868e-13	2.49596e-10	2.49596e-10	1.83836e-10	1.83836e-10	2.72952e-09	4.18831e-09	4.18831e-09	1.09602e-08	3.60799e-13	2.84155e-15	2.84155e-15	1	0	0	0	0	0	0	0	0	0	0	0	0	0	0	0	0	0	0	0
OG0001103	1	7.05961e-07	1	9.39701e-06	0.000474135	0	1.97847e-07	1.40132e-09	2.17102e-09	2.17102e-09	5.4326e-09	7.18711e-10	7.18711e-10	1.09788e-08	1.0325e-11	1.0325e-11	6.19577e-09	4.55868e-13	2.49596e-10	2.49596e-10	1.83836e-10	1.83836e-10	2.72952e-09	4.18831e-09	4.18831e-09	1.09602e-08	3.60799e-13	2.84155e-15	2.84155e-15	1	0	0	0	0	0	0	0	0	0	0	0	0	0	0	0	0	0	0	0
[truncated: 4,705 more rows]
[truncated: 52 more columns]

## Sheet: Providencia rettgeri
Supplementary Data 4b Genome Dynamics of Providencia rettgeri inferred from OrthoFinder Orthogrouping and Count Analysis.
[truncated: 6,847 more rows]
[truncated: 108 more columns]
