# Supplementary material for: Characterization and diversity of defense systems in Providencia pathogen
Source: Front Immunol. 2026 Feb 12;17:1755933. doi: 10.3389/fimmu.2026.1755933 (PMC12935923; doi:10.3389/fimmu.2026.1755933)
Supplement: Supplementary file 2 [file DataSheet2.zip › Supplementary_Data/Supplementary_Data_6.xlsx]

## Sheet: Sheet1
Supplementary_Data_7 Information on the representative defense system for defense activity validation.
accession_id	type	subtype	genes_count	species	strain	activity	sys_beg	sys_end	protein_in_syst	name_of_profiles_in_sys	assembly_acc	taxonid	data_source	biosample	genome_start	genome_stop	genome_sequence	protein_sequence
GCA_010669105	Gabija	Gabija	2	Providencia stuartii	MF1	Defense	QIB29199.1	QIB29200.1	QIB29199.1,QIB29200.1	Gabija__GajA,Gabija__GajB_2	GCA_010669105	588	ncbi	SAMN14048635	1192210	1196925	TAAATATCTCTGCGCATATACGATCACTTT CTAAAACAGTCTTAGATACATGCCTTTCGTTAGAGAGAAAAGATGCTCACACATTGCGAGCAATGCAGAGAGTTAGAAAA AATGAGGCACCAGCCAGAAAGGGAAAACCTGAACCAAAAGATTGTGAGATTGTTGAGTGTTTTCTGGAGCTTGGCCAAAA ATTAAGGGCTTCTGGATTTTCTAAGAAGCTCATATTCTTTACTGCGAATAAAGATGATTTCGGCACTAATAAAGAACTAA AGCAGCCGCTAGATAGCCAATTTTCTGCTATAAACGCAGAGCTAATTGACAATATTGACCATGTTTTGGCTATTGCAAAA GGCCAAGCATAACAAGCGGCGGCTGTTGGACGTTAAGTGCCTGT…	QIB29199.1="MHITKLSLVNYRNFKNVKFLFNKGINTIIGENGSGKTNLFRAMR LLLDNSMPRSATKLAEGDFCRTLGDWRGHWIVISIEFNDIASDEASQSLFLHGAGNAE DEVVTRATYNLIFRPKANIRQALAQLTIGDIVALERYLDCITIDDYETVLTGKSIADF NDPVVYKSIVGDFERVDFPRVLNNPDIGIRLPNILNMPNEVSFTFIKALRDVVSDFHS NRTNPLLTLLKGKSGNINQTDFQPIADLIETLNNEIEALSDICDVRDDIVTTISDTVG DTYSPNSISIRSSLSNESDQLFQSLKLFVAESNDGYEGTIHEMSLGGANLLFLTLKLL EFKYQKANQSIANFLLIEEPEAHIHTHIQKSLFDNINYENTQIIYST…
GCA_010318885	Septu	Septu	2	Providencia rettgeri	BML2496	Defense	BBU95922.1	BBU95923.1	BBU95922.1,BBU95923.1	Septu__PtuA,Septu__PtuB	GCA_010318885	587	ncbi	SAMD00185877	2018584	2021322	TCAGGTCATCCCAAGGAGATATTTATCATTCGTAAACAGATTGCTCAACGAGAAAT AGATATCAAAAAATTAGAGGTGTTGGTTGATGAGGATCCAGGATACACATCTGCTTTAAATGAAGCCAAAGAGTCGCTTT TAATTCTAGAAGGATTTCAAAAAAACACCTTTGTTTCATTAAGGGATAAAAAATTCATTTCTATTTTATCTCAAAATGAA GCTAATCCTCTGCTACCTATTTTTAAACGTATTGAAACACAAATGGCTATAGGCAAAACACCTAATACACTCGCAGACCT TTTCTTTATTGAGCATAAGCGAAAGAAGGCACAACAAGCTAGAATGGATACTAATAATGGATAATAACAAGCGATTAGCT GGTAGCGAATTAGATAAG…	BBU95922.1="MRINQIELSNFRKYASARINFHPQFTLLIGNNASGKTTILDALA MLLSTYFQGARITTGGATLKKSDARYIVVEKEGQVFLEPQPNVWLKATAVLSEVENYV EWIRELGDRGGKAKELIAHGADIRKKIAKGYSPDLPLLCYYGSGRLWELHRDMKTGHP GSQLDAYRYCLDPKSDQYVFQKWFKRLTLSELQRKTEIPALQVVRNAIIQCIPGAKNF IFDINEDTLLIELKREGIVRFSDLSDGFRNMVAMVADIAHRCAKLNPHFGHTAAQLTQ GTILIDELDLHLHPKWQRRVIPDLRSTFPKIQFIATTHSPFIIQSANVGEVIDLDSFE NMQNDTKALNNVATVVPEALYTGKSIEDIVEAIMDVPVPQRSQRYQE…
